# Supplementary material for: Broad Substrate-Specific Phosphorylation Events Are Associated With the Initial Stage of Plant Cell Wall Recognition in Neurospora crassa
Source: Front Microbiol. 2019 Nov 1;10:2317. doi: 10.3389/fmicb.2019.02317 (PMC6838226; doi:10.3389/fmicb.2019.02317)
Supplement: Supplementary file 3 [file Data_Sheet_2.XLSX]

## Sheet: Description
	This file contains the description of the experimental workflow (sheets: "Phospho_Experiment_description" and "Global_Experiment_description").
	The lists of peptides ("Global_SUBSTRATE") and phospho-peptides ("Phospho_SUBSTRATE") contain all detected variants of each peptide that were experimentally found under each condition.
	The sheet "Filtering list" allows to find all phospho-peptides for a specific protein-of-interest, and to check under which condition each peptide was detected ( "y"- presence , "#N/A"- absence).
example:
	In sheet "Filtering List" type the NCU code ( NCUXXXXX) into column A ("Input NCU");
	Next, use the "filter" function in column C and select only "y";
	Only the selected NCU(s) will appear. You can check the presence or absence of the peptides according to substrate condition in columns G to F. You can furthermore filter by maximal Ascore of each peptide.
The significance for the statistical test to phosphosite position:
	AScores <13 mean that the detected peptide is phosphorylated, but that the shown localization of the phospho-modification on the peptide is unsure.
	AScores >13 mean a p-value for the phospho-site localization < 0.05
	AScores >19 mean a p-value for the phospho-site localization < 0.01
	The sheet "Comp. to Xiong 2014" contains a comparison of all detected phospho-peptides of our study to those reported by Xiong et al. (2014) Fungal Genetics and Biology (https://www.sciencedirect.com/science/article/pii/S1087184514000838)

## Sheet: Filtering list
Input NCU		filter	Protein	Peptide	AScore Max	D-GalA + L-Rha	D-Glc	D-Xyl	Cellobiose	Glucomanno-dextrins	No carbon
	y	#N/A	NCU02316	KAAAAAAAAAAQEPAHS#PNGSITVSVGGPSAAAEPETAKPASMITPRT	4.5143	y	y	y	y	y	y
	y	#N/A	NCU02316	KAAAAAAAAAAQEPAHSPNGS#ITVSVGGPSAAAEPETAKPASMITPRT	0	y	y	y	y	y	y
	y	#N/A	NCU02316	KAAAAAAAAAAQEPAHSPNGSIT#VSVGGPSAAAEPETAKPASMITPRT	0	y	y	y	y	y	y
	y	#N/A	NCU02316	KAAAAAAAAAAQEPAHSPNGSITVS#VGGPSAAAEPETAKPASMITPRT	0	y	y	#N/A	#N/A	y	#N/A
	y	#N/A	NCU09657	KAAAAAHIGLPAT#STWGTGSPVGAPASGSPWKQPAAAKV	0	#N/A	#N/A	#N/A	#N/A	y	#N/A
	y	#N/A	NCU09657	KAAAAAHIGLPATSTWGT#GSPVGAPASGSPWKQ	0	#N/A	#N/A	#N/A	#N/A	#N/A	y
	y	#N/A	NCU09657	KAAAAAHIGLPATSTWGT#GSPVGAPASGSPWKQPAAAKV	0	y	y	y	y	y	#N/A
	y	#N/A	NCU09657	KAAAAAHIGLPATSTWGTGS#PVGAPASGSPWKQ	20.98	#N/A	#N/A	#N/A	y	y	y
	y	#N/A	NCU09657	KAAAAAHIGLPATSTWGTGS#PVGAPASGSPWKQPAAAKV	30.068	y	y	#N/A	#N/A	#N/A	#N/A
	y	#N/A	NCU05513	KAAAAAKDDS#DKENSVAGAKRK	83.202	#N/A	y	y	#N/A	#N/A	y
	y	#N/A	NCU07854	KAAAAATQMS#SKPDNSTAT#QSGGNPPPAEDLAPRN	0	#N/A	#N/A	y	#N/A	#N/A	#N/A
	y	#N/A	NCU07854	KAAAAATQMS#SKPDNSTATQS#GGNPPPAEDLAPRN	0	#N/A	#N/A	#N/A	#N/A	y	#N/A
	y	#N/A	NCU07854	KAAAAATQMS#SKPDNSTATQSGGNPPPAEDLAPRN	0	y	#N/A	#N/A	y	y	#N/A
	y	#N/A	NCU07854	KAAAAATQMSS#KPDNSTAT#QSGGNPPPAEDLAPRN	0	#N/A	#N/A	y	#N/A	#N/A	#N/A
	y	#N/A	NCU07854	KAAAAATQMSS#KPDNSTATQS#GGNPPPAEDLAPRN	0	#N/A	#N/A	#N/A	#N/A	y	#N/A
	y	#N/A	NCU07854	KAAAAATQMSS#KPDNSTATQSGGNPPPAEDLAPRN	0	y	y	y	#N/A	#N/A	y
	y	#N/A	NCU07854	KAAAAATQMSSKPDNS#TAT#QSGGNPPPAEDLAPRN	0	#N/A	#N/A	y	#N/A	#N/A	y
	y	#N/A	NCU07854	KAAAAATQMSSKPDNS#TATQS#GGNPPPAEDLAPRN	0	#N/A	#N/A	#N/A	#N/A	#N/A	y
	y	#N/A	NCU07854	KAAAAATQMSSKPDNS#TATQSGGNPPPAEDLAPRN	0	y	#N/A	#N/A	y	y	y
	y	#N/A	NCU07854	KAAAAATQMSSKPDNST#ATQSGGNPPPAEDLAPRN	0	y	#N/A	#N/A	y	y	#N/A
	y	#N/A	NCU07854	KAAAAATQMSSKPDNSTAT#QSGGNPPPAEDLAPRN	16.239	y	#N/A	#N/A	y	y	y
	y	#N/A	NCU07854	KAAAAATQMSSKPDNSTATQS#GGNPPPAEDLAPRN	0	y	#N/A	#N/A	y	y	y
	y	#N/A	NCU09497	KAAAATEPEVVSTGVDAVSAAAPSSSS#SSSSQKS	0	#N/A	#N/A	#N/A	y	y	#N/A
	y	#N/A	NCU09497	KAAAATEPEVVSTGVDAVSAAAPSSSSS#SSSQKS	0	#N/A	y	#N/A	#N/A	#N/A	#N/A
	y	#N/A	NCU08850	KAAALDTPQSESSTFSSTLDS#SAPSPARN	0	y	y	#N/A	y	y	y
	y	#N/A	NCU01197	KAAASQRIS#NALAAARQ	10.368	#N/A	#N/A	#N/A	#N/A	y	#N/A
	y	#N/A	NCU04245	KAAAVES#ADELPEIDEESVVRL	244.76	y	y	y	y	y	y
	y	#N/A	NCU06101	KAAAVQVGDLPPS#DS#EES#EDDANDAPMPANPNHSKA	198.12	y	y	y	y	#N/A	y
	y	#N/A	NCU06863	KAADAS#AAAAPAPAAAPTSAPKT	151.13	y	y	y	y	y	y
	y	#N/A	NCU05095	KAADFPRADS#PDDTKDYQAYWDNVKA	32.561	y	#N/A	#N/A	y	y	y
	y	#N/A	NCU05095	KAADFPRADSPDDT#KDYQAYWDNVKA	10.368	#N/A	#N/A	#N/A	#N/A	y	y
	y	#N/A	NCU08709	KAADMPYASPAQIPPDTAFGSHGYAFQPY#AEPERDMSLERA	14.392	y	#N/A	#N/A	#N/A	y	#N/A
	y	#N/A	NCU04189	KAADNLMELNT#PRT	1000	#N/A	y	#N/A	#N/A	#N/A	#N/A
	y	#N/A	NCU04189	KAADNLMELNT#PRT#SGEHSKEDIKVNEDSPAKE	15.279	#N/A	#N/A	y	#N/A	#N/A	#N/A
	y	#N/A	NCU04189	KAADNLMELNT#PRTS#GEHSKEDIKVNEDSPAKE	0	#N/A	#N/A	y	#N/A	#N/A	#N/A
	y	#N/A	NCU04189	KAADNLMELNT#PRTSGEHS#KEDIKVNEDSPAKE	0	y	#N/A	y	#N/A	y	#N/A
	y	#N/A	NCU04189	KAADNLMELNT#PRTSGEHSKEDIKVNEDSPAKE	0	y	#N/A	#N/A	y	y	#N/A
	y	#N/A	NCU04189	KAADNLMELNTPRT#SGEHSKEDIKV	0	#N/A	y	y	y	#N/A	y
	y	#N/A	NCU04189	KAADNLMELNTPRT#SGEHSKEDIKVNEDSPAKE	0	y	#N/A	#N/A	#N/A	y	#N/A
	y	#N/A	NCU04189	KAADNLMELNTPRTS#GEHSKEDIKV	0	#N/A	y	y	#N/A	#N/A	#N/A
	y	#N/A	NCU04189	KAADNLMELNTPRTS#GEHSKEDIKVNEDSPAKE	3.8311e-05	y	#N/A	#N/A	y	y	y
	y	#N/A	NCU09003	KAADNQS#LTGSVRD	35.354	#N/A	#N/A	#N/A	y	#N/A	#N/A
	y	#N/A	NCU10715	KAAEDTIS#RPSSVKS	0	#N/A	y	#N/A	y	y	#N/A
	y	#N/A	NCU10715	KAAEDTISRPS#SVKS	0	y	y	y	y	#N/A	#N/A
	y	#N/A	NCU00443	KAAEEAAEKKEAEEDS#EDEKAE	1000	#N/A	y	#N/A	#N/A	#N/A	#N/A
	y	#N/A	NCU03669	KAAEES#DDDDDFEVVKN	1000	y	y	y	y	y	y
	y	#N/A	NCU06512	KAAGAES#VQIDEPVLVFDLRPEVKA	1000	#N/A	#N/A	y	#N/A	y	#N/A
	y	#N/A	NCU09674	KAAGLPDIS#ASPAQSKF	14.996	#N/A	#N/A	#N/A	y	#N/A	#N/A
	y	#N/A	NCU09674	KAAGLPDISAS#PAQSKF	0	y	#N/A	#N/A	#N/A	#N/A	#N/A
	y	#N/A	NCU03886	KAAGTAAPPAVS#PAAAVPEKG	98.843	y	y	y	y	y	#N/A
	y	#N/A	NCU00692	KAAKVEDADEEGDDS#DFS#DDEEEEEEEKRE	1000	y	y	#N/A	#N/A	#N/A	y
	y	#N/A	NCU00692	KAAKVEDADEEGDDS#DFS#DDEEEEEEEKREKV	1000	#N/A	#N/A	y	#N/A	#N/A	#N/A
	y	#N/A	NCU01534	KAALLNGDET#PAGDAEPPKADPTFVRW	152.86	#N/A	#N/A	#N/A	#N/A	#N/A	y
	y	#N/A	NCU16652	KAAPQDT#DRPSTAGGPAVGIEVASHIPNLITAIENETQHPEESFQAKV	0	#N/A	#N/A	#N/A	#N/A	#N/A	y
	y	#N/A	NCU01992	KAAPTS#AEAAASASAAAQKY	0	y	#N/A	#N/A	y	#N/A	#N/A
	y	#N/A	NCU05269	KAAQEGAKDDEMT#DADAPKPVVEEA	1000	#N/A	#N/A	y	#N/A	#N/A	y
	y	#N/A	NCU02204	KAAQEPTPEEATPEAT#PDS#DEDDAAT#DGEIEVRPKK	2.468e-05	#N/A	#N/A	#N/A	#N/A	#N/A	y
	y	#N/A	NCU02204	KAAQEPTPEEATPEAT#PDS#DEDDAATDGEIEVRPKK	14.504	y	#N/A	y	#N/A	#N/A	#N/A
	y	#N/A	NCU00550	KAAQEQVSS#PVPTS#PRT	20.971	y	y	y	y	#N/A	y
	y	#N/A	NCU00550	KAAQEQVSS#PVPTSPRT	17.97	y	#N/A	y	y	#N/A	y
	y	#N/A	NCU00550	KAAQEQVSSPVPT#SPRT	0	#N/A	y	y	y	#N/A	y
	y	#N/A	NCU00550	KAAQEQVSSPVPTS#PRT	17.97	y	#N/A	#N/A	#N/A	y	#N/A
	y	#N/A	NCU01461	KAAQPASKPVSNSSVPAS#DPVVGSTGTSSRA	29.785	#N/A	y	y	#N/A	#N/A	#N/A
	y	#N/A	NCU05588	KAARDS#LSLVPVAAASEDLRA	0	#N/A	y	y	#N/A	#N/A	#N/A
	y	#N/A	NCU01004	KAARPGLS#RQNSTATKEPSVAGT#PLQIAVDSAQEYGRT	0	#N/A	#N/A	y	#N/A	#N/A	#N/A
	y	#N/A	NCU01004	KAARPGLSRQNS#TATKEPSVAGT#PLQIAVDSAQEYGRT	0	#N/A	#N/A	y	#N/A	#N/A	#N/A
	y	#N/A	NCU01004	KAARPGLSRQNST#ATKEPSVAGT#PLQIAVDSAQEYGRT	0	#N/A	#N/A	y	#N/A	#N/A	#N/A
	y	#N/A	NCU01004	KAARPGLSRQNSTAT#KEPSVAGT#PLQIAVDSAQEYGRT	0	#N/A	#N/A	y	#N/A	#N/A	#N/A
	y	#N/A	NCU06644	KAAS#FSGTGTSTAPSNIFRS	65.926	y	y	y	y	y	y
	y	#N/A	NCU04909	KAAS#PEPS#PAPPAIVALSAEEIRE	207.8	y	y	y	y	y	y
	y	#N/A	NCU04909	KAAS#PEPSPAPPAIVALSAEEIRE	117.49	y	y	y	y	y	y
	y	#N/A	NCU06481	KAAS#PKPALKK	1000	y	y	y	#N/A	#N/A	#N/A
	y	#N/A	NCU02052	KAAS#PPPVPAPKPQQSNDVAVPRPSTVNLGKPKI	19.723	y	y	y	y	y	y
	y	#N/A	NCU00824	KAAS#PVPDANTEKPVAEEPSKVAEEASDKAPAATTDDKEKE	37.548	y	y	y	y	y	y
	y	#N/A	NCU06999	KAAS#VPTS#DAES#VKHTPAKK	11.565	y	#N/A	y	y	#N/A	#N/A
	y	#N/A	NCU02684	KAASASET#AAPAPSEAPAEQESDKAARD	13.27	y	y	y	y	y	y
	y	#N/A	NCU02684	KAASASETAAPAPS#EAPAEQESDKA	19.132	#N/A	#N/A	#N/A	#N/A	#N/A	y
	y	#N/A	NCU02684	KAASASETAAPAPS#EAPAEQESDKAARD	27.621	y	y	y	#N/A	#N/A	#N/A
	y	#N/A	NCU02684	KAASASETAAPAPSEAPAEQES#DKAARD	27.196	y	y	y	y	#N/A	#N/A
	y	#N/A	NCU00269	KAASES#TATPSENVPTQKPSRK	0	#N/A	#N/A	#N/A	#N/A	y	#N/A
	y	#N/A	NCU00269	KAASEST#ATPSENVPTQKPSRK	0	#N/A	#N/A	#N/A	#N/A	#N/A	y
	y	#N/A	NCU00269	KAASESTAT#PSENVPTQKPSRK	0	#N/A	#N/A	#N/A	y	#N/A	#N/A
	y	#N/A	NCU07282	KAASGPS#PALGGAARP	0	#N/A	#N/A	#N/A	#N/A	#N/A	y
	y	#N/A	NCU00388	KAASNIEDHDDSLTAEGNS#DAETIVLPGKD	40.311	#N/A	#N/A	#N/A	y	y	y
	y	#N/A	NCU04909	KAASPEPS#PAPPAIVALSAEEIRE	3.4969e-05	y	y	#N/A	y	y	#N/A
	y	#N/A	NCU08135	KAASSGTPTNAGANTNANANANAT#IGASSPASDATATPRA	0	y	#N/A	#N/A	#N/A	#N/A	#N/A
	y	#N/A	NCU08135	KAASSGTPTNAGANTNANANANATIGAS#SPASDATATPRA	0	#N/A	y	y	#N/A	#N/A	#N/A
	y	#N/A	NCU08135	KAASSGTPTNAGANTNANANANATIGASS#PASDATATPRA	17.468	#N/A	#N/A	y	#N/A	#N/A	#N/A
	y	#N/A	NCU06247	KAASTEET#APALDAAPAETAAVEEVTPAKE	0	y	#N/A	y	y	y	#N/A
	y	#N/A	NCU04047	KAASTNGSDS#SATLKAS#TESTPVPTTEEKT	0	#N/A	#N/A	y	#N/A	#N/A	#N/A
	y	#N/A	NCU04047	KAASTNGSDS#SATLKAST#ESTPVPTTEEKT	0	#N/A	#N/A	y	#N/A	#N/A	#N/A
	y	#N/A	NCU04047	KAASTNGSDSS#ATLKAS#TESTPVPTTEEKT	0	#N/A	#N/A	y	#N/A	#N/A	#N/A
	y	#N/A	NCU04047	KAASTNGSDSS#ATLKAST#ESTPVPTTEEKT	0	#N/A	#N/A	y	#N/A	#N/A	#N/A
	y	#N/A	NCU04047	KAASTNGSDSSAT#LKAS#TESTPVPTTEEKT	0	y	#N/A	y	#N/A	#N/A	#N/A
	y	#N/A	NCU04047	KAASTNGSDSSAT#LKAST#ESTPVPTTEEKT	0	y	#N/A	y	y	y	y
	y	#N/A	NCU04047	KAASTNGSDSSAT#LKASTES#TPVPTTEEKT	0	y	#N/A	y	#N/A	#N/A	#N/A
	y	#N/A	NCU04047	KAASTNGSDSSATLKAS#TESTPVPTTEEKT	0	#N/A	y	y	y	#N/A	y
	y	#N/A	NCU04047	KAASTNGSDSSATLKAST#ES#TPVPTTEEKT	17.017	y	#N/A	#N/A	#N/A	y	#N/A
	y	#N/A	NCU04047	KAASTNGSDSSATLKAST#ESTPVPTTEEKT	0	#N/A	y	y	#N/A	#N/A	#N/A
	y	#N/A	NCU09861	KAAT#PQPAAAS#PASRE	80.349	y	#N/A	#N/A	y	#N/A	y
	y	#N/A	NCU09861	KAAT#PQPAAASPASRE	181.19	y	y	y	y	y	y
	y	#N/A	NCU02898	KAAT#PTPPEPVEPPKM	28.744	y	y	y	y	y	y
	y	#N/A	NCU09135	KAAT#VPILPSSSGRN	138.94	y	y	y	#N/A	y	y
	y	#N/A	NCU11259	KAATETTDEKAPAS#AAAAETATESEPKA	87.541	y	y	y	y	y	y
	y	#N/A	NCU00992	KAATGQEPQS#PTSSASPASKS	23.981	#N/A	#N/A	y	#N/A	#N/A	#N/A
	y	#N/A	NCU07658	KAATISTPLS#ASNGLDYASQLSPSADGADADTRS	0	y	y	#N/A	y	#N/A	#N/A
	y	#N/A	NCU07658	KAATISTPLSAS#NGLDYASQLSPSADGADADTRS	0	y	y	y	#N/A	#N/A	#N/A
	y	#N/A	NCU07658	KAATISTPLSASNGLDY#ASQLSPSADGADADTRS	0	y	#N/A	y	#N/A	#N/A	#N/A
	y	#N/A	NCU07658	KAATISTPLSASNGLDYAS#QLSPSADGADADTRS	3.3857e-05	y	#N/A	y	#N/A	#N/A	#N/A
	y	#N/A	NCU07658	KAATISTPLSASNGLDYASQLS#PSADGADADTRS	23.491	y	#N/A	#N/A	y	y	#N/A
	y	#N/A	NCU09861	KAATPQPAAAS#PASRE	19.037	y	y	y	y	y	y
	y	#N/A	NCU02898	KAATPT#PPEPVEPPKM	46.206	#N/A	y	#N/A	#N/A	#N/A	#N/A
	y	#N/A	NCU03289	KAATSGGAGVEDS#ETDSRE	42.69	y	y	y	#N/A	#N/A	#N/A
	y	#N/A	NCU00325	KAAVTPKS#PATQSVGDKA	49.974	y	y	y	y	y	y
	y	#N/A	NCU06257	KACLEDS#SLILDDLEESAPEREPQAPSSPTPSAPAFNALSLSPSRH	0	#N/A	#N/A	#N/A	#N/A	y	#N/A
	y	#N/A	NCU06257	KACLEDSS#LILDDLEESAPEREPQAPSSPTPSAPAFNALSLSPSRH	0	#N/A	#N/A	#N/A	y	y	y
	y	#N/A	NCU06257	KACLEDSSLILDDLEESAPEREPQAPSSPTPSAPAFNALSLS#PSRH	26.598	y	y	#N/A	#N/A	#N/A	#N/A
	y	#N/A	NCU09469	KADAHDWDAIFAGLDDGSQAQQGGQSPFESLETPRPGS#SANPQAQTGGEQKE	14.044	y	#N/A	y	#N/A	y	#N/A
	y	#N/A	NCU05693	KADDS#EEEENASEHGTEQNIATNAKE	28.997	y	y	#N/A	y	#N/A	y
	y	#N/A	NCU05693	KADDSEEEENAS#EHGTEQNIATNAKE	2.9862e-05	#N/A	#N/A	#N/A	#N/A	y	#N/A
	y	#N/A	NCU03591	KADEVIPGAVSTALLPQTPVAPES#ESEPS#RPATATNKN	0	#N/A	#N/A	#N/A	#N/A	#N/A	y
	y	#N/A	NCU03591	KADEVIPGAVSTALLPQTPVAPES#ESEPSRPAT#ATNKN	0	y	y	y	y	y	y
	y	#N/A	NCU03591	KADEVIPGAVSTALLPQTPVAPES#ESEPSRPATATNKN	15.283	y	y	#N/A	#N/A	#N/A	#N/A
	y	#N/A	NCU03591	KADEVIPGAVSTALLPQTPVAPESES#EPSRPAT#ATNKN	0	y	y	y	y	y	y
	y	#N/A	NCU03591	KADEVIPGAVSTALLPQTPVAPESES#EPSRPATATNKN	0	#N/A	#N/A	#N/A	y	#N/A	#N/A
	y	#N/A	NCU03591	KADEVIPGAVSTALLPQTPVAPESESEPS#RPAT#ATNKN	23.698	#N/A	#N/A	y	#N/A	y	#N/A
	y	#N/A	NCU03591	KADEVIPGAVSTALLPQTPVAPESESEPS#RPATATNKN	14.502	y	y	y	y	y	y
	y	#N/A	NCU03591	KADEVIPGAVSTALLPQTPVAPESESEPSRPAT#ATNKN	8.2819	y	y	y	y	y	y
	y	#N/A	NCU03539	KADLPEPES#PKALATDPIVKT	160.8	#N/A	#N/A	y	y	#N/A	#N/A
	y	#N/A	NCU03539	KADLPEPES#PKALATDPIVKTEDIGSPLLERK	7.8108	y	y	#N/A	#N/A	#N/A	#N/A
	y	#N/A	NCU03539	KADLPEPESPKALAT#DPIVKTEDIGSPLLERK	7.0811	y	y	y	#N/A	#N/A	#N/A
	y	#N/A	NCU04352	KADPDIAIDEVS#ESGEPSRKS	52.221	y	y	y	y	y	y
	y	#N/A	NCU07830	KADRDESS#PYAAMLAAQDVAARC	0	#N/A	#N/A	#N/A	y	y	y
	y	#N/A	NCU00432	KADSQADNS#QEETIGTPVAVVENAAAGKA	0	#N/A	#N/A	#N/A	y	#N/A	#N/A
	y	#N/A	NCU00432	KADSQADNSQEET#IGTPVAVVENAAAGKA	0	y	y	#N/A	y	y	y
	y	#N/A	NCU07546	KADT#QVVSPKK	89.534	#N/A	y	y	#N/A	y	#N/A
	y	#N/A	NCU07546	KADTQVVS#PKKSLDDDPYKH	0	#N/A	#N/A	#N/A	#N/A	#N/A	y
	y	#N/A	NCU07546	KADTQVVSPKKS#LDDDPYKH	11.127	y	#N/A	y	y	y	#N/A
	y	#N/A	NCU00454	KADVFNVGGGGS#PVGVAGRR	1000	y	#N/A	#N/A	y	y	y
	y	#N/A	NCU09079	KADVLAPPVQPAS#PS#GSPLPRG	0	y	y	y	y	y	y
	y	#N/A	NCU09079	KADVLAPPVQPAS#PSGS#PLPRG	31.634	y	y	y	y	y	y
	y	#N/A	NCU09079	KADVLAPPVQPAS#PSGSPLPRG	39.54	y	y	y	y	y	y
	y	#N/A	NCU04757	KAEAAAADTEVT#NSSNTGSVPDEEAPKEEVKS	0	y	#N/A	#N/A	y	y	#N/A
	y	#N/A	NCU04757	KAEAAAADTEVTNS#SNTGSVPDEEAPKEEVKS	0	y	#N/A	#N/A	#N/A	#N/A	#N/A
	y	#N/A	NCU00457	KAEAEKPVEAPAPAAEEEVKS#PGAAPANGVAADQKLPVKA	1000	y	y	y	y	y	y
	y	#N/A	NCU01283	KAEAPVAEAIEAPAS#EETVETSAPETKT	35.84	#N/A	#N/A	y	y	#N/A	y
	y	#N/A	NCU01283	KAEDHDEKPIS#VEETVGESKA	75.441	y	y	y	#N/A	y	y
	y	#N/A	NCU02952	KAEEAVEVPLPTVTETPQEVAQPVEEATEAPQT#PTSDVHVVKE	18.265	#N/A	#N/A	#N/A	y	y	#N/A
	y	#N/A	NCU08960	KAEEKVEEKEES#DEDMGFGLFD	1000	y	y	y	#N/A	#N/A	#N/A
	y	#N/A	NCU04427	KAEEQS#EEEDPFADDKGPIS#PALGKD	1000	#N/A	#N/A	y	#N/A	#N/A	#N/A
	y	#N/A	NCU04427	KAEEQSEEEDPFADDKGPIS#PALGKD	65.172	#N/A	y	y	#N/A	#N/A	y
	y	#N/A	NCU05301	KAEEVAPVEETPAT#EEPAAKEEATETPAETPAETPKE	0	#N/A	#N/A	y	#N/A	#N/A	#N/A
	y	#N/A	NCU05301	KAEEVAPVEETPATEEPAAKEEAT#ETPAETPAETPKE	0	#N/A	y	y	#N/A	#N/A	y
	y	#N/A	NCU05301	KAEEVAPVEETPATEEPAAKEEATETPAET#PAETPKE	0	#N/A	#N/A	#N/A	y	#N/A	#N/A
	y	#N/A	NCU05301	KAEEVAPVEETPATEEPAAKEEATETPAETPAET#PKE	22.978	#N/A	#N/A	y	#N/A	y	#N/A
	y	#N/A	NCU08512	KAEGEADS#EEDAGGEDPYAGQNYSSAQVGRG	139.11	#N/A	#N/A	#N/A	y	#N/A	#N/A
	y	#N/A	NCU00579	KAEHAHSVS#DAGSDNASFVEHRR	0	#N/A	#N/A	y	#N/A	#N/A	#N/A
	y	#N/A	NCU00579	KAEHAHSVSDAGS#DNASFVEHRR	32.941	y	y	y	y	y	y
	y	#N/A	NCU09131	KAEKKDDDDS#ESADEVPVHESLAPDAAQNEIEKA	0	y	y	y	y	y	y
	y	#N/A	NCU09131	KAEKKDDDDSES#ADEVPVHESLAPDAAQNEIEKA	14.053	#N/A	y	y	#N/A	#N/A	#N/A
	y	#N/A	NCU06758	KAELAEFQRPAS#SHAGSSRQ	14.491	#N/A	#N/A	#N/A	y	#N/A	#N/A
	y	#N/A	NCU06758	KAELAEFQRPASS#HAGSSRQ	0	#N/A	#N/A	y	#N/A	#N/A	#N/A
	y	#N/A	NCU08023	KAENIPPSS#PTNGQKA	0	#N/A	#N/A	#N/A	#N/A	y	#N/A
	y	#N/A	NCU01206	KAEPAEDKET#EDSRLPTPIPDNTKPKK	13.852	#N/A	#N/A	#N/A	#N/A	y	#N/A
	y	#N/A	NCU01206	KAEPAEDKETEDSRLPT#PIPDNTKPKK	0	#N/A	#N/A	#N/A	y	#N/A	y
	y	#N/A	NCU04001	KAEQYEPPRPPS#NPHDRYPSPQKE	8.7135	#N/A	#N/A	#N/A	y	#N/A	y
	y	#N/A	NCU00388	KAES#DDEAEPPKVRR	1000	y	y	#N/A	y	y	y
	y	#N/A	NCU05233	KAESNNVEEDDAS#LEEDDDVELRR	75.064	#N/A	#N/A	#N/A	y	y	#N/A
	y	#N/A	NCU05233	KAESNNVEEDDAS#LEEDDDVELRRR	31.151	y	y	y	#N/A	#N/A	y
	y	#N/A	NCU02232	KAESQAET#PNNQDT#PVPEAATGAPSESKPATGVKL	53.332	y	y	y	#N/A	#N/A	#N/A
	y	#N/A	NCU02232	KAESQAET#PNNQDTPVPEAATGAPSESKPATGVKL	0	y	#N/A	#N/A	y	y	#N/A
	y	#N/A	NCU02232	KAESQAETPNNQDT#PVPEAATGAPSESKPATGVKL	21.573	y	y	y	y	y	y
	y	#N/A	NCU05270	KAET#PSPVSTPASTPAPEAAAGGKK	0	#N/A	#N/A	#N/A	y	#N/A	#N/A
	y	#N/A	NCU04301	KAETS#TKTPPSSSRR	20.971	#N/A	#N/A	#N/A	#N/A	#N/A	y
	y	#N/A	NCU03266	KAEVIT#SPPQNPASLPPSELQSFDSACRPSYQRG	0	y	#N/A	#N/A	#N/A	#N/A	#N/A
	y	#N/A	NCU03266	KAEVITS#PPQNPASLPPSELQSFDSACRPSYQRG	16.059	y	#N/A	#N/A	#N/A	#N/A	#N/A
	y	#N/A	NCU05219	KAEVKT#PPTTQPEKA	69.082	#N/A	y	y	#N/A	y	y
	y	#N/A	NCU05219	KAEVKT#PPTTQPEKAEQPPNGVPPQILPDSEPLESRQ	25.378	y	#N/A	#N/A	y	#N/A	#N/A
	y	#N/A	NCU06247	KAEVPS#TTEATLKDEALSDQEDQTKT	0	#N/A	y	#N/A	#N/A	#N/A	#N/A
	y	#N/A	NCU06247	KAEVPST#TEATLKDEALSDQEDQTKT	0	#N/A	y	#N/A	#N/A	#N/A	#N/A
	y	#N/A	NCU06247	KAEVPSTT#EATLKDEALSDQEDQTKT	0	#N/A	y	#N/A	y	#N/A	#N/A
	y	#N/A	NCU06247	KAEVPSTTEAT#LKDEALSDQEDQTKT	2.8652e-05	#N/A	#N/A	#N/A	#N/A	#N/A	y
	y	#N/A	NCU06247	KAEVPSTTEATLKDEALS#DQEDQTKT	111.64	y	y	y	y	y	y
	y	#N/A	NCU00279	KAFDVS#PASTPNPLRV	89.534	y	y	y	y	#N/A	y
	y	#N/A	NCU08604	KAFEAEQPAEGDIRPFT#PQATIPMPLRV	26.602	#N/A	#N/A	#N/A	#N/A	#N/A	y
	y	#N/A	NCU00441	KAFHS#DGQADS#EDEDEEDRFRN	1000	#N/A	#N/A	#N/A	#N/A	y	#N/A
	y	#N/A	NCU07784	KAFIST#KPSFSNLQMDANGGMGKT	0	y	#N/A	#N/A	#N/A	#N/A	#N/A
	y	#N/A	NCU07784	KAFISTKPS#FSNLQMDANGGMGKT	0	y	y	y	#N/A	y	y
	y	#N/A	NCU07784	KAFISTKPSFS#NLQMDANGGMGKT	20.98	#N/A	y	#N/A	y	#N/A	y
	y	#N/A	NCU06338	KAFLDNDS#QDDTNYEALAKS	136.92	y	y	y	y	y	y
	y	#N/A	NCU00967	KAFS#PPAHHQKH	1000	y	y	y	y	#N/A	#N/A
	y	#N/A	NCU04770	KAFTAPGSLSFPGAAGELT#PPTSTANSDKS	9.2489	y	y	y	y	y	y
	y	#N/A	NCU04761	KAGAMDEDS#DDEDDDEDISDKM	217.79	#N/A	#N/A	y	y	#N/A	#N/A
	y	#N/A	NCU01786	KAGAPLYKAPT#PNGENGKN	54.52	#N/A	#N/A	#N/A	y	y	#N/A
	y	#N/A	NCU00483	KAGARPVLNVVQVGFAQIDYSGSTS#GDDDAPAAVPTAARF	0	#N/A	#N/A	#N/A	y	y	#N/A
	y	#N/A	NCU07568	KAGEEGT#DT#PRATQEDVEMANNDTDQETKA	0	y	y	y	y	#N/A	y
	y	#N/A	NCU07568	KAGEEGT#DTPRAT#QEDVEMANNDTDQETKA	0	y	y	y	#N/A	#N/A	#N/A
	y	#N/A	NCU07568	KAGEEGTDT#PRAT#QEDVEMANNDTDQETKA	42.239	y	y	y	y	y	y
	y	#N/A	NCU03073	KAGGGGSVSGSGVGGPGS#AAGGGDGGGSNEPGSEGSHERA	30.661	y	#N/A	y	#N/A	#N/A	#N/A
	y	#N/A	NCU04242	KAGGS#DELSNIDPDENLLYGVYGGRG	0	y	#N/A	#N/A	y	y	y
	y	#N/A	NCU04242	KAGGSDELS#NIDPDENLLYGVYGGRG	59.061	#N/A	y	y	#N/A	#N/A	#N/A
	y	#N/A	NCU04242	KAGGSDELS#NIDPDENLLYGVYGGRGPRG	0	y	#N/A	#N/A	y	y	y
	y	#N/A	NCU03379	KAGHIDSIIVGERPGT#PENPEIDEPQRN	63.372	y	y	y	y	#N/A	#N/A
	y	#N/A	NCU00269	KAGPSS#SGAPS#PTNGGSAKS#PLGRN	0	#N/A	#N/A	#N/A	#N/A	y	#N/A
	y	#N/A	NCU00269	KAGPSS#SGAPSPTNGGSAKS#PLGRN	0	#N/A	y	#N/A	#N/A	#N/A	#N/A
	y	#N/A	NCU00269	KAGPSSS#GAPS#PTNGGSAKS#PLGRN	38.212	y	#N/A	y	#N/A	#N/A	#N/A
	y	#N/A	NCU00269	KAGPSSS#GAPSPTNGGSAKS#PLGRN	0	#N/A	y	#N/A	#N/A	#N/A	#N/A
	y	#N/A	NCU00269	KAGPSSSGAPS#PTNGGS#AKSPLGRN	0	#N/A	#N/A	#N/A	#N/A	y	#N/A
	y	#N/A	NCU00269	KAGPSSSGAPS#PTNGGSAKS#PLGRN	8.7034	y	#N/A	#N/A	#N/A	y	y
	y	#N/A	NCU00269	KAGPSSSGAPSPT#NGGSAKSPLGRN	0	#N/A	#N/A	#N/A	#N/A	#N/A	y
	y	#N/A	NCU03461	KAGRNS#PVPLPPRPASSRA	63.251	y	y	y	y	y	y
	y	#N/A	NCU06210	KAGS#INKPAARY	1000	y	y	y	y	y	#N/A
	y	#N/A	NCU00421	KAGS#PQDGATPPVTQRD	157.21	y	y	y	y	y	y
	y	#N/A	NCU00219	KAGSALFGGGANAGLPQVT#TKPTSPPPTEPAAATTTSLPPRG	0	y	#N/A	#N/A	y	y	y
	y	#N/A	NCU00219	KAGSALFGGGANAGLPQVTT#KPTSPPPTEPAAATTTSLPPRG	0	y	#N/A	#N/A	#N/A	y	#N/A
	y	#N/A	NCU00219	KAGSALFGGGANAGLPQVTTKPT#SPPPTEPAAATTTSLPPRG	3.7296e-05	y	y	y	y	y	y
	y	#N/A	NCU00219	KAGSALFGGGANAGLPQVTTKPTS#PPPTEPAAATTTSLPPRG	15.569	y	y	y	y	y	y
	y	#N/A	NCU04352	KAGYFGS#NDVDARS#EAGTAIGAGDMFKT	17.478	#N/A	#N/A	#N/A	y	y	y
	y	#N/A	NCU04352	KAGYFGS#NDVDARSEAGTAIGAGDMFKT	8.2362	y	#N/A	#N/A	#N/A	y	#N/A
	y	#N/A	NCU04352	KAGYFGSNDVDARS#EAGT#AIGAGDMFKT	11.237	y	#N/A	y	#N/A	y	#N/A
	y	#N/A	NCU04352	KAGYFGSNDVDARS#EAGTAIGAGDMFKT	9.9626	y	y	#N/A	y	y	y
	y	#N/A	NCU03118	KAGYIVNVERS#PERI	12.631	#N/A	#N/A	#N/A	y	y	y
	y	#N/A	NCU03234	KAHLDIPKTPGS#PKA	16.241	y	#N/A	#N/A	#N/A	y	#N/A
	y	#N/A	NCU04258	KAHRNS#LNLVHPQPRQ	1000	y	y	y	y	y	y
	y	#N/A	NCU10346	KAHTQKEPS#PQPKPQQELQFSAKP	18.148	#N/A	#N/A	#N/A	#N/A	#N/A	y
	y	#N/A	NCU10346	KAHTQKEPS#PQPKPQQELQFSAKPKR	55.188	y	y	y	y	#N/A	#N/A
	y	#N/A	NCU03103	KAIGGIIAQPIPSTIQEHSARPGS#RS	21.419	#N/A	y	#N/A	#N/A	#N/A	#N/A
	y	#N/A	NCU02606	KAIIPET#PVTEFEDTPVSPDASPQMPNIMVLGPSNDRS	15.734	y	#N/A	#N/A	#N/A	y	#N/A
	y	#N/A	NCU02606	KAIIPETPVT#EFEDTPVSPDASPQMPNIMVLGPSNDRS	0	y	y	y	y	y	#N/A
	y	#N/A	NCU02606	KAIIPETPVTEFEDT#PVSPDASPQMPNIMVLGPSNDRS	21.83	y	y	y	y	y	#N/A
	y	#N/A	NCU02606	KAIIPETPVTEFEDTPVS#PDASPQMPNIMVLGPSNDRS	0	y	y	y	y	y	#N/A
	y	#N/A	NCU02606	KAIIPETPVTEFEDTPVSPDAS#PQMPNIMVLGPSNDRS	10.004	y	y	y	#N/A	y	#N/A
	y	#N/A	NCU11050	KAILLDTPPPSQS#PQPPTTDLTTTSETQPRS	22.225	y	y	y	#N/A	#N/A	#N/A
	y	#N/A	NCU07693	KAIPRPQQGHSTNSSESGIPIPVS#GISSPTKPTSAFGLRS	0	y	y	#N/A	y	y	y
	y	#N/A	NCU07693	KAIPRPQQGHSTNSSESGIPIPVSGIS#SPTKPTSAFGLRS	0	#N/A	y	y	#N/A	#N/A	#N/A
	y	#N/A	NCU07868	KAIQFGFDES#PAIT#HSTPHAAGSVPIPIPGSNARV	19.228	y	y	y	y	y	#N/A
	y	#N/A	NCU07868	KAIQFGFDES#PAITHS#TPHAAGSVPIPIPGSNARV	0	#N/A	y	y	#N/A	y	#N/A
	y	#N/A	NCU07868	KAIQFGFDES#PAITHST#PHAAGSVPIPIPGSNARV	7.0811	y	y	y	y	y	#N/A
	y	#N/A	NCU07868	KAIQFGFDES#PAITHSTPHAAGS#VPIPIPGSNARV	0	y	y	y	y	y	#N/A
	y	#N/A	NCU07868	KAIQFGFDES#PAITHSTPHAAGSVPIPIPGSNARV	0	y	y	y	y	y	y
	y	#N/A	NCU07868	KAIQFGFDESPAIT#HS#TPHAAGSVPIPIPGSNARV	0	#N/A	#N/A	#N/A	#N/A	y	#N/A
	y	#N/A	NCU07868	KAIQFGFDESPAIT#HST#PHAAGSVPIPIPGSNARV	12.618	y	y	y	y	y	y
	y	#N/A	NCU07868	KAIQFGFDESPAIT#HSTPHAAGS#VPIPIPGSNARV	6.9579	y	y	y	y	y	#N/A
	y	#N/A	NCU07868	KAIQFGFDESPAIT#HSTPHAAGSVPIPIPGSNARV	0	y	#N/A	y	y	#N/A	y
	y	#N/A	NCU07868	KAIQFGFDESPAITHS#T#PHAAGSVPIPIPGSNARV	21.558	y	y	y	y	y	y
	y	#N/A	NCU07868	KAIQFGFDESPAITHS#TPHAAGS#VPIPIPGSNARV	0	y	y	y	y	y	#N/A
	y	#N/A	NCU07868	KAIQFGFDESPAITHS#TPHAAGSVPIPIPGSNARV	0	#N/A	#N/A	#N/A	y	#N/A	y
	y	#N/A	NCU07868	KAIQFGFDESPAITHST#PHAAGS#VPIPIPGSNARV	15.351	y	y	y	y	y	#N/A
	y	#N/A	NCU07868	KAIQFGFDESPAITHST#PHAAGSVPIPIPGSNARV	0	#N/A	#N/A	#N/A	#N/A	#N/A	y
	y	#N/A	NCU07868	KAIQFGFDESPAITHSTPHAAGS#VPIPIPGSNARV	15.423	y	y	#N/A	y	y	y
	y	#N/A	NCU02724	KAIQNGTPLS#PT#LAGISSPSQATSALAGPGARR	0	y	#N/A	#N/A	#N/A	#N/A	#N/A
	y	#N/A	NCU02724	KAIQNGTPLS#PTLAGISSPSQATSALAGPGARR	16.803	#N/A	y	#N/A	#N/A	#N/A	#N/A
	y	#N/A	NCU02724	KAIQNGTPLSPT#LAGISSPSQATSALAGPGARR	13.841	y	y	y	y	y	#N/A
	y	#N/A	NCU09993	KAIQTS#PVSNKS	0	#N/A	y	#N/A	#N/A	#N/A	#N/A
	y	#N/A	NCU06202	KAISS#PNAQSPFQTPPPTRPKM	19.223	#N/A	y	#N/A	y	y	y
	y	#N/A	NCU06202	KAISSPNAQS#PFQTPPPTRPKM	17.73	y	#N/A	#N/A	y	#N/A	y
	y	#N/A	NCU06202	KAISSPNAQSPFQT#PPPTRPKM	39.247	y	y	#N/A	y	y	#N/A
	y	#N/A	NCU02101	KAIVQT#PDLPSRA	84.777	#N/A	#N/A	y	#N/A	#N/A	#N/A
	y	#N/A	NCU04673	KAKDDAEDS#DEMKEAAEQLKM	1000	#N/A	#N/A	#N/A	#N/A	#N/A	y
	y	#N/A	NCU00388	KAKDGSSGLSSAPES#PPQRRR	17.987	y	y	y	#N/A	#N/A	#N/A
	y	#N/A	NCU03971	KAKEDQAQPSVETDGNT#PKESIPNGDEKL	0	y	y	y	y	y	#N/A
	y	#N/A	NCU06099	KAKEGQAQGEGAT#TPNEGGLAPPRE	0	y	y	y	y	y	y
	y	#N/A	NCU06099	KAKEGQAQGEGATT#PNEGGLAPPRE	16.232	y	y	y	y	y	y
	y	#N/A	NCU09609	KAKEPS#PAPAAVKRG	1000	y	y	y	y	y	y
	y	#N/A	NCU07922	KAKLS#SAELRK	26.985	y	y	y	y	#N/A	y
	y	#N/A	NCU02316	KAKLT#PDEPQLLDADGDEAMTNGASKE	184.34	#N/A	y	#N/A	#N/A	#N/A	y
	y	#N/A	NCU09332	KAKNGVS#SDVETDKVPDAVAPAKS	0	y	#N/A	#N/A	y	y	y
	y	#N/A	NCU09332	KAKNGVSS#DVETDKVPDAVAPAKS	0	y	#N/A	#N/A	y	y	y
	y	#N/A	NCU09332	KAKNGVSSDVET#DKVPDAVAPAKS	0	y	y	y	#N/A	#N/A	#N/A
	y	#N/A	NCU03399	KAKQGT#ESPALATSST#PDKPAS#LAAGNEPSQEGDSSNPHIRE	0	#N/A	#N/A	#N/A	y	#N/A	#N/A
	y	#N/A	NCU03399	KAKQGT#ESPALATSSTPDKPAS#LAAGNEPSQEGDSSNPHIRE	0	y	y	#N/A	#N/A	#N/A	#N/A
	y	#N/A	NCU03399	KAKQGT#ESPALATSSTPDKPASLAAGNEPSQEGDSSNPHIRE	0	#N/A	y	#N/A	#N/A	#N/A	y
	y	#N/A	NCU03399	KAKQGTES#PALAT#SSTPDKPAS#LAAGNEPSQEGDSSNPHIRE	0	#N/A	#N/A	#N/A	y	#N/A	#N/A
	y	#N/A	NCU03399	KAKQGTES#PALATS#STPDKPAS#LAAGNEPSQEGDSSNPHIRE	0	#N/A	#N/A	#N/A	y	#N/A	#N/A
	y	#N/A	NCU03399	KAKQGTES#PALATSST#PDKPAS#LAAGNEPSQEGDSSNPHIRE	0	#N/A	#N/A	#N/A	y	#N/A	#N/A
	y	#N/A	NCU03399	KAKQGTES#PALATSSTPDKPAS#LAAGNEPSQEGDSSNPHIRE	23.092	y	y	#N/A	#N/A	#N/A	#N/A
	y	#N/A	NCU03399	KAKQGTES#PALATSSTPDKPASLAAGNEPSQEGDSSNPHIRE	0	#N/A	y	#N/A	#N/A	#N/A	y
	y	#N/A	NCU03399	KAKQGTESPALAT#SSTPDKPAS#LAAGNEPSQEGDSSNPHIRE	0	y	y	#N/A	#N/A	#N/A	#N/A
	y	#N/A	NCU03399	KAKQGTESPALAT#SSTPDKPASLAAGNEPSQEGDSSNPHIRE	10.004	y	y	y	y	y	y
	y	#N/A	NCU03399	KAKQGTESPALATS#STPDKPAS#LAAGNEPSQEGDSSNPHIRE	0	y	y	#N/A	y	y	#N/A
	y	#N/A	NCU03399	KAKQGTESPALATS#STPDKPASLAAGNEPSQEGDSSNPHIRE	0	y	y	y	y	y	y
	y	#N/A	NCU03399	KAKQGTESPALATSS#TPDKPAS#LAAGNEPSQEGDSSNPHIRE	0	y	y	#N/A	y	y	y
	y	#N/A	NCU03399	KAKQGTESPALATSS#TPDKPASLAAGNEPSQEGDSSNPHIRE	0	y	y	y	y	y	y
	y	#N/A	NCU03399	KAKQGTESPALATSST#PDKPASLAAGNEPSQEGDSSNPHIRE	0	y	y	y	y	y	y
	y	#N/A	NCU03399	KAKQGTESPALATSSTPDKPAS#LAAGNEPSQEGDSSNPHIRE	8.547	y	y	y	y	y	y
	y	#N/A	NCU03399	KAKQGTESPALATSSTPDKPASLAAGNEPS#QEGDSSNPHIRE	0	#N/A	#N/A	#N/A	#N/A	y	#N/A
	y	#N/A	NCU02236	KAKS#ET#PIAPPAVPAAAKK	1000	#N/A	#N/A	y	#N/A	#N/A	#N/A
	y	#N/A	NCU04452	KAKS#PDGYIDQPFSKE	101.56	y	#N/A	#N/A	y	y	#N/A
	y	#N/A	NCU01118	KAKS#PEPAES#AS#EDELKEQKPPQKE	1000	#N/A	#N/A	y	#N/A	y	#N/A
	y	#N/A	NCU02952	KAKS#PTRPAALPERL	0	y	y	y	y	y	y
	y	#N/A	NCU09132	KAKS#SFNLVEWCPTGFKI	26.985	y	y	y	y	y	y
	y	#N/A	NCU04795	KAKS#TSNLLKRS	23.981	y	y	y	y	y	y
	y	#N/A	NCU03695	KAKS#VNGDFEGDEELVKKDEEFARV	1000	y	y	y	y	y	y
	y	#N/A	NCU04452	KAKSPDGY#IDQPFSKE	13.281	y	#N/A	#N/A	y	#N/A	y
	y	#N/A	NCU01118	KAKSPEPAESAS#EDELKEQKPPQKE	0	#N/A	#N/A	y	#N/A	#N/A	#N/A
	y	#N/A	NCU02952	KAKSPT#RPAALPERL	28.746	y	y	y	y	y	y
	y	#N/A	NCU09132	KAKSS#FNLVEWCPTGFKI	0	y	y	y	y	y	#N/A
	y	#N/A	NCU02793	KALAGDSEATS#SLSPESSFRV	0	#N/A	#N/A	y	#N/A	#N/A	#N/A
	y	#N/A	NCU02793	KALAGDSEATSS#LSPESSFRV	0	#N/A	#N/A	y	#N/A	#N/A	y
	y	#N/A	NCU06950	KALAGGLGSGTAS#AGSTPRPKK	38.264	y	y	y	y	y	y
	y	#N/A	NCU09003	KALALRGS#LDKIRS	1000	y	y	y	y	y	y
	y	#N/A	NCU05915	KALAMSS#PSLTVERD	18.547	y	y	y	y	y	y
	y	#N/A	NCU08879	KALAS#PTSSRPSPSDFMHHTASPNLAVSSPLRA	0	y	#N/A	#N/A	#N/A	#N/A	#N/A
	y	#N/A	NCU08879	KALASPT#SSRPSPSDFMHHTASPNLAVSSPLRA	0	y	#N/A	#N/A	#N/A	#N/A	y
	y	#N/A	NCU08879	KALASPTS#SRPSPSDFMHHTASPNLAVSSPLRA	0	y	#N/A	#N/A	#N/A	#N/A	#N/A
	y	#N/A	NCU08879	KALASPTSS#RPSPSDFMHHTASPNLAVSSPLRA	0	y	#N/A	#N/A	#N/A	#N/A	#N/A
	y	#N/A	NCU08879	KALASPTSSRPS#PSDFMHHTASPNLAVSSPLRA	0	y	#N/A	#N/A	#N/A	#N/A	#N/A
	y	#N/A	NCU08879	KALASPTSSRPSPS#DFMHHTASPNLAVSSPLRA	0	y	#N/A	#N/A	#N/A	#N/A	#N/A
	y	#N/A	NCU03539	KALATDPIVKT#EDIGSPLLERK	0	y	#N/A	#N/A	y	y	#N/A
	y	#N/A	NCU03539	KALATDPIVKTEDIGS#PLLERK	49.732	y	#N/A	y	#N/A	#N/A	#N/A
	y	#N/A	NCU09866	KALATST#MS#SPENSAVPPNPPTNPSSASTSRR	0	y	y	y	y	y	#N/A
	y	#N/A	NCU09866	KALATST#MSS#PENSAVPPNPPTNPSSASTSRR	0	y	#N/A	y	#N/A	y	#N/A
	y	#N/A	NCU09866	KALATST#MSSPENS#AVPPNPPTNPSSASTSRR	0	y	#N/A	y	#N/A	y	#N/A
	y	#N/A	NCU00726	KALEATGS#SSGAIRY	17.98	#N/A	#N/A	#N/A	#N/A	#N/A	y
	y	#N/A	NCU00726	KALEATGSS#SGAIRY	26.985	y	y	y	y	y	#N/A
	y	#N/A	NCU10376	KALENPSAS#TTATPRK	20.971	y	#N/A	#N/A	#N/A	#N/A	#N/A
	y	#N/A	NCU10376	KALENPSASTTAT#PRK	33.182	y	y	#N/A	#N/A	y	y
	y	#N/A	NCU00188	KALGT#SPSKATSVISKA	0	y	#N/A	#N/A	#N/A	#N/A	y
	y	#N/A	NCU00188	KALGTS#PSKATSVISKA	0	y	#N/A	#N/A	#N/A	#N/A	y
	y	#N/A	NCU00382	KALHNPFDS#DHAESDYQPRR	71.216	#N/A	#N/A	y	y	y	y
	y	#N/A	NCU04786	KALLEGGLEDEES#EDEGAKA	1000	#N/A	#N/A	y	#N/A	#N/A	#N/A
	y	#N/A	NCU04319	KALLEQPS#SPSYDADVNNASDLIKR	0	#N/A	#N/A	y	#N/A	#N/A	#N/A
	y	#N/A	NCU04319	KALLEQPSS#PSYDADVNNASDLIKR	0	y	y	#N/A	y	y	y
	y	#N/A	NCU04319	KALLEQPSSPS#YDADVNNASDLIKRK	0	#N/A	#N/A	#N/A	y	y	y
	y	#N/A	NCU04319	KALLEQPSSPSY#DADVNNASDLIKR	0	#N/A	#N/A	#N/A	#N/A	#N/A	y
	y	#N/A	NCU10066	KALLGEVEGLS#LEDQPSAAPNGLGLEEGGADEPATKK	17.027	y	y	y	y	y	y
	y	#N/A	NCU10066	KALLGEVEGLSLEDQPS#AAPNGLGLEEGGADEPATKK	11.343	y	#N/A	#N/A	#N/A	y	#N/A
	y	#N/A	NCU02284	KALPRPT#DDEEVNPAKKE	1000	y	#N/A	y	y	y	#N/A
	y	#N/A	NCU01571	KALPT#SSPTATTTTSSADFSSSLSTETPPAPESQTTGKS	0	#N/A	#N/A	#N/A	#N/A	y	#N/A
	y	#N/A	NCU01571	KALPTS#SPTATTTTSSADFSSSLSTETPPAPESQTTGKS	0	y	y	#N/A	y	y	y
	y	#N/A	NCU01571	KALPTSS#PTATTTTSSADFSSSLSTETPPAPESQTTGKS	0	y	y	y	y	#N/A	y
	y	#N/A	NCU01571	KALPTSSPT#ATTTTSSADFSSSLSTETPPAPESQTTGKS	12.769	y	y	y	y	y	y
	y	#N/A	NCU01571	KALPTSSPTATT#TTSSADFSSSLSTETPPAPESQTTGKS	0	y	y	#N/A	#N/A	y	#N/A
	y	#N/A	NCU01571	KALPTSSPTATTT#TSSADFSSSLSTETPPAPESQTTGKS	0	y	y	#N/A	#N/A	#N/A	#N/A
	y	#N/A	NCU01431	KALQASEAQGPAS#PTSTGAMDSLLEKL	46.206	y	y	y	y	y	y
	y	#N/A	NCU00269	KALQDIIDSLT#KEPTPRH	12.857	#N/A	#N/A	#N/A	y	y	y
	y	#N/A	NCU00459	KALS#IHTGEGSSFRL	87.44	#N/A	y	y	#N/A	y	#N/A
	y	#N/A	NCU06707	KALS#PQDAHADSAVQDLEVEKEIATPAIKA	13.955	y	#N/A	#N/A	#N/A	#N/A	#N/A
	y	#N/A	NCU06707	KALSPQDAHADS#AVQDLEVEKEIATPAIKA	44.169	y	y	#N/A	#N/A	#N/A	#N/A
	y	#N/A	NCU03911	KALTSS#TPNLLNELGPAFQKY	0	#N/A	#N/A	#N/A	#N/A	#N/A	y
	y	#N/A	NCU03911	KALTSST#PNLLNELGPAFQKY	0	#N/A	#N/A	#N/A	#N/A	#N/A	y
	y	#N/A	NCU06065	KALVES#SPPPAEGDDSEGAPRR	0	y	y	#N/A	y	y	#N/A
	y	#N/A	NCU06065	KALVESS#PPPAEGDDSEGAPRR	0	y	y	#N/A	#N/A	#N/A	#N/A
	y	#N/A	NCU02272	KAM*QMGGPGGPPGGGSGQGQVTNMPPS#PKL	62.332	y	y	y	y	y	#N/A
	y	#N/A	NCU02272	KAMQM*GGPGGPPGGGSGQGQVTNMPPS#PKL	50.472	y	y	y	y	y	#N/A
	y	#N/A	NCU02272	KAMQMGGPGGPPGGGSGQGQVTNM*PPS#PKL	62.332	y	y	y	y	y	#N/A
	y	#N/A	NCU02272	KAMQMGGPGGPPGGGSGQGQVTNMPPS#PKL	70.134	y	y	y	y	y	#N/A
	y	#N/A	NCU05204	KANGGSS#SPSNHLPGIGAQRG	0	#N/A	y	#N/A	#N/A	#N/A	#N/A
	y	#N/A	NCU01504	KANGPAVDLPCVTVDDMTDEADADGDIDMS#PVSDSPRT	49.885	y	y	y	#N/A	#N/A	y
	y	#N/A	NCU03559	KANIAVVADGAS#QAGLEKW	1000	y	y	#N/A	#N/A	#N/A	#N/A
	y	#N/A	NCU05646	KANNNVNNNAGNNSATQSQQQQSTS#STPPSAPKE	0	#N/A	y	#N/A	#N/A	#N/A	#N/A
	y	#N/A	NCU05646	KANNNVNNNAGNNSATQSQQQQSTSS#TPPSAPKE	0	#N/A	y	#N/A	#N/A	#N/A	#N/A
	y	#N/A	NCU02811	KANPAT#PVTPKG	48.248	#N/A	#N/A	#N/A	y	#N/A	#N/A
	y	#N/A	NCU02811	KANPATPVT#PKG	22.225	y	y	#N/A	y	y	y
	y	#N/A	NCU00152	KANRPQS#WTVEPWNPQPRK	0	#N/A	#N/A	#N/A	#N/A	y	#N/A
	y	#N/A	NCU00152	KANRPQSWT#VEPWNPQPRK	0	y	#N/A	#N/A	#N/A	y	#N/A
	y	#N/A	NCU08377	KANS#ISDGTSSPAPSHKK	55.377	#N/A	y	y	y	y	#N/A
	y	#N/A	NCU02347	KANSQTPPTFPYLS#STANDGSSSKVNSLKS	0	#N/A	#N/A	#N/A	#N/A	#N/A	y
	y	#N/A	NCU02347	KANSQTPPTFPYLSS#TANDGSSSKVNSLKS	0	#N/A	#N/A	#N/A	#N/A	#N/A	y
	y	#N/A	NCU02347	KANSQTPPTFPYLSST#ANDGSSSKVNSLKS	0	#N/A	#N/A	#N/A	#N/A	#N/A	y
	y	#N/A	NCU01247	KAPAKFT#PEPTSLSKRK	98.625	y	y	y	y	y	y
	y	#N/A	NCU06648	KAPALAES#PKT	1000	#N/A	#N/A	#N/A	y	#N/A	#N/A
	y	#N/A	NCU06648	KAPALAES#PKTSYTEEQRV	66.604	y	#N/A	y	#N/A	y	#N/A
	y	#N/A	NCU07685	KAPAPLQTNLPEPS#FEAEKVLSAPALETGPDKF	11.972	#N/A	y	#N/A	#N/A	y	#N/A
	y	#N/A	NCU02272	KAPAPYGQHNVPGGYAPS#PPQPRM	45.752	#N/A	#N/A	#N/A	y	y	y
	y	#N/A	NCU04144	KAPAYLYPTPENPLGT#VASPKQ	0	y	#N/A	y	#N/A	#N/A	y
	y	#N/A	NCU04144	KAPAYLYPTPENPLGTVAS#PKQ	13.839	#N/A	#N/A	#N/A	#N/A	y	#N/A
	y	#N/A	NCU00935	KAPEAAAATEPAT#EAAAET#PATEETPAATEEVAATEPVAKE	0	#N/A	#N/A	#N/A	#N/A	y	#N/A
	y	#N/A	NCU00935	KAPEAAAATEPAT#EAAAETPAT#EETPAATEEVAATEPVAKE	0	#N/A	#N/A	#N/A	#N/A	y	#N/A
	y	#N/A	NCU00935	KAPEAAAATEPAT#EAAAETPATEET#PAATEEVAATEPVAKE	0	#N/A	#N/A	#N/A	#N/A	y	#N/A
	y	#N/A	NCU00935	KAPEAAAATEPAT#EAAAETPATEETPAATEEVAATEPVAKE	0	#N/A	y	#N/A	#N/A	#N/A	#N/A
	y	#N/A	NCU00935	KAPEAAAATEPATEAAAET#PAT#EETPAATEEVAATEPVAKE	12.782	#N/A	#N/A	#N/A	#N/A	y	#N/A
	y	#N/A	NCU00935	KAPEAAAATEPATEAAAET#PATEET#PAATEEVAATEPVAKE	12.34	#N/A	#N/A	#N/A	#N/A	y	#N/A
	y	#N/A	NCU00935	KAPEAAAATEPATEAAAET#PATEETPAATEEVAATEPVAKE	0	y	y	y	#N/A	y	#N/A
	y	#N/A	NCU00935	KAPEAAAATEPATEAAAETPAT#EETPAATEEVAATEPVAKE	3.1164e-05	#N/A	#N/A	#N/A	y	y	#N/A
	y	#N/A	NCU00935	KAPEAAAATEPATEAAAETPATEET#PAATEEVAATEPVAKE	33.407	#N/A	y	y	#N/A	#N/A	y
	y	#N/A	NCU00935	KAPEAAAATEPATEAAAETPATEETPAATEEVAATEPVAKEEAKEEGS#KRRS	9.1218	#N/A	#N/A	#N/A	y	y	#N/A
	y	#N/A	NCU06035	KAPEAAAEEEEEDVDLFGS#DDEEEDAEAARI	1000	y	y	y	y	y	y
	y	#N/A	NCU08840	KAPEPAAAPT#PPAPEGPVPTERQ	143.05	y	y	y	y	y	#N/A
	y	#N/A	NCU03600	KAPKPMS#PHATRH	39.427	#N/A	#N/A	#N/A	y	#N/A	#N/A
	y	#N/A	NCU06666	KAPLTPPGT#PVVNALAKQ	73.344	y	y	y	y	y	y
	y	#N/A	NCU03164	KAPNIRSM*RPSNPHRGS#T#SSPRP	1000	#N/A	#N/A	#N/A	y	#N/A	#N/A
	y	#N/A	NCU06601	KAPPLGAPIAS#PAMMRK	1000	#N/A	#N/A	#N/A	#N/A	#N/A	y
	y	#N/A	NCU01789	KAPPPPS#PSPAAVAALMDGRQ	52.221	y	y	y	#N/A	y	#N/A
	y	#N/A	NCU01789	KAPPPPSPS#PAAVAALMDGRQ	17.017	#N/A	y	y	y	y	#N/A
	y	#N/A	NCU08480	KAPPS#QPGT#PAEPMPPMQEVQGGDPRL	1000	#N/A	#N/A	#N/A	#N/A	#N/A	y
	y	#N/A	NCU08480	KAPPSQPGT#PAEPMPPMQEVQGGDPRL	19.228	#N/A	#N/A	#N/A	#N/A	#N/A	y
	y	#N/A	NCU04732	KAPQGLS#ISSPIMTPMSGTFPRG	0	#N/A	#N/A	y	#N/A	#N/A	#N/A
	y	#N/A	NCU04732	KAPQGLSISS#PIMTPMSGTFPRG	15.569	#N/A	#N/A	y	#N/A	#N/A	#N/A
	y	#N/A	NCU06540	KAPQPVAQPSAY#TPIAGPSYNYFAQAPVRPART	0	#N/A	#N/A	#N/A	#N/A	#N/A	y
	y	#N/A	NCU06540	KAPQPVAQPSAYT#PIAGPSYNYFAQAPVRPART	17.02	y	y	y	#N/A	#N/A	#N/A
	y	#N/A	NCU07911	KAPS#AAPS#PAASST#SLRDQFNKH	0	y	y	y	y	#N/A	#N/A
	y	#N/A	NCU07398	KAPS#DPPPLLPPHSAGATSSSTERQ	79.233	y	#N/A	#N/A	#N/A	#N/A	#N/A
	y	#N/A	NCU02347	KAPS#EGMASTRG	106.01	y	#N/A	#N/A	y	y	y
	y	#N/A	NCU06238	KAPS#PAPGEGTGTPVPPPFVFGAGGGS#PAPSGRN	41.831	#N/A	#N/A	#N/A	y	#N/A	#N/A
	y	#N/A	NCU06238	KAPS#PAPGEGTGTPVPPPFVFGAGGGSPAPSGRN	26.95	#N/A	#N/A	y	#N/A	y	#N/A
	y	#N/A	NCU06052	KAPS#PSPSPAPPSGSSTPRS	83.978	#N/A	y	#N/A	#N/A	#N/A	#N/A
	y	#N/A	NCU03500	KAPS#PSRTEGEKEPHTVPSAGGGERE	13.652	y	y	y	y	#N/A	#N/A
	y	#N/A	NCU09007	KAPS#PVPFS#PSKGGRF	52.139	#N/A	y	#N/A	#N/A	#N/A	#N/A
	y	#N/A	NCU02809	KAPS#SPIPRT	22.218	y	y	y	y	y	#N/A
	y	#N/A	NCU07911	KAPSAAPS#PAASST#SLRDQFNKH	0	y	y	#N/A	#N/A	#N/A	#N/A
	y	#N/A	NCU07911	KAPSAAPS#PAASSTS#LRDQFNKH	0	#N/A	y	#N/A	y	y	y
	y	#N/A	NCU07911	KAPSAAPS#PAASSTSLRD	77.521	y	y	#N/A	y	y	y
	y	#N/A	NCU07911	KAPSAAPSPAAS#STSLRD	16.237	#N/A	#N/A	#N/A	y	y	#N/A
	y	#N/A	NCU07911	KAPSAAPSPAASS#TSLRD	0	#N/A	y	#N/A	#N/A	#N/A	#N/A
	y	#N/A	NCU07911	KAPSAAPSPAASS#TSLRDQFNKH	0	#N/A	#N/A	#N/A	y	y	#N/A
	y	#N/A	NCU07911	KAPSAAPSPAASST#SLRD	0	#N/A	y	#N/A	#N/A	y	#N/A
	y	#N/A	NCU07187	KAPSEPESQIVQESLIPATDHGSSY#EPQAAQVTSPGNVSIDDHLRS	0	#N/A	y	y	y	y	y
	y	#N/A	NCU03095	KAPSGTT#PVQT#PLLAPKV	46	#N/A	y	y	#N/A	#N/A	y
	y	#N/A	NCU03095	KAPSGTT#PVQTPLLAPKV	19.215	y	y	y	y	y	y
	y	#N/A	NCU06238	KAPSPAPGEGT#GT#PVPPPFVFGAGGGS#PAPSGRN	0	#N/A	#N/A	#N/A	y	#N/A	#N/A
	y	#N/A	NCU06238	KAPSPAPGEGT#GT#PVPPPFVFGAGGGSPAPSGRN	2.5275e-05	#N/A	#N/A	#N/A	#N/A	#N/A	y
	y	#N/A	NCU06238	KAPSPAPGEGT#GTPVPPPFVFGAGGGSPAPSGRN	0	y	y	y	y	y	#N/A
	y	#N/A	NCU06238	KAPSPAPGEGTGT#PVPPPFVFGAGGGS#PAPSGRN	35.84	#N/A	y	y	y	#N/A	#N/A
	y	#N/A	NCU06238	KAPSPAPGEGTGT#PVPPPFVFGAGGGSPAPSGRN	3.4659e-05	#N/A	#N/A	#N/A	#N/A	#N/A	y
	y	#N/A	NCU06238	KAPSPAPGEGTGTPVPPPFVFGAGGGS#PAPSGRN	45.752	y	y	y	y	y	y
	y	#N/A	NCU06052	KAPSPS#PS#PAPPSGSSTPRS	14.491	#N/A	#N/A	#N/A	y	y	y
	y	#N/A	NCU06052	KAPSPS#PSPAPPS#GSSTPRS	23.981	y	y	y	y	y	y
	y	#N/A	NCU06052	KAPSPS#PSPAPPSGS#STPRS	0	#N/A	#N/A	y	y	y	y
	y	#N/A	NCU06052	KAPSPS#PSPAPPSGSS#TPRS	0	#N/A	#N/A	#N/A	#N/A	#N/A	y
	y	#N/A	NCU06052	KAPSPS#PSPAPPSGSSTPRS	34.2	y	y	y	y	y	y
	y	#N/A	NCU03500	KAPSPS#RTEGEKEPHTVPSAGGGERE	0	y	y	y	y	y	y
	y	#N/A	NCU06052	KAPSPSPS#PAPPSGSSTPRS	14.04	y	y	y	y	y	#N/A
	y	#N/A	NCU06052	KAPSPSPSPAPPS#GS#STPRS	0	#N/A	#N/A	#N/A	#N/A	#N/A	y
	y	#N/A	NCU06052	KAPSPSPSPAPPS#GSSTPRS	0	#N/A	y	#N/A	#N/A	y	#N/A
	y	#N/A	NCU06052	KAPSPSPSPAPPSGSST#PRS	0	#N/A	#N/A	y	#N/A	#N/A	#N/A
	y	#N/A	NCU03500	KAPSPSRT#EGEKEPHTVPSAGGGERE	10.926	y	y	y	y	y	y
	y	#N/A	NCU03500	KAPSPSRTEGEKEPHT#VPSAGGGERE	0	y	#N/A	#N/A	#N/A	#N/A	#N/A
	y	#N/A	NCU02809	KAPSS#PIPRT	0	y	#N/A	#N/A	#N/A	y	#N/A
	y	#N/A	NCU01786	KAPT#PNGENGKNQYTFDSVPPTPGPGVPKT	0	#N/A	#N/A	y	#N/A	#N/A	#N/A
	y	#N/A	NCU01438	KAPTDDDEST#TSDIEERL	0	#N/A	#N/A	y	#N/A	#N/A	#N/A
	y	#N/A	NCU01438	KAPTDDDESTT#S#DIEERL	23.981	y	y	y	#N/A	#N/A	y
	y	#N/A	NCU01438	KAPTDDDESTT#SDIEERL	0	y	y	#N/A	y	y	y
	y	#N/A	NCU01438	KAPTDDDESTTS#DIEERL	22.218	#N/A	y	#N/A	y	y	#N/A
	y	#N/A	NCU01786	KAPTPNGENGKNQY#T#FDSVPPTPGPGVPKT	0	#N/A	#N/A	#N/A	#N/A	#N/A	y
	y	#N/A	NCU01786	KAPTPNGENGKNQY#TFDS#VPPTPGPGVPKT	0	#N/A	#N/A	#N/A	#N/A	#N/A	y
	y	#N/A	NCU01786	KAPTPNGENGKNQY#TFDSVPPTPGPGVPKT	0	y	y	y	y	#N/A	#N/A
	y	#N/A	NCU01786	KAPTPNGENGKNQYT#FDSVPPTPGPGVPKT	0	#N/A	#N/A	y	y	#N/A	#N/A
	y	#N/A	NCU01786	KAPTPNGENGKNQYTFDS#VPPTPGPGVPKT	23.972	#N/A	y	y	#N/A	#N/A	#N/A
	y	#N/A	NCU06851	KAPVPALLS#PLHPSLLAGESDKPKS	92.439	y	y	y	#N/A	#N/A	#N/A
	y	#N/A	NCU01504	KAPVS#PAS#DGGSSSRPGAGGDFKE	91.926	y	y	y	y	y	y
	y	#N/A	NCU01504	KAPVS#PASDGGSSSRPGAGGDFKE	96.209	y	y	y	y	y	y
	y	#N/A	NCU01504	KAPVSPAS#DGGSSSRPGAGGDFKE	22.978	#N/A	y	#N/A	#N/A	#N/A	#N/A
	y	#N/A	NCU01445	KAPVTAT#RT#SPSPPS#SPGPAVSRT	0	#N/A	#N/A	y	#N/A	#N/A	y
	y	#N/A	NCU01445	KAPVTAT#RT#SPSPPSS#PGPAVSRT	0	#N/A	#N/A	#N/A	#N/A	#N/A	y
	y	#N/A	NCU01445	KAPVTAT#RTS#PSPPSS#PGPAVSRT	0	#N/A	#N/A	#N/A	#N/A	#N/A	y
	y	#N/A	NCU01445	KAPVTATRT#S#PSPPS#SPGPAVSRT	0	#N/A	#N/A	#N/A	y	#N/A	#N/A
	y	#N/A	NCU01445	KAPVTATRT#S#PSPPSS#PGPAVSRT	0	#N/A	#N/A	y	#N/A	#N/A	y
	y	#N/A	NCU01445	KAPVTATRT#SPS#PPS#SPGPAVSRT	0	#N/A	y	#N/A	y	y	#N/A
	y	#N/A	NCU01445	KAPVTATRT#SPS#PPSS#PGPAVSRT	0	y	#N/A	y	#N/A	y	y
	y	#N/A	NCU01445	KAPVTATRT#SPS#PPSSPGPAVSRT	0	#N/A	#N/A	y	#N/A	#N/A	#N/A
	y	#N/A	NCU01445	KAPVTATRTS#PS#PPS#SPGPAVSRT	0	#N/A	y	#N/A	y	y	#N/A
	y	#N/A	NCU01445	KAPVTATRTS#PS#PPSS#PGPAVSRT	10.364	y	y	y	y	y	y
	y	#N/A	NCU01445	KAPVTATRTS#PS#PPSSPGPAVSRT	0	#N/A	#N/A	y	#N/A	#N/A	#N/A
	y	#N/A	NCU06360	KAPY#NISSPTSALASYALGPDGLKV	0	#N/A	#N/A	#N/A	y	y	#N/A
	y	#N/A	NCU06360	KAPYNIS#SPTSALASYALGPDGLKV	0	#N/A	#N/A	#N/A	y	#N/A	#N/A
	y	#N/A	NCU07400	KAQAAINGANGS#PDSGPLAKE	51.703	y	y	y	y	y	y
	y	#N/A	NCU03083	KAQDAGDVS#DM*LEPATSGPSVLRL	1000	y	y	y	y	y	y
	y	#N/A	NCU03083	KAQDAGDVS#DMLEPATSGPSVLRL	153.63	y	y	y	y	y	y
	y	#N/A	NCU07551	KAQDPDT#TMEGESQLFQTPTEQPRG	0	#N/A	#N/A	y	y	y	#N/A
	y	#N/A	NCU07551	KAQDPDTT#M*EGESQLFQTPTEQPRG	0	y	#N/A	y	y	y	y
	y	#N/A	NCU07551	KAQDPDTT#MEGESQLFQTPTEQPRG	0	y	#N/A	y	y	#N/A	y
	y	#N/A	NCU07551	KAQDPDTTMEGES#QLFQTPTEQPRG	37.183	y	#N/A	y	y	y	y
	y	#N/A	NCU07551	KAQDPDTTMEGESQLFQT#PTEQPRG	40.784	#N/A	#N/A	y	#N/A	#N/A	#N/A
	y	#N/A	NCU01984	KAQEDLAELPPRPT#SPINMDPDIAEEFRE	0	y	y	y	#N/A	#N/A	#N/A
	y	#N/A	NCU01984	KAQEDLAELPPRPTS#PINMDPDIAEEFRE	23.981	#N/A	#N/A	y	#N/A	y	#N/A
	y	#N/A	NCU09427	KAQEMEIDTTS#MEDLTGNGARM	18.547	#N/A	#N/A	#N/A	#N/A	#N/A	y
	y	#N/A	NCU09469	KAQNTGTS#TGSFGSGSFATPGSTSPTLSRQ	0	#N/A	#N/A	#N/A	#N/A	#N/A	y
	y	#N/A	NCU09469	KAQNTGTST#GSFGSGSFATPGS#TSPTLSRQ	0	y	#N/A	#N/A	y	#N/A	y
	y	#N/A	NCU09469	KAQNTGTSTGS#FGSGS#FATPGSTSPTLSRQ	0	#N/A	#N/A	y	#N/A	#N/A	#N/A
	y	#N/A	NCU09469	KAQNTGTSTGS#FGSGSFATPGS#TSPTLSRQ	0	y	#N/A	#N/A	y	y	#N/A
	y	#N/A	NCU09469	KAQNTGTSTGS#FGSGSFATPGSTSPTLSRQ	0	#N/A	#N/A	#N/A	#N/A	y	#N/A
	y	#N/A	NCU09469	KAQNTGTSTGSFGS#GS#FATPGSTSPTLSRQ	13.279	y	y	y	#N/A	#N/A	#N/A
	y	#N/A	NCU09469	KAQNTGTSTGSFGS#GSFATPGSTSPTLSRQ	0	y	y	y	#N/A	#N/A	#N/A
	y	#N/A	NCU09469	KAQNTGTSTGSFGSGSFAT#PGSTSPTLSRQ	19.228	#N/A	#N/A	#N/A	#N/A	y	#N/A
	y	#N/A	NCU09469	KAQNTGTSTGSFGSGSFATPGS#TSPTLSRQ	22.225	y	y	y	y	y	y
	y	#N/A	NCU03981	KAQPSAFASTLFGPSS#DSPKR	19.223	y	y	#N/A	y	y	y
	y	#N/A	NCU03981	KAQPSAFASTLFGPSSDS#PKR	19.784	#N/A	#N/A	y	#N/A	#N/A	y
	y	#N/A	NCU00340	KAQQANSSSFPAQQLAFQSQS#TSPILRA	0	y	y	#N/A	y	y	y
	y	#N/A	NCU00340	KAQQANSSSFPAQQLAFQSQSTS#PILRA	23.979	y	y	y	y	y	y
	y	#N/A	NCU04747	KAQQPPPS#SSQTVMPVPPSPVIRPKE	0	y	#N/A	y	y	y	y
	y	#N/A	NCU04747	KAQQPPPSS#SQTVMPVPPSPVIRPKE	0	#N/A	#N/A	#N/A	#N/A	y	y
	y	#N/A	NCU04747	KAQQPPPSSS#QTVMPVPPSPVIRPKE	0	#N/A	#N/A	#N/A	#N/A	y	y
	y	#N/A	NCU04747	KAQQPPPSSSQTVM*PVPPS#PVIRPKE	1000	y	y	y	y	y	y
	y	#N/A	NCU04747	KAQQPPPSSSQTVMPVPPS#PVIRPKE	70.514	y	y	y	#N/A	#N/A	y
	y	#N/A	NCU02057	KAQS#ITGPLSDRL	52.221	y	#N/A	y	y	#N/A	y
	y	#N/A	NCU00046	KAQS#SPTGPWAAPSPRR	0	y	#N/A	#N/A	#N/A	y	#N/A
	y	#N/A	NCU01283	KAQSEVT#QNGVNY#HDDDDLS#SPRSPTSPGSPGASPASKN	0	#N/A	#N/A	#N/A	#N/A	y	#N/A
	y	#N/A	NCU01283	KAQSEVT#QNGVNY#HDDDDLSS#PRSPTSPGSPGASPASKN	0	#N/A	#N/A	#N/A	#N/A	y	#N/A
	y	#N/A	NCU01283	KAQSEVT#QNGVNY#HDDDDLSSPRS#PTSPGSPGASPASKN	0	#N/A	#N/A	y	y	y	#N/A
	y	#N/A	NCU01283	KAQSEVT#QNGVNY#HDDDDLSSPRSPT#SPGSPGASPASKN	0	#N/A	#N/A	#N/A	y	#N/A	#N/A
	y	#N/A	NCU01283	KAQSEVT#QNGVNY#HDDDDLSSPRSPTS#PGSPGASPASKN	0	#N/A	#N/A	#N/A	y	#N/A	#N/A
	y	#N/A	NCU01283	KAQSEVT#QNGVNYHDDDDLS#S#PRSPTSPGSPGASPASKN	0	#N/A	#N/A	#N/A	#N/A	y	#N/A
	y	#N/A	NCU01283	KAQSEVT#QNGVNYHDDDDLS#SPRS#PTSPGSPGASPASKN	0	#N/A	#N/A	y	y	y	y
	y	#N/A	NCU01283	KAQSEVT#QNGVNYHDDDDLS#SPRSPT#SPGSPGASPASKN	0	#N/A	#N/A	#N/A	y	#N/A	#N/A
	y	#N/A	NCU01283	KAQSEVT#QNGVNYHDDDDLS#SPRSPTS#PGSPGASPASKN	0	#N/A	#N/A	#N/A	y	#N/A	#N/A
	y	#N/A	NCU01283	KAQSEVT#QNGVNYHDDDDLSS#PRS#PTSPGSPGASPASKN	0	#N/A	#N/A	y	y	y	y
	y	#N/A	NCU01283	KAQSEVT#QNGVNYHDDDDLSS#PRSPT#SPGSPGASPASKN	0	#N/A	#N/A	#N/A	y	#N/A	#N/A
	y	#N/A	NCU01283	KAQSEVT#QNGVNYHDDDDLSS#PRSPTS#PGSPGASPASKN	0	#N/A	#N/A	#N/A	y	#N/A	#N/A
	y	#N/A	NCU01283	KAQSEVT#QNGVNYHDDDDLSSPRS#PT#SPGSPGASPASKN	0	#N/A	#N/A	y	#N/A	#N/A	#N/A
	y	#N/A	NCU01283	KAQSEVTQNGVNY#HDDDDLS#SPRS#PTSPGSPGASPASKN	0	#N/A	#N/A	y	y	#N/A	y
	y	#N/A	NCU01283	KAQSEVTQNGVNY#HDDDDLSS#PRS#PTSPGSPGASPASKN	0	#N/A	#N/A	y	y	#N/A	#N/A
	y	#N/A	NCU01283	KAQSEVTQNGVNYHDDDDLS#S#PRS#PTSPGSPGASPASKN	0	#N/A	y	y	y	#N/A	#N/A
	y	#N/A	NCU01283	KAQSEVTQNGVNYHDDDDLS#SPRS#PTSPGSPGASPASKN	0	#N/A	#N/A	#N/A	y	y	#N/A
	y	#N/A	NCU01283	KAQSEVTQNGVNYHDDDDLSS#PRS#PTSPGSPGASPASKN	0	#N/A	#N/A	#N/A	y	y	#N/A
	y	#N/A	NCU00046	KAQSS#PTGPWAAPSPRR	0	y	y	y	y	y	#N/A
	y	#N/A	NCU00046	KAQSSPTGPWAAPS#PRR	93.227	y	y	#N/A	y	y	#N/A
	y	#N/A	NCU08599	KAQT#LDLSMLEGGDYTIPRV	63.518	y	#N/A	#N/A	#N/A	#N/A	#N/A
	y	#N/A	NCU01745	KAQTPAS#GATDRTPTAVTPAGELNESSSSQQQDGGQQQGGRS	0	y	#N/A	#N/A	y	y	y
	y	#N/A	NCU01745	KAQTPASGAT#DRTPTAVTPAGELNESSSSQQQDGGQQQGGRS	0	y	#N/A	#N/A	#N/A	y	y
	y	#N/A	NCU01745	KAQTPASGATDRT#PTAVTPAGELNESSSSQQQDGGQQQGGRS	0	y	#N/A	#N/A	y	y	#N/A
	y	#N/A	NCU01745	KAQTPASGATDRTPT#AVTPAGELNESSSSQQQDGGQQQGGRS	0	y	#N/A	#N/A	#N/A	y	y
	y	#N/A	NCU01745	KAQTPASGATDRTPTAVT#PAGELNESSSSQQQDGGQQQGGRS	0	y	#N/A	#N/A	#N/A	y	y
	y	#N/A	NCU01745	KAQTPASGATDRTPTAVTPAGELNES#SSSQQQDGGQQQGGRS	0	#N/A	#N/A	y	#N/A	#N/A	#N/A
	y	#N/A	NCU01745	KAQTPASGATDRTPTAVTPAGELNESS#SSQQQDGGQQQGGRS	0	#N/A	#N/A	y	#N/A	#N/A	#N/A
	y	#N/A	NCU01745	KAQTPASGATDRTPTAVTPAGELNESSS#SQQQDGGQQQGGRS	0	#N/A	#N/A	y	#N/A	#N/A	#N/A
	y	#N/A	NCU03244	KARAS#PAGTAAEPPHPKR	53.887	y	y	y	y	y	y
	y	#N/A	NCU03244	KARASPAGT#AAEPPHPKR	8.2779	#N/A	#N/A	#N/A	y	#N/A	#N/A
	y	#N/A	NCU01845	KAREEVVS#SPDGTPSFISIEDRL	0	#N/A	#N/A	y	#N/A	y	#N/A
	y	#N/A	NCU01845	KAREEVVSS#PDGTPSFISIEDRL	19.223	y	y	y	y	y	#N/A
	y	#N/A	NCU01845	KAREEVVSSPDGT#PSFISIEDRL	45.543	y	y	y	y	y	y
	y	#N/A	NCU00579	KARES#KGEEFKPAWFTKA	80.709	y	#N/A	y	y	y	y
	y	#N/A	NCU08487	KARS#FPLPENLKG	1000	#N/A	y	#N/A	#N/A	#N/A	#N/A
	y	#N/A	NCU11222	KARS#PT#PEGEDKGSTLETRE	110.72	y	y	y	y	y	#N/A
	y	#N/A	NCU07939	KARS#STGLDTGNHFGSRR	0	#N/A	#N/A	#N/A	#N/A	#N/A	y
	y	#N/A	NCU07939	KARSS#TGLDTGNHFGSRR	0	#N/A	#N/A	#N/A	#N/A	#N/A	y
	y	#N/A	NCU06428	KART#SPPLLANWAHFTNNTAQYDQAITNERR	0	y	y	#N/A	y	y	#N/A
	y	#N/A	NCU06428	KARTS#PPLLANWAHFTNNTAQYDQAITNERR	18.255	y	y	y	y	y	y
	y	#N/A	NCU02730	KAS#FNFSQPRS	72.533	#N/A	y	y	#N/A	#N/A	#N/A
	y	#N/A	NCU05776	KAS#GSYAAGPPDILRPRS	19.228	y	y	y	y	y	y
	y	#N/A	NCU01881	KAS#LNALNNEART	1000	y	y	y	y	#N/A	#N/A
	y	#N/A	NCU08637	KAS#PESTPAYRL	76.997	y	#N/A	y	y	y	#N/A
	y	#N/A	NCU00432	KAS#SIEHGSPYHAEDEGRL	19.223	#N/A	#N/A	#N/A	y	#N/A	#N/A
	y	#N/A	NCU10397	KASAENVINGNVATDEEIEAPLEKVES#NVNPNAGLARM	11.031	#N/A	#N/A	y	#N/A	#N/A	#N/A
	y	#N/A	NCU02968	KASAPSS#NGDAATGANISRR	0	#N/A	#N/A	#N/A	#N/A	#N/A	y
	y	#N/A	NCU03855	KASAPVPAATATTSKAT#PEPEAVKT	27.968	y	#N/A	#N/A	#N/A	#N/A	#N/A
	y	#N/A	NCU07937	KASAQEPSIQAVALQATTS#ASGKN	20.004	y	y	y	y	y	#N/A
	y	#N/A	NCU03083	KASAT#DS#ANESESAAAKPQEASTPVPIKPQAVNGKS	0	y	y	y	y	y	y
	y	#N/A	NCU03083	KASAT#DSANESESAAAKPQEASTPVPIKPQAVNGKS	5.6071	y	#N/A	#N/A	y	y	#N/A
	y	#N/A	NCU03083	KASATDS#ANES#ESAAAKPQEASTPVPIKPQAVNGKS	0	y	y	y	y	y	#N/A
	y	#N/A	NCU03083	KASATDS#ANESES#AAAKPQEASTPVPIKPQAVNGKS	12.323	y	y	y	y	y	y
	y	#N/A	NCU03083	KASATDS#ANESESAAAKPQEASTPVPIKPQAVNGKS	28.353	#N/A	y	y	#N/A	#N/A	#N/A
	y	#N/A	NCU03083	KASATDSANES#ES#AAAKPQEASTPVPIKPQAVNGKS	0	y	y	y	#N/A	#N/A	y
	y	#N/A	NCU03083	KASATDSANES#ESAAAKPQEAS#TPVPIKPQAVNGKS	0	y	#N/A	#N/A	#N/A	#N/A	#N/A
	y	#N/A	NCU03083	KASATDSANES#ESAAAKPQEAST#PVPIKPQAVNGKS	0	y	#N/A	#N/A	y	y	y
	y	#N/A	NCU03083	KASATDSANES#ESAAAKPQEASTPVPIKPQAVNGKS	0	#N/A	y	y	#N/A	#N/A	#N/A
	y	#N/A	NCU03083	KASATDSANESES#AAAKPQEAS#TPVPIKPQAVNGKS	0	y	#N/A	#N/A	y	y	y
	y	#N/A	NCU03083	KASATDSANESES#AAAKPQEAST#PVPIKPQAVNGKS	0	y	#N/A	#N/A	#N/A	y	y
	y	#N/A	NCU03083	KASATDSANESES#AAAKPQEASTPVPIKPQAVNGKS	0	#N/A	y	y	y	y	y
	y	#N/A	NCU04784	KASDAS#PEM*EQVKGNELAIVPEESSIASPSSVDAKPVKQ	0	y	y	y	y	#N/A	y
	y	#N/A	NCU04784	KASDAS#PEMEQVKGNELAIVPEESSIASPSSVDAKP	28.994	#N/A	#N/A	#N/A	#N/A	y	#N/A
	y	#N/A	NCU04784	KASDAS#PEMEQVKGNELAIVPEESSIASPSSVDAKPVKQ	32.475	y	y	y	y	#N/A	y
	y	#N/A	NCU04784	KASDASPEMEQVKGNELAIVPEES#SIASPSSVDAKPVKQ	17.02	y	y	y	#N/A	#N/A	#N/A
	y	#N/A	NCU04784	KASDASPEMEQVKGNELAIVPEESS#IASPSSVDAKPVKQ	0	y	y	y	#N/A	#N/A	#N/A
	y	#N/A	NCU04784	KASDASPEMEQVKGNELAIVPEESSIAS#PSSVDAKPVKQ	24.449	y	y	#N/A	#N/A	y	#N/A
	y	#N/A	NCU00090	KASEQATVSSPS#EDSETGDVNGPETYDDWLQHMRV	0	#N/A	#N/A	#N/A	#N/A	y	#N/A
	y	#N/A	NCU01283	KASEVDNT#PVES#VAAPEVKA	80.462	y	y	y	y	y	y
	y	#N/A	NCU01283	KASEVDNT#PVESVAAPEVKA	80.976	y	y	y	y	y	y
	y	#N/A	NCU01283	KASEVDNTPVES#VAAPEVKA	51.945	#N/A	y	y	y	y	#N/A
	y	#N/A	NCU09825	KASFTAGEVTNS#QPDMAKE	0	#N/A	#N/A	y	#N/A	#N/A	#N/A
	y	#N/A	NCU05776	KASGS#YAAGPPDILRPRS	0	y	y	y	y	y	y
	y	#N/A	NCU05776	KASGSY#AAGPPDILRPRS	19.228	y	y	y	y	y	y
	y	#N/A	NCU03962	KASLLS#PPKPRS#PTTALSQRR	16.615	y	y	y	y	y	#N/A
	y	#N/A	NCU03962	KASLLSPPKPRS#PTTALSQRR	8.7095	#N/A	y	y	#N/A	#N/A	#N/A
	y	#N/A	NCU00202	KASM*SAIANKFQDNEDAEPS#EGESSPFEEVSRPAARA	1000	y	y	y	y	y	y
	y	#N/A	NCU09867	KASMPPPPS#PAKPRG	13.283	y	#N/A	y	#N/A	#N/A	#N/A
	y	#N/A	NCU00202	KASMSAIANKFQDNEDAEPS#EGESSPFEEVSRPAARA	35.293	y	y	y	y	y	y
	y	#N/A	NCU03897	KASNDDES#VAEAS#DAGKPRR	58.64	#N/A	#N/A	#N/A	y	#N/A	#N/A
	y	#N/A	NCU03897	KASNDDES#VAEASDAGKPRR	56.986	y	y	y	y	y	y
	y	#N/A	NCU03897	KASNDDESVAEAS#DAGKPRR	67.808	y	y	y	y	y	y
	y	#N/A	NCU01927	KASNS#IPEPVT#PVS#DDGLYGSGDVHRS	12.323	y	#N/A	y	#N/A	y	y
	y	#N/A	NCU01927	KASNSIPEPVT#PVS#DDGLYGSGDVHRS	50.344	y	y	y	y	y	y
	y	#N/A	NCU01927	KASNSIPEPVT#PVSDDGLYGSGDVHRS	33.606	y	y	y	y	y	y
	y	#N/A	NCU01927	KASNSIPEPVTPVS#DDGLYGSGDVHRS	26.413	y	y	y	y	y	y
	y	#N/A	NCU09499	KASS#DGEGTAVVQLSAGPLPLGLKT	0	y	#N/A	#N/A	y	y	#N/A
	y	#N/A	NCU00432	KASS#IEHGSPYHAEDEGRL	0	y	#N/A	#N/A	y	y	#N/A
	y	#N/A	NCU06969	KASS#LLDVDVTEGGDKDDESLAGVKT	0	y	y	#N/A	y	y	y
	y	#N/A	NCU09499	KASSDGEGT#AVVQLSAGPLPLGLKT	1.6483e-05	#N/A	y	y	#N/A	#N/A	#N/A
	y	#N/A	NCU04898	KASSFADKLT#SGMMDMEMDDDEPPTLKL	0	y	y	#N/A	#N/A	y	#N/A
	y	#N/A	NCU06266	KAST#SSSSIPTTGSSQHSNVRI	0	#N/A	#N/A	y	y	#N/A	#N/A
	y	#N/A	NCU04047	KASTEST#PVPTTEEKT	18.547	y	y	y	y	y	y
	y	#N/A	NCU06266	KASTSSS#SIPTTGSSQHSNVRI	0	#N/A	#N/A	y	#N/A	#N/A	#N/A
	y	#N/A	NCU06266	KASTSSSS#IPTTGSSQHSNVRI	0	#N/A	#N/A	y	#N/A	#N/A	#N/A
	y	#N/A	NCU04757	KASTT#SQLSVDLEDEHGIPQIGQQVPMYKN	0	y	y	#N/A	y	y	#N/A
	y	#N/A	NCU04757	KASTTS#QLSVDLEDEHGIPQIGQQVPMYKN	0	y	y	#N/A	#N/A	y	#N/A
	y	#N/A	NCU04757	KASTTSQLS#VDLEDEHGIPQIGQQVPMYKN	24.638	#N/A	y	#N/A	y	y	#N/A
	y	#N/A	NCU06644	KASTVGS#PDEAQPAKLQKA	13.839	#N/A	#N/A	y	#N/A	#N/A	#N/A
	y	#N/A	NCU01947	KAT#SISIPRR	22.218	#N/A	y	y	#N/A	#N/A	#N/A
	y	#N/A	NCU01189	KAT#TSSDHDMMDGLSPSLRQ	19.228	y	y	y	#N/A	#N/A	#N/A
	y	#N/A	NCU03366	KATAASLNNAAPAGPS#PQQKT	124.44	y	y	y	y	y	#N/A
	y	#N/A	NCU05646	KATAPQVSTSAPLSFASLPLS#PAVGRW	63.518	#N/A	y	y	#N/A	#N/A	#N/A
	y	#N/A	NCU05646	KATAPQVSTSAPLSFASLPLS#PAVGRWDDEVEESISKKA	0	y	#N/A	#N/A	y	#N/A	#N/A
	y	#N/A	NCU00579	KATAPTVAAAAEATDEADAEQADARPQS#PVQSIRR	45.752	y	y	y	y	y	y
	y	#N/A	NCU03299	KATASPVKPSRLS#GFSAIISKE	0	#N/A	#N/A	#N/A	#N/A	y	y
	y	#N/A	NCU03299	KATASPVKPSRLSGFS#AIISKE	0	#N/A	y	#N/A	#N/A	#N/A	#N/A
	y	#N/A	NCU04273	KATEEPAESAETVDTMDTTADADAAAAS#SDEKPKK	25.228	#N/A	y	y	#N/A	#N/A	#N/A
	y	#N/A	NCU05894	KATEGTEIEGDHIALDDSDEDDEVDS#DELILPDPDAGEKKK	5.3619	#N/A	#N/A	y	#N/A	#N/A	#N/A
	y	#N/A	NCU10058	KATGGILLTAS#HNPGGPKNDFGIKY	15.569	#N/A	#N/A	#N/A	y	y	y
	y	#N/A	NCU03241	KATGHDHDDDDEEEDEYLQS#LLGGGDSDDEANGGPSDPSKS	14.629	#N/A	#N/A	y	#N/A	#N/A	#N/A
	y	#N/A	NCU03241	KATGHDHDDDDEEEDEYLQSLLGGGDS#DDEANGGPSDPSKS	40.933	#N/A	#N/A	y	y	#N/A	#N/A
	y	#N/A	NCU06338	KATKLAS#DDEDDLDGDDVVMKDPAPAPARS	38.212	#N/A	#N/A	y	#N/A	#N/A	#N/A
	y	#N/A	NCU09301	KATLS#PVSPIQIASPSSRA	21.752	y	#N/A	#N/A	y	#N/A	#N/A
	y	#N/A	NCU09301	KATLSPVS#PIQIAS#PSSRA	46.39	y	#N/A	y	#N/A	y	#N/A
	y	#N/A	NCU09301	KATLSPVS#PIQIASPSSRA	62.703	y	y	y	y	y	y
	y	#N/A	NCU16560	KATNRY#SMPVTRS	0	y	y	y	y	y	y
	y	#N/A	NCU16560	KATNRYS#M*PVTRS	1000	y	y	y	y	y	#N/A
	y	#N/A	NCU16560	KATNRYS#MPVTRS	16.232	y	y	y	y	y	#N/A
	y	#N/A	NCU06361	KATPAS#LHGEEHTNGHANKS	10.92	#N/A	y	#N/A	#N/A	y	y
	y	#N/A	NCU06361	KATPAS#LHGEEHTNGHANKSELRD	22.025	y	#N/A	#N/A	#N/A	#N/A	#N/A
	y	#N/A	NCU06307	KATPPPPAPLS#PGLIDLRV	48.331	y	y	y	#N/A	#N/A	#N/A
	y	#N/A	NCU07991	KATPPVS#FGPASPLHVNPPPPSTDNIHPKV	0	y	y	y	#N/A	y	#N/A
	y	#N/A	NCU07991	KATPPVSFGPAS#PLHVNPPPPSTDNIHPKV	25.884	#N/A	y	#N/A	y	y	y
	y	#N/A	NCU02490	KATPS#TTDS#ADDFELLEKS	38.264	#N/A	#N/A	y	#N/A	#N/A	#N/A
	y	#N/A	NCU02490	KATPS#TTDSADDFELLEKS	0	y	#N/A	y	y	y	#N/A
	y	#N/A	NCU02490	KATPST#TDS#ADDFELLEKS	0	#N/A	#N/A	#N/A	#N/A	y	#N/A
	y	#N/A	NCU02490	KATPST#TDSADDFELLEKS	20.004	y	y	y	#N/A	y	y
	y	#N/A	NCU02490	KATPSTT#DS#ADDFELLEKS	0	#N/A	#N/A	#N/A	#N/A	y	#N/A
	y	#N/A	NCU02490	KATPSTT#DSADDFELLEKS	0	y	y	y	#N/A	#N/A	#N/A
	y	#N/A	NCU02490	KATPSTTDS#ADDFELLEKS	33.182	y	y	y	y	y	#N/A
	y	#N/A	NCU02098	KATPVITDTSSSSAS#PSRK	34.2	y	y	y	y	y	y
	y	#N/A	NCU03083	KATPVPT#T#TKPASYSSDEDDGIDNRE	8.8213	#N/A	y	y	y	y	y
	y	#N/A	NCU03083	KATPVPT#TT#KPASYSSDEDDGIDNRE	0	#N/A	y	#N/A	#N/A	#N/A	#N/A
	y	#N/A	NCU03083	KATPVPT#TTKPAS#YSSDEDDGIDNRE	0	y	y	y	y	y	#N/A
	y	#N/A	NCU03083	KATPVPT#TTKPASY#SSDEDDGIDNRE	0	y	y	y	y	#N/A	y
	y	#N/A	NCU03083	KATPVPT#TTKPASYS#SDEDDGIDNRE	0	y	y	#N/A	#N/A	#N/A	#N/A
	y	#N/A	NCU03083	KATPVPT#TTKPASYSS#DEDDGIDNRE	0	y	y	#N/A	y	y	#N/A
	y	#N/A	NCU03083	KATPVPTT#T#KPASYSSDEDDGIDNRE	0	#N/A	#N/A	#N/A	#N/A	y	#N/A
	y	#N/A	NCU03083	KATPVPTT#TKPAS#YSSDEDDGIDNRE	0	y	y	y	y	y	#N/A
	y	#N/A	NCU03083	KATPVPTT#TKPASY#SSDEDDGIDNRE	0	y	#N/A	y	y	y	#N/A
	y	#N/A	NCU03083	KATPVPTT#TKPASYS#SDEDDGIDNRE	0	y	#N/A	y	y	y	y
	y	#N/A	NCU03083	KATPVPTT#TKPASYSS#DEDDGIDNRE	0	y	#N/A	#N/A	y	#N/A	#N/A
	y	#N/A	NCU03083	KATPVPTTT#KPAS#YSSDEDDGIDNRE	0	y	y	y	y	y	y
	y	#N/A	NCU03083	KATPVPTTT#KPASY#SSDEDDGIDNRE	0	y	#N/A	y	#N/A	#N/A	#N/A
	y	#N/A	NCU03083	KATPVPTTT#KPASYS#SDEDDGIDNRE	0	y	#N/A	y	y	y	#N/A
	y	#N/A	NCU03083	KATPVPTTT#KPASYSS#DEDDGIDNRE	0	y	#N/A	#N/A	#N/A	#N/A	#N/A
	y	#N/A	NCU03083	KATPVPTTT#KPASYSSDEDDGIDNRE	0	#N/A	#N/A	#N/A	y	#N/A	#N/A
	y	#N/A	NCU03083	KATPVPTTTKPAS#Y#SSDEDDGIDNRE	0	y	y	y	y	y	y
	y	#N/A	NCU03083	KATPVPTTTKPAS#YS#SDEDDGIDNRE	0	y	y	y	y	y	y
	y	#N/A	NCU03083	KATPVPTTTKPAS#YSS#DEDDGIDNRE	0	y	y	y	y	y	y
	y	#N/A	NCU03083	KATPVPTTTKPAS#YSSDEDDGIDNRE	0	y	y	y	y	y	#N/A
	y	#N/A	NCU03083	KATPVPTTTKPASY#S#SDEDDGIDNRE	0	y	y	y	y	y	y
	y	#N/A	NCU03083	KATPVPTTTKPASY#SS#DEDDGIDNRE	0	#N/A	#N/A	y	#N/A	#N/A	y
	y	#N/A	NCU03083	KATPVPTTTKPASY#SSDEDDGIDNRE	0	#N/A	#N/A	y	#N/A	#N/A	y
	y	#N/A	NCU03083	KATPVPTTTKPASYS#S#DEDDGIDNRE	20.98	y	y	y	y	y	y
	y	#N/A	NCU02052	KATRDPTIVATAPQILGT#PPKK	73.967	y	y	#N/A	y	y	y
	y	#N/A	NCU00935	KATS#DEEIEKPKS#PSPFSRL	37.262	#N/A	#N/A	#N/A	y	#N/A	y
	y	#N/A	NCU03875	KATSAAPS#RAS#SVASTESKA	0	#N/A	#N/A	y	#N/A	#N/A	#N/A
	y	#N/A	NCU03139	KATSLT#SPVLKAPFPKE	0	#N/A	#N/A	#N/A	#N/A	y	#N/A
	y	#N/A	NCU03890	KATSSNASLLGLDFFGTETAAPPRPAS#TTGTSGGTNQSRPDLKQ	0	y	y	#N/A	y	y	y
	y	#N/A	NCU03890	KATSSNASLLGLDFFGTETAAPPRPAST#TGTSGGTNQSRPDLKQ	0	#N/A	y	#N/A	#N/A	y	#N/A
	y	#N/A	NCU03890	KATSSNASLLGLDFFGTETAAPPRPASTT#GTSGGTNQSRPDLKQ	0	#N/A	y	#N/A	#N/A	#N/A	#N/A
	y	#N/A	NCU03882	KATST#STSTGTGPEGESTSSEAAAPAASKK	0	y	#N/A	#N/A	#N/A	#N/A	#N/A
	y	#N/A	NCU03882	KATSTS#TSTGTGPEGESTSSEAAAPAASKK	0	y	y	y	y	y	y
	y	#N/A	NCU03882	KATSTST#STGTGPEGESTSSEAAAPAASKK	0	y	y	y	y	y	y
	y	#N/A	NCU03882	KATSTSTS#TGTGPEGESTSSEAAAPAASKK	0	y	y	y	y	y	y
	y	#N/A	NCU03882	KATSTSTST#GTGPEGESTSSEAAAPAASKK	0	y	y	y	y	y	y
	y	#N/A	NCU03882	KATSTSTSTGT#GPEGESTSSEAAAPAASKK	0	y	y	#N/A	y	y	#N/A
	y	#N/A	NCU03882	KATSTSTSTGTGPEGES#TSSEAAAPAASKK	0	y	y	#N/A	y	y	#N/A
	y	#N/A	NCU01189	KATT#SSDHDMMDGLSPSLRQ	0	#N/A	y	y	#N/A	y	#N/A
	y	#N/A	NCU01189	KATTS#SDHDMMDGLSPSLRQ	0	#N/A	y	#N/A	y	#N/A	#N/A
	y	#N/A	NCU01189	KATTSS#DHDMMDGLSPSLRQ	0	#N/A	y	#N/A	#N/A	#N/A	#N/A
	y	#N/A	NCU01085	KATVGGFPDFNS#PVSTLTSTRG	61.143	y	#N/A	y	#N/A	#N/A	#N/A
	y	#N/A	NCU08359	KAVAVATDISPPAS#PCGMCRQ	16.239	y	y	y	#N/A	#N/A	#N/A
	y	#N/A	NCU08951	KAVEAHLEKEGS#VDPEDVVKT	1000	y	y	y	y	y	y
	y	#N/A	NCU08362	KAVEIEEADS#EREEEGKDVTPAKRG	76.732	#N/A	#N/A	#N/A	#N/A	#N/A	y
	y	#N/A	NCU16624	KAVGEDGS#EDNDEERLCGLCSMPLDVLGDERW	50.004	y	y	y	#N/A	#N/A	#N/A
	y	#N/A	NCU00040	KAVHAGSS#AGSAESETGSVQRL	0	#N/A	y	y	#N/A	#N/A	#N/A
	y	#N/A	NCU08135	KAVINYAESS#DDDGDDVFLSFSGRPKS	0	#N/A	#N/A	#N/A	#N/A	#N/A	y
	y	#N/A	NCU02589	KAVIPKDES#EDESQLRA	82.505	y	y	y	y	y	#N/A
	y	#N/A	NCU09118	KAVKDES#S#DDEPLAKPTKRQ	119.34	y	y	#N/A	#N/A	y	y
	y	#N/A	NCU03112	KAVLRPYT#PISDESAQGYIDLLVKK	19.223	#N/A	#N/A	#N/A	y	y	#N/A
	y	#N/A	NCU08417	KAVPVQPPS#PPPVQLPKPKH	1000	y	y	y	y	y	y
	y	#N/A	NCU04790	KAVQKTESAAAS#GRTSPAPS#SGRASPSAAKS	0	y	#N/A	#N/A	#N/A	#N/A	#N/A
	y	#N/A	NCU04790	KAVQKTESAAAS#GRTSPAPSSGRAS#PSAAKS	0	y	#N/A	#N/A	#N/A	#N/A	#N/A
	y	#N/A	NCU04790	KAVQKTESAAASGRT#SPAPS#SGRASPSAAKS	0	y	#N/A	#N/A	#N/A	#N/A	#N/A
	y	#N/A	NCU04790	KAVQKTESAAASGRT#SPAPSSGRA	0	y	#N/A	#N/A	#N/A	#N/A	#N/A
	y	#N/A	NCU04790	KAVQKTESAAASGRTS#PAPS#SGRASPSAAKS	0	y	#N/A	#N/A	#N/A	#N/A	#N/A
	y	#N/A	NCU04790	KAVQKTESAAASGRTS#PAPSSGRA	0	y	#N/A	#N/A	#N/A	#N/A	#N/A
	y	#N/A	NCU06265	KAVS#LPGAPVDKEQAQQHGNQALEGLRT	1000	#N/A	y	#N/A	#N/A	#N/A	#N/A
	y	#N/A	NCU07949	KAVS#PS#PEPTAEPVAYPAKPTKS	19.132	#N/A	#N/A	#N/A	#N/A	#N/A	y
	y	#N/A	NCU00455	KAVS#PSHLQTSHGPPYDSSASSRG	31.299	y	y	y	#N/A	#N/A	#N/A
	y	#N/A	NCU07949	KAVS#PSPEPTAEPVAYPAKPTKS	9.4521	y	#N/A	#N/A	#N/A	#N/A	#N/A
	y	#N/A	NCU00455	KAVSPS#HLQTSHGPPYDSSASSRG	15.576	#N/A	#N/A	#N/A	#N/A	#N/A	y
	y	#N/A	NCU07949	KAVSPS#PEPTAEPVAYPAKPTKS	19.611	y	y	#N/A	y	y	y
	y	#N/A	NCU07949	KAVSPSPEPT#AEPVAYPAKPTKS	10.368	y	#N/A	#N/A	#N/A	#N/A	#N/A
	y	#N/A	NCU08006	KAVT#RASFDKPKPKP	16.241	#N/A	#N/A	#N/A	y	#N/A	#N/A
	y	#N/A	NCU03935	KAVYSDSYSPIALDS#VVSTLSSSSQAPLALPKL	0	#N/A	y	y	#N/A	#N/A	#N/A
	y	#N/A	NCU03578	KAWS#FSEDEDGRN	54.007	#N/A	#N/A	#N/A	y	#N/A	#N/A
	y	#N/A	NCU03546	KAWS#IGVGELTDDQDGQVEKS	125.85	#N/A	#N/A	#N/A	y	#N/A	#N/A
	y	#N/A	NCU03055	KAYAGS#NGTPVMWERQ	23.014	y	y	#N/A	#N/A	#N/A	#N/A
	y	#N/A	NCU03055	KAYAGSNGT#PVMWERQ	38.729	y	#N/A	y	y	y	y
	y	#N/A	NCU04495	KCAQDSSDALSVTPGS#VISPATNSSLPGNITVKR	0	#N/A	#N/A	#N/A	#N/A	y	#N/A
	y	#N/A	NCU04495	KCAQDSSDALSVTPGSVIS#PATNSSLPGNITVKR	9.8757	#N/A	#N/A	#N/A	#N/A	y	#N/A
	y	#N/A	NCU06718	KCKSPTPTDT#APS#ASQQASQQQTSQASSAASMQSGSTGQTTPPTQANREERS	0	#N/A	#N/A	#N/A	#N/A	y	#N/A
	y	#N/A	NCU06718	KCKSPTPTDT#APSAS#QQASQQQTSQASSAASMQSGSTGQTTPPTQANREERS	0	#N/A	#N/A	#N/A	y	y	#N/A
	y	#N/A	NCU06718	KCKSPTPTDTAPS#AS#QQASQQQTSQASSAASMQSGSTGQTTPPTQANREERS	1.8832e-05	#N/A	#N/A	#N/A	y	y	#N/A
	y	#N/A	NCU03035	KCMQLVS#PSLASPPQTGKV	42.69	#N/A	#N/A	y	#N/A	y	y
	y	#N/A	NCU03035	KCMQLVSPS#LASPPQTGKV	12.769	#N/A	#N/A	#N/A	#N/A	y	#N/A
	y	#N/A	NCU00476	KDAAAS#GTAS#PATGESGEAKPQPTKS	0	y	#N/A	#N/A	y	y	y
	y	#N/A	NCU00476	KDAAAS#GTASPATGESGEAKPQPTKS	0	y	y	#N/A	y	y	y
	y	#N/A	NCU00476	KDAAASGT#AS#PATGESGEAKPQPTKS	0	y	y	y	#N/A	y	#N/A
	y	#N/A	NCU00476	KDAAASGT#ASPATGESGEAKPQPTKS	0	y	y	#N/A	y	y	y
	y	#N/A	NCU00476	KDAAASGTAS#PATGESGEAKPQPTKS	38.264	y	y	y	y	y	y
	y	#N/A	NCU09331	KDAAPPAGPYSHAIKTPAAIYCS#GQIPCDSEGNLVEGTIQEKT	0	#N/A	#N/A	#N/A	#N/A	#N/A	y
	y	#N/A	NCU02705	KDAASAAPVS#PIESLRE	65.977	#N/A	#N/A	#N/A	#N/A	#N/A	y
	y	#N/A	NCU04125	KDADKPLPPPPQDSAASLASQAPGPGGIS#PARI	65.649	#N/A	#N/A	#N/A	#N/A	#N/A	y
	y	#N/A	NCU01243	KDAGIPAEQCIS#EDEGNGRK	1000	y	y	y	#N/A	y	#N/A
	y	#N/A	NCU11000	KDALLPPLPS#VGGHGTERS	59.112	y	y	#N/A	y	y	y
	y	#N/A	NCU04106	KDANNS#TEFILDGGITKR	26.985	#N/A	#N/A	#N/A	#N/A	y	#N/A
	y	#N/A	NCU04106	KDANNS#TEFILDGGITKRT	26.985	y	y	y	y	#N/A	y
	y	#N/A	NCU04106	KDANNST#EFILDGGITKRT	0	y	y	y	y	y	y
	y	#N/A	NCU00789	KDAPPLLYPSS#SLSDVEDRY	0	#N/A	#N/A	y	#N/A	#N/A	#N/A
	y	#N/A	NCU09237	KDAQEEVEAPVPEDS#HNADET#AGSATPTPAPESNGTKV	0	y	y	y	#N/A	#N/A	#N/A
	y	#N/A	NCU09237	KDAQEEVEAPVPEDS#HNADETAGS#ATPTPAPESNGTKV	0	y	y	y	y	y	y
	y	#N/A	NCU09237	KDAQEEVEAPVPEDS#HNADETAGSAT#PTPAPESNGTKV	25.412	y	#N/A	#N/A	#N/A	#N/A	#N/A
	y	#N/A	NCU09237	KDAQEEVEAPVPEDS#HNADETAGSATPT#PAPESNGTKV	0	#N/A	#N/A	#N/A	#N/A	y	#N/A
	y	#N/A	NCU09237	KDAQEEVEAPVPEDS#HNADETAGSATPTPAPESNGTKV	21.207	y	y	#N/A	#N/A	#N/A	#N/A
	y	#N/A	NCU09237	KDAQEEVEAPVPEDSHNADET#AGS#ATPTPAPESNGTKV	0	#N/A	#N/A	#N/A	#N/A	y	#N/A
	y	#N/A	NCU09237	KDAQEEVEAPVPEDSHNADET#AGSATPTPAPESNGTKV	0	#N/A	#N/A	y	#N/A	y	y
	y	#N/A	NCU09237	KDAQEEVEAPVPEDSHNADETAGS#AT#PTPAPESNGTKV	0	#N/A	y	y	#N/A	#N/A	#N/A
	y	#N/A	NCU09237	KDAQEEVEAPVPEDSHNADETAGS#ATPTPAPESNGTKV	0	y	y	y	y	y	y
	y	#N/A	NCU09237	KDAQEEVEAPVPEDSHNADETAGSAT#PTPAPESNGTKV	11.574	#N/A	#N/A	y	#N/A	#N/A	#N/A
	y	#N/A	NCU07731	KDAS#YATIHPEIPLAADSEKV	0	#N/A	#N/A	#N/A	y	#N/A	#N/A
	y	#N/A	NCU00068	KDASSSPS#PTATPIPAVSVPDSMPFAPSPRD	0	#N/A	#N/A	#N/A	y	#N/A	#N/A
	y	#N/A	NCU00068	KDASSSPSPT#ATPIPAVSVPDSMPFAPSPRD	0	#N/A	#N/A	#N/A	y	#N/A	y
	y	#N/A	NCU02283	KDASVPAPTSSSPAPVHGNT#QNAQHAGVPSILRPGSIENKV	0	#N/A	#N/A	#N/A	y	#N/A	#N/A
	y	#N/A	NCU02283	KDASVPAPTSSSPAPVHGNTQNAQHAGVPS#ILRPGSIENKV	15.496	#N/A	#N/A	#N/A	#N/A	#N/A	y
	y	#N/A	NCU02283	KDASVPAPTSSSPAPVHGNTQNAQHAGVPSILRPGS#IENKV	18.086	y	y	y	y	#N/A	#N/A
	y	#N/A	NCU07731	KDASY#ATIHPEIPLAADSEKV	0	#N/A	#N/A	#N/A	y	y	#N/A
	y	#N/A	NCU05364	KDAYSVFT#PGANGGPKH	56.068	#N/A	y	#N/A	#N/A	#N/A	#N/A
	y	#N/A	NCU09131	KDDDDS#ES#ADEVPVHESLAPDAAQNEIEKA	63.209	#N/A	#N/A	y	#N/A	#N/A	#N/A
	y	#N/A	NCU09131	KDDDDSES#ADEVPVHESLAPDAAQNEIEKA	36.242	#N/A	#N/A	#N/A	y	y	y
	y	#N/A	NCU07400	KDDDIKPAPLS#PTRA	39.54	y	y	y	y	y	y
	y	#N/A	NCU05269	KDDEMT#DADAPKPVVEEA	1000	#N/A	#N/A	#N/A	y	y	#N/A
	y	#N/A	NCU06315	KDDGPYT#PGLSASRV	0	#N/A	#N/A	#N/A	#N/A	#N/A	y
	y	#N/A	NCU08317	KDDIYAIPDDS#EDELKLNGVADLQRV	63.321	y	y	y	#N/A	y	y
	y	#N/A	NCU04137	KDDPLGPLGAST#PTATDTPLAPPQPPLKE	0	#N/A	y	#N/A	#N/A	#N/A	#N/A
	y	#N/A	NCU04137	KDDPLGPLGASTPT#ATDTPLAPPQPPLKE	0	#N/A	y	y	#N/A	#N/A	#N/A
	y	#N/A	NCU00008	KDDRS#DDES#ELEDDVTEEKPTVNGSTTKR	51.005	y	#N/A	y	y	y	#N/A
	y	#N/A	NCU02720	KDDVSSATAVPSAT#PNEAEVTETSEAGKT	0	y	y	y	y	#N/A	#N/A
	y	#N/A	NCU08604	KDEAMES#AAPT#PVTEKPKS	90.03	#N/A	#N/A	y	y	y	#N/A
	y	#N/A	NCU08604	KDEAMESAAPT#PVTEKPKS	30.068	#N/A	#N/A	#N/A	y	y	y
	y	#N/A	NCU03952	KDEDQDEDDVDMGDES#EDDEALEAAAAAHAKK	1000	#N/A	#N/A	#N/A	#N/A	y	#N/A
	y	#N/A	NCU07280	KDEDRTNTFCGT#PEYLAPELLMGNGYNKT	3.3082e-05	#N/A	#N/A	#N/A	y	#N/A	#N/A
	y	#N/A	NCU10904	KDEDVKS#QPPPPPPKS	1000	y	#N/A	#N/A	#N/A	y	#N/A
	y	#N/A	NCU09063	KDEPIEEGIDPNVTVAS#AVSPATTAVIAEPEARD	0	y	y	#N/A	y	y	y
	y	#N/A	NCU09063	KDEPIEEGIDPNVTVASAVS#PATTAVIAEPEARD	14.504	#N/A	y	#N/A	#N/A	#N/A	#N/A
	y	#N/A	NCU06413	KDES#TPEVPVSDPVPPTAAPKN	0	y	y	y	y	y	y
	y	#N/A	NCU06413	KDEST#PEVPVSDPVPPTAAPKN	0	y	y	y	y	y	y
	y	#N/A	NCU06484	KDFLT#DFDPNKSDPEDENFDPIAEKQ	0	#N/A	#N/A	y	#N/A	#N/A	#N/A
	y	#N/A	NCU09896	KDFTGISAPY#EAPESPEITIRT	0	#N/A	#N/A	#N/A	#N/A	#N/A	y
	y	#N/A	NCU09896	KDFTGISAPYEAPES#PEITIRT	31.294	#N/A	y	#N/A	#N/A	#N/A	y
	y	#N/A	NCU16652	KDGAAAAPPPEEPS#IDGVQRT	1000	y	y	y	y	y	y
	y	#N/A	NCU02528	KDGAEIET#ST#PGGSGTSTPTVTSSTRF	0	#N/A	#N/A	#N/A	y	y	#N/A
	y	#N/A	NCU02528	KDGAEIETSTPGGSGT#S#TPTVTSSTRF	0	#N/A	#N/A	#N/A	y	y	y
	y	#N/A	NCU07383	KDGANANGGS#GTPGPGGAAGMARP	0	#N/A	#N/A	#N/A	#N/A	#N/A	y
	y	#N/A	NCU07383	KDGANANGGSGT#PGPGGAAGMARPGIGDLTRT	0	y	y	#N/A	y	y	y
	y	#N/A	NCU03289	KDGASSAPT#PTSATAGKA	38.264	y	y	y	y	#N/A	#N/A
	y	#N/A	NCU00359	KDGGGGGGS#GAATPTSANTPGASSSKG	20.98	#N/A	#N/A	#N/A	#N/A	#N/A	y
	y	#N/A	NCU00359	KDGGGGGGSGAAT#PTSANTPGASSSKG	0	#N/A	#N/A	#N/A	y	#N/A	y
	y	#N/A	NCU00359	KDGGGGGGSGAATPTS#ANTPGASSSKG	0	#N/A	#N/A	#N/A	y	#N/A	#N/A
	y	#N/A	NCU05881	KDGKPS#S#RPTTADGKPILSSDNTQFTNPPVDPDFDPDHPEEAGKQ	0	#N/A	#N/A	y	#N/A	#N/A	#N/A
	y	#N/A	NCU05881	KDGKPS#SRPT#TADGKPILSSDNTQFTNPPVDPDFDPDHPEEAGKQ	0	#N/A	y	y	#N/A	#N/A	#N/A
	y	#N/A	NCU05881	KDGKPS#SRPTT#ADGKPILSSDNTQFTNPPVDPDFDPDHPEEAGKQ	0	#N/A	y	y	#N/A	#N/A	#N/A
	y	#N/A	NCU05881	KDGKPS#SRPTTADGKPILSSDNTQFT#NPPVDPDFDPDHPEEAGKQ	0	#N/A	y	y	#N/A	#N/A	y
	y	#N/A	NCU05881	KDGKPS#SRPTTADGKPILSSDNTQFTNPPVDPDFDPDHPEEAGKQ	0	y	y	y	y	y	y
	y	#N/A	NCU05881	KDGKPSS#RPT#TADGKPILSSDNTQFTNPPVDPDFDPDHPEEAGKQ	0	#N/A	y	y	#N/A	#N/A	#N/A
	y	#N/A	NCU05881	KDGKPSS#RPTT#ADGKPILSSDNTQFTNPPVDPDFDPDHPEEAGKQ	14.04	#N/A	y	y	#N/A	#N/A	#N/A
	y	#N/A	NCU05881	KDGKPSS#RPTTADGKPILSSDNTQFT#NPPVDPDFDPDHPEEAGKQ	0	#N/A	y	y	#N/A	#N/A	y
	y	#N/A	NCU05881	KDGKPSS#RPTTADGKPILSSDNTQFTNPPVDPDFDPDHPEEAGKQ	0	y	y	y	y	y	y
	y	#N/A	NCU05881	KDGKPSSRPT#T#ADGKPILSSDNTQFTNPPVDPDFDPDHPEEAGKQ	0	#N/A	#N/A	y	#N/A	#N/A	#N/A
	y	#N/A	NCU05881	KDGKPSSRPT#TADGKPILSSDNTQFT#NPPVDPDFDPDHPEEAGKQ	10.364	#N/A	y	y	y	y	#N/A
	y	#N/A	NCU05881	KDGKPSSRPT#TADGKPILSSDNTQFTNPPVDPDFDPDHPEEAGKQ	13.093	y	y	y	y	y	#N/A
	y	#N/A	NCU05881	KDGKPSSRPTT#ADGKPILSSDNTQFT#NPPVDPDFDPDHPEEAGKQ	0	#N/A	#N/A	y	y	y	#N/A
	y	#N/A	NCU05881	KDGKPSSRPTT#ADGKPILSSDNTQFTNPPVDPDFDPDHPEEAGKQ	0	y	y	y	y	#N/A	y
	y	#N/A	NCU05881	KDGKPSSRPTTADGKPILS#SDNTQFT#NPPVDPDFDPDHPEEAGKQ	0	#N/A	#N/A	y	#N/A	#N/A	#N/A
	y	#N/A	NCU05881	KDGKPSSRPTTADGKPILS#SDNTQFTNPPVDPDFDPDHPEEAGKQ	0	y	y	y	y	y	y
	y	#N/A	NCU05881	KDGKPSSRPTTADGKPILSS#DNTQFT#NPPVDPDFDPDHPEEAGKQ	0	#N/A	#N/A	y	#N/A	#N/A	#N/A
	y	#N/A	NCU05881	KDGKPSSRPTTADGKPILSS#DNTQFTNPPVDPDFDPDHPEEAGKQ	0	y	y	y	y	y	y
	y	#N/A	NCU05881	KDGKPSSRPTTADGKPILSSDNT#QFT#NPPVDPDFDPDHPEEAGKQ	11.459	#N/A	#N/A	y	#N/A	#N/A	y
	y	#N/A	NCU08826	KDGNFS#DPGTPTTPGAPGT#PRTPDTPNRR	0	y	#N/A	#N/A	y	y	y
	y	#N/A	NCU08826	KDGNFS#DPGTPTTPGAPGTPRT	101.56	y	#N/A	y	#N/A	y	#N/A
	y	#N/A	NCU08826	KDGNFS#DPGTPTTPGAPGTPRT#PDTPNRR	16.157	#N/A	y	#N/A	y	#N/A	#N/A
	y	#N/A	NCU08826	KDGNFSDPGT#PTTPGAPGTPRT	0	y	y	y	y	y	y
	y	#N/A	NCU07221	KDGS#PISPIQPDVTVLQQRL	22.225	y	y	#N/A	y	#N/A	y
	y	#N/A	NCU06488	KDGS#VAPSTITNFTETPQPSSAPPVLAPAPTQPTRI	4.6328	#N/A	#N/A	y	#N/A	#N/A	#N/A
	y	#N/A	NCU02295	KDGSDATYATGRFS#PTGVAGVRR	0	y	y	y	y	y	y
	y	#N/A	NCU07221	KDGSPIS#PIQPDVTVLQQRL	51.703	y	y	#N/A	y	#N/A	#N/A
	y	#N/A	NCU00388	KDGSSGLSSAPES#PPQRR	54.52	#N/A	#N/A	#N/A	y	y	y
	y	#N/A	NCU06488	KDGSVAPST#ITNFTETPQPSSAPPVLAPAPTQPTRI	0	#N/A	#N/A	#N/A	y	#N/A	#N/A
	y	#N/A	NCU06488	KDGSVAPSTIT#NFTETPQPSSAPPVLAPAPTQPTRI	0	y	y	y	#N/A	y	y
	y	#N/A	NCU06488	KDGSVAPSTITNFT#ETPQPSSAPPVLAPAPTQPTRI	0	y	y	y	y	y	y
	y	#N/A	NCU06488	KDGSVAPSTITNFTET#PQPSSAPPVLAPAPTQPTRI	0	y	y	y	y	#N/A	#N/A
	y	#N/A	NCU06488	KDGSVAPSTITNFTETPQPS#SAPPVLAPAPTQPTRI	3.7296e-05	#N/A	y	#N/A	y	y	y
	y	#N/A	NCU06488	KDGSVAPSTITNFTETPQPSS#APPVLAPAPTQPTRI	9.7996	#N/A	y	#N/A	#N/A	y	#N/A
	y	#N/A	NCU02121	KDGT#RSPPKDKPEGRN	0	y	#N/A	#N/A	y	#N/A	#N/A
	y	#N/A	NCU06506	KDGTEPKPANLVKVPEAEKDHS#PPTVNSRI	34.95	y	y	#N/A	#N/A	y	#N/A
	y	#N/A	NCU02121	KDGTRS#PPKDKPEGRN	13.279	y	#N/A	#N/A	y	#N/A	#N/A
	y	#N/A	NCU02571	KDGTVTAPNAS#PINDGAAAVVLVSEAKL	20.459	y	y	#N/A	#N/A	#N/A	#N/A
	y	#N/A	NCU06737	KDGVKPPAS#PSQPISPANPAVDVGSKK	11.559	#N/A	#N/A	y	#N/A	#N/A	#N/A
	y	#N/A	NCU04087	KDIQHAPGS#NPS#S#GFSTPKF	35.764	#N/A	#N/A	#N/A	#N/A	#N/A	y
	y	#N/A	NCU04087	KDIQHAPGS#NPS#SGFSTPKF	31.634	y	#N/A	y	y	y	#N/A
	y	#N/A	NCU04087	KDIQHAPGS#NPSS#GFST#PKF	19.228	#N/A	#N/A	#N/A	#N/A	#N/A	y
	y	#N/A	NCU04087	KDIQHAPGS#NPSS#GFSTPKF	25.103	y	y	y	y	y	y
	y	#N/A	NCU04087	KDIQHAPGS#NPSSGFS#TPKF	0	y	y	y	#N/A	#N/A	#N/A
	y	#N/A	NCU04087	KDIQHAPGS#NPSSGFST#PKF	32.347	#N/A	#N/A	#N/A	#N/A	#N/A	y
	y	#N/A	NCU04087	KDIQHAPGS#NPSSGFSTPKF	61.688	#N/A	#N/A	#N/A	#N/A	#N/A	y
	y	#N/A	NCU04087	KDIQHAPGSNPSS#GFSTPKF	0	#N/A	#N/A	y	y	y	#N/A
	y	#N/A	NCU04087	KDIQHAPGSNPSSGFS#TPKF	0	y	y	y	y	y	#N/A
	y	#N/A	NCU04087	KDIQHAPGSNPSSGFST#PKF	15.569	y	y	y	y	y	y
	y	#N/A	NCU01554	KDIS#KLDKPSEPENS#EPEVDENGKPKK	0	#N/A	y	#N/A	#N/A	#N/A	#N/A
	y	#N/A	NCU01554	KDISKLDKPS#EPENS#EPEVDENGKPKK	87.32	y	y	y	y	y	#N/A
	y	#N/A	NCU08499	KDKDSQPDHQRPASLAPTNLSDPDDKDT#DTFEDAIDTGSVRS	0	y	#N/A	y	#N/A	#N/A	#N/A
	y	#N/A	NCU08499	KDKDSQPDHQRPASLAPTNLSDPDDKDTDT#FEDAIDTGSVRS	0	y	#N/A	y	#N/A	#N/A	#N/A
	y	#N/A	NCU08423	KDKES#PQPSPAAPVAPVTADTSMSDAPPPSSKPYRE	19.565	y	y	y	y	y	y
	y	#N/A	NCU08423	KDKESPQPS#PAAPVAPVTADTSMSDAPPPSSKPYRE	12.338	y	#N/A	#N/A	y	y	y
	y	#N/A	NCU02637	KDLAVVDCSPLTLPAAVSCAPVS#PHSM*TPSSAFPSPRS	1000	y	y	y	y	y	y
	y	#N/A	NCU02637	KDLAVVDCSPLTLPAAVSCAPVS#PHSMTPSSAFPSPRS	38.603	y	y	y	y	y	y
	y	#N/A	NCU07658	KDLEHRKS#FDDSNLGDGPTMVTQLKPNRK	10.834	y	y	y	y	#N/A	y
	y	#N/A	NCU07658	KDLEHRKSFDDS#NLGDGPTMVTQLKPNRK	9.251	y	y	y	#N/A	#N/A	#N/A
	y	#N/A	NCU04273	KDLETAS#AQDSAPVDAMDTTADFVSEKKS	0	#N/A	#N/A	#N/A	#N/A	#N/A	y
	y	#N/A	NCU04273	KDLETASAQDS#APVDAMDTTADFVSEKKS	0	y	y	#N/A	y	y	y
	y	#N/A	NCU03905	KDLIAQIDEVNAS#DDGVRE	1000	#N/A	#N/A	#N/A	#N/A	y	#N/A
	y	#N/A	NCU03905	KDLIAQIDEVNAS#DDGVREQLDCSKI	97.916	#N/A	y	y	#N/A	#N/A	#N/A
	y	#N/A	NCU08135	KDLLM*SALGALT#QY#LRM	1000	#N/A	#N/A	#N/A	#N/A	#N/A	y
	y	#N/A	NCU08960	KDLLSNVGS#GGAAAAPAAAGAAAAGGAAEEAKA	35.762	#N/A	y	#N/A	#N/A	#N/A	#N/A
	y	#N/A	NCU09450	KDLPALETDLGS#GAIDSSALISPTTPFSQSSVPSKS	0	y	y	y	#N/A	y	#N/A
	y	#N/A	NCU09450	KDLPALETDLGSGAIDS#SALISPTTPFSQSSVPSKS	0	y	y	y	y	y	y
	y	#N/A	NCU09450	KDLPALETDLGSGAIDSS#ALISPTTPFSQSSVPSKS	0	y	y	y	y	y	y
	y	#N/A	NCU09450	KDLPALETDLGSGAIDSSALIS#PTTPFSQSSVPSKS	38.729	y	y	y	y	y	y
	y	#N/A	NCU09450	KDLPALETDLGSGAIDSSALISPT#TPFSQSSVPSKS	0	y	y	y	#N/A	#N/A	#N/A
	y	#N/A	NCU09450	KDLPALETDLGSGAIDSSALISPTT#PFSQSSVPSKS	18.255	#N/A	#N/A	#N/A	#N/A	#N/A	y
	y	#N/A	NCU03047	KDLPAPTNEAAPKPEIAS#EDEDDDDIKM	13.693	#N/A	#N/A	#N/A	y	#N/A	#N/A
	y	#N/A	NCU00239	KDM*DSATAAGLPGTSSGEQSGGGHHPGS#MSDIPEIAHRA	26.073	y	y	y	y	y	#N/A
	y	#N/A	NCU00239	KDMDSATAAGLPGTSSGEQS#GGGHHPGSMSDIPEIAHRA	3.2367e-05	#N/A	#N/A	y	#N/A	y	#N/A
	y	#N/A	NCU00239	KDMDSATAAGLPGTSSGEQSGGGHHPGS#MSDIPEIAHRA	17.024	y	y	y	#N/A	y	#N/A
	y	#N/A	NCU03072	KDNS#PVSIYQRL	76.997	#N/A	#N/A	#N/A	y	#N/A	#N/A
	y	#N/A	NCU04270	KDPAAPVVVS#SNSVTKQ	0	#N/A	#N/A	#N/A	#N/A	y	y
	y	#N/A	NCU04270	KDPAAPVVVSSNS#VTKQ	0	y	#N/A	#N/A	y	y	y
	y	#N/A	NCU05782	KDQDES#PATESTEDVSMPDAAAEPVADKKE	0	#N/A	#N/A	#N/A	#N/A	y	#N/A
	y	#N/A	NCU05782	KDQDESPAT#ESTEDVSMPDAAAEPVADKKE	0	#N/A	y	y	#N/A	#N/A	#N/A
	y	#N/A	NCU05782	KDQDESPATES#TEDVSMPDAAAEPVADKKE	0	#N/A	y	y	y	y	y
	y	#N/A	NCU02355	KDQGFPT#PT#TSPTHGSDTSARS	0	#N/A	y	#N/A	#N/A	y	#N/A
	y	#N/A	NCU02355	KDQGFPT#PTT#SPTHGSDTSARS	0	#N/A	y	#N/A	#N/A	y	#N/A
	y	#N/A	NCU02355	KDQGFPTPT#T#SPTHGSDTSARS	0	#N/A	#N/A	y	#N/A	y	#N/A
	y	#N/A	NCU07282	KDQLTETNLEQVADDS#HPPETETAASEAADSWDPRA	31.378	y	#N/A	#N/A	#N/A	y	y
	y	#N/A	NCU07282	KDQLTETNLEQVADDSHPPET#ETAASEAADSWDPRA	0	y	y	y	y	y	#N/A
	y	#N/A	NCU07282	KDQLTETNLEQVADDSHPPETET#AASEAADSWDPRA	0	y	y	y	y	y	y
	y	#N/A	NCU02793	KDQVPDDAFATPVLATPARPLTPQVYTVPEPDFS#PPKR	51.944	y	y	#N/A	#N/A	y	#N/A
	y	#N/A	NCU07014	KDQYVPEVS#ALDFTQNSESGQLDVDTETKD	14.75	#N/A	#N/A	#N/A	y	#N/A	y
	y	#N/A	NCU07895	KDRPES#PPLPQAETETTPGKEEAEATTLFSVLYSDIGKS	31.42	y	y	#N/A	y	y	y
	y	#N/A	NCU07895	KDRPESPPLPQAET#ETTPGKEEAEATTLFSVLYSDIGKS	0	#N/A	#N/A	#N/A	y	y	y
	y	#N/A	NCU07895	KDRPESPPLPQAETET#TPGKEEAEATTLFSVLYSDIGKS	0	y	#N/A	#N/A	#N/A	y	y
	y	#N/A	NCU02632	KDRQS#PAFLDRR	1000	#N/A	#N/A	#N/A	#N/A	y	y
	y	#N/A	NCU08923	KDS#GSGEKICYKC	0	#N/A	#N/A	#N/A	#N/A	#N/A	y
	y	#N/A	NCU00045	KDS#GTPPSLPGEGPDRA	0	y	#N/A	#N/A	#N/A	#N/A	#N/A
	y	#N/A	NCU03783	KDSGRNS#PVPGNIPVRPS#SPGGSFRPGS#FRPSSFRA	0	#N/A	#N/A	#N/A	#N/A	y	#N/A
	y	#N/A	NCU03783	KDSGRNS#PVPGNIPVRPSS#PGGSFRPGS#FRPSSFRA	0	#N/A	#N/A	#N/A	y	#N/A	y
	y	#N/A	NCU00045	KDSGT#PPSLPGEGPDRA	20.977	y	y	y	y	y	y
	y	#N/A	NCU06959	KDSHT#PTSANRPGLGSDRVEQSRA	12.331	#N/A	#N/A	#N/A	#N/A	y	#N/A
	y	#N/A	NCU01797	KDSNTVGFAEQKPNNDS#STSLAAPDADGLGALPPPIRQ	0	y	y	#N/A	y	y	#N/A
	y	#N/A	NCU01797	KDSNTVGFAEQKPNNDSST#SLAAPDADGLGALPPPIRQ	0	y	y	#N/A	y	y	#N/A
	y	#N/A	NCU01797	KDSNTVGFAEQKPNNDSSTS#LAAPDADGLGALPPPIRQ	19.223	y	y	#N/A	#N/A	#N/A	#N/A
	y	#N/A	NCU02637	KDSS#SASSPTRPS#ESPKLSTSVKA	0	#N/A	#N/A	#N/A	y	#N/A	#N/A
	y	#N/A	NCU02637	KDSSSASSPT#RPSESPKL	0	y	#N/A	#N/A	y	y	y
	y	#N/A	NCU09202	KDSTAQTSAQVAS#SPAATASNGNLNKN	0	y	y	y	y	y	y
	y	#N/A	NCU09202	KDSTAQTSAQVASS#PAATASNGNLNKN	0	y	y	y	y	y	y
	y	#N/A	NCU04736	KDSTGGAPS#IAPPTPDSRR	24.59	#N/A	#N/A	#N/A	#N/A	y	#N/A
	y	#N/A	NCU04736	KDSTGGAPSIAPPTPDS#RR	16.237	#N/A	#N/A	#N/A	#N/A	#N/A	y
	y	#N/A	NCU04333	KDSTSS#TPESSAPAAQTAPAPAPVKPKS	0	#N/A	y	#N/A	#N/A	y	#N/A
	y	#N/A	NCU04333	KDSTSST#PESSAPAAQTAPAPAPVKPKS	0	#N/A	y	#N/A	#N/A	#N/A	#N/A
	y	#N/A	NCU01611	KDSVFSQS#MESQSVNGGGRE	0	#N/A	#N/A	#N/A	y	#N/A	#N/A
	y	#N/A	NCU01611	KDSVFSQSMES#QSVNGGGRE	22.225	#N/A	y	#N/A	#N/A	y	y
	y	#N/A	NCU03593	KDSVS#PSPSTPANGNKN	23.981	#N/A	#N/A	#N/A	#N/A	#N/A	y
	y	#N/A	NCU01737	KDSYEPTAIPSPPRPWT#PNPEERQ	11.572	#N/A	#N/A	#N/A	#N/A	y	#N/A
	y	#N/A	NCU00084	KDT#TITAAVVS#NNKL	0	#N/A	#N/A	#N/A	#N/A	#N/A	y
	y	#N/A	NCU05343	KDTATATLASMAPPMHIS#PGVSADAHRR	30.945	#N/A	#N/A	y	y	y	y
	y	#N/A	NCU06247	KDTKPTNGLLPS#PEVVAETTERS	28.925	y	y	y	y	y	y
	y	#N/A	NCU04747	KDTLTAASS#EGLSLGDDPLNAFDPLISIYYLVRE	0	#N/A	#N/A	#N/A	#N/A	y	#N/A
	y	#N/A	NCU04747	KDTLTAASSEGLS#LGDDPLNAFDPLISIYYLVRE	0	#N/A	#N/A	#N/A	#N/A	y	#N/A
	y	#N/A	NCU08046	KDTMAPIGEAGAAADVAAS#AADEAAAASQGAAGAGKK	49.073	#N/A	#N/A	#N/A	y	y	#N/A
	y	#N/A	NCU08499	KDTPS#SASSVHS#EKSGPNGTGAPSPTEKD	0	y	#N/A	#N/A	#N/A	y	y
	y	#N/A	NCU08499	KDTPSS#ASSVHS#EKSGPNGTGAPSPTEKD	0	y	#N/A	#N/A	y	y	#N/A
	y	#N/A	NCU08499	KDTPSSAS#SVHS#EKSGPNGTGAPSPTEKD	0	y	#N/A	#N/A	y	y	#N/A
	y	#N/A	NCU08499	KDTPSSASS#VHS#EKSGPNGTGAPSPTEKD	0	y	#N/A	#N/A	#N/A	#N/A	#N/A
	y	#N/A	NCU02101	KDTS#PGLGPPPENNLTPLQKA	17.97	y	y	y	y	y	#N/A
	y	#N/A	NCU08518	KDTVAAPS#PKPT#PKT	131.7	y	#N/A	#N/A	y	y	y
	y	#N/A	NCU08518	KDTVAAPS#PKPTPKT	54.52	y	y	y	y	y	y
	y	#N/A	NCU06051	KDVAS#PPLPPPVVILENGINDSPGSPRE	73.574	#N/A	#N/A	y	y	y	y
	y	#N/A	NCU06051	KDVASPPLPPPVVILENGINDS#PGSPRE	0	#N/A	#N/A	#N/A	y	y	y
	y	#N/A	NCU06051	KDVASPPLPPPVVILENGINDSPGS#PRE	30.557	y	y	y	y	y	y
	y	#N/A	NCU04161	KDVEAATPPS#GDDSSTLVEEQEPFKL	0	#N/A	y	y	#N/A	#N/A	#N/A
	y	#N/A	NCU01283	KDVEPPS#PT#ASKKDAHIKN	27.327	y	y	#N/A	#N/A	#N/A	#N/A
	y	#N/A	NCU01283	KDVEPPS#PTAS#KKDAHIKN	20.98	y	y	#N/A	y	y	y
	y	#N/A	NCU01283	KDVEPPS#PTASKKD	39.54	#N/A	#N/A	#N/A	#N/A	y	#N/A
	y	#N/A	NCU09248	KDVEQGAPS#PGEEPQM*NDPQDPHSSGLNQYEFEVKE	1000	y	y	y	y	y	y
	y	#N/A	NCU09248	KDVEQGAPS#PGEEPQMNDPQDPHSSGLNQYEFEVKE	93.678	y	y	y	y	y	y
	y	#N/A	NCU09071	KDVGDDTFEDLT#GNGSAVSVVHKQ	0	#N/A	#N/A	y	#N/A	#N/A	#N/A
	y	#N/A	NCU09071	KDVGDDTFEDLTGNGS#AVSVVHKQ	35.764	y	y	#N/A	y	y	#N/A
	y	#N/A	NCU03102	KDVGLGFRT#PAAAIEGQYIDKKC	136.5	#N/A	y	y	#N/A	#N/A	#N/A
	y	#N/A	NCU09898	KDVGVVDNINGIGST#TPSSSAVALPTPSTQQGSQYIPAITTGVGIPAAKR	0	#N/A	#N/A	#N/A	y	#N/A	#N/A
	y	#N/A	NCU09898	KDVGVVDNINGIGSTT#PSSSAVALPTPSTQQGSQYIPAITTGVGIPAAKR	0	#N/A	#N/A	#N/A	y	#N/A	y
	y	#N/A	NCU09898	KDVGVVDNINGIGSTTPS#SSAVALPTPSTQQGSQYIPAITTGVGIPAAKR	0	#N/A	#N/A	#N/A	#N/A	y	#N/A
	y	#N/A	NCU09898	KDVGVVDNINGIGSTTPSSSAVALPTPS#TQQGSQYIPAITTGVGIPAAKR	0	#N/A	#N/A	#N/A	y	#N/A	#N/A
	y	#N/A	NCU09898	KDVGVVDNINGIGSTTPSSSAVALPTPST#QQGSQYIPAITTGVGIPAAKR	0	#N/A	#N/A	#N/A	y	#N/A	y
	y	#N/A	NCU07001	KDVPEGS#EAAESSVGQITKS	110.97	y	y	y	y	y	y
	y	#N/A	NCU00470	KDVPKPAQKPPQQKT#PPQPRQ	1000	y	y	y	y	y	y
	y	#N/A	NCU04799	KDVRKS#QLEASIQARN	64.229	y	y	y	y	y	y
	y	#N/A	NCU10346	KDVS#PPPLAPSAPAFGSVPSRQPSSAEIQSVTGKA	0	y	y	y	y	y	y
	y	#N/A	NCU10346	KDVSPPPLAPS#APAFGSVPSRQPSSAEIQSVTGKA	10.004	y	#N/A	y	#N/A	y	#N/A
	y	#N/A	NCU03546	KDVTGTS#APEPEILKD	20.004	#N/A	#N/A	#N/A	#N/A	y	#N/A
	y	#N/A	NCU06202	KEAAAKPLHS#PSLSASRF	45.543	y	#N/A	#N/A	y	y	y
	y	#N/A	NCU06950	KEAAALGVFGS#ES#EDEGPRW	1000	#N/A	#N/A	#N/A	y	y	#N/A
	y	#N/A	NCU06676	KEAAASNDPLETNS#TRSSLESLRS	0	y	#N/A	#N/A	#N/A	y	#N/A
	y	#N/A	NCU06676	KEAAASNDPLETNST#RSSLESLRS	0	y	#N/A	#N/A	#N/A	#N/A	#N/A
	y	#N/A	NCU07568	KEAAEGS#GSPEDVDNDNENENNGDITDVEEETLSRE	0	y	y	y	y	#N/A	y
	y	#N/A	NCU07568	KEAAEGSGS#PEDVDNDNENENNGDITDVEEETLSRE	13.839	y	#N/A	y	#N/A	#N/A	y
	y	#N/A	NCU07568	KEAAEGSGSPEDVDNDNENENNGDIT#DVEEETLSRE	119.88	y	y	y	y	y	#N/A
	y	#N/A	NCU00095	KEAAGS#PAASPAKA	73.659	#N/A	#N/A	#N/A	#N/A	#N/A	y
	y	#N/A	NCU00506	KEAAPTPVTSEDS#ET#EVEAATSTASLTRQ	10.724	#N/A	#N/A	#N/A	#N/A	#N/A	y
	y	#N/A	NCU00506	KEAAPTPVTSEDS#ETEVEAATSTASLTRQ	34.315	#N/A	#N/A	y	#N/A	#N/A	y
	y	#N/A	NCU00506	KEAAPTPVTSEDSET#EVEAATSTASLTRQ	0	#N/A	#N/A	y	#N/A	#N/A	#N/A
	y	#N/A	NCU02684	KEAAT#PKEQELTPEEKH	78.273	#N/A	#N/A	#N/A	#N/A	y	y
	y	#N/A	NCU02793	KEAATEEVEVPAS#PVKE	90.52	#N/A	#N/A	#N/A	y	#N/A	#N/A
	y	#N/A	NCU02793	KEAATEEVEVPAS#PVKEAASKD	39.469	y	#N/A	y	#N/A	#N/A	#N/A
	y	#N/A	NCU06132	KEAAVGTTSATNASDPGAET#DS#SQEISKE	0	#N/A	y	#N/A	#N/A	#N/A	#N/A
	y	#N/A	NCU06132	KEAAVGTTSATNASDPGAET#DSSQEISKE	0	#N/A	#N/A	#N/A	y	y	y
	y	#N/A	NCU00443	KEAEEDS#EDEKAE	1000	#N/A	#N/A	y	y	y	y
	y	#N/A	NCU00133	KEAEGGEAGS#DADEEEKNAVTLFYDTLIEKA	91.944	#N/A	#N/A	#N/A	#N/A	y	#N/A
	y	#N/A	NCU00133	KEAEGGEAGSDADEEEKNAVT#LFYDTLIEKA	0	#N/A	#N/A	y	#N/A	#N/A	#N/A
	y	#N/A	NCU04617	KEAEPEPASEVAS#TSPVKKT	0	y	y	y	y	y	#N/A
	y	#N/A	NCU04617	KEAEPEPASEVAST#SPVKKT	0	y	y	y	y	y	#N/A
	y	#N/A	NCU04617	KEAEPEPASEVASTS#PVKKT	23.981	y	y	y	y	y	y
	y	#N/A	NCU06738	KEAESPMS#PEPKQ	31.416	#N/A	#N/A	y	#N/A	#N/A	#N/A
	y	#N/A	NCU02511	KEAFVFS#DDEDDEEDREEKL	1000	y	y	#N/A	y	y	y
	y	#N/A	NCU01288	KEAGTNGNWGS#PQPGKT	43.406	#N/A	#N/A	#N/A	#N/A	#N/A	y
	y	#N/A	NCU03366	KEAIAGS#PLGEEPAIESAAPEAVADVSGVAQQAYNKS	59.355	y	y	y	y	y	y
	y	#N/A	NCU03366	KEAIAGSPLGEEPAIES#AAPEAVADVSGVAQQAYNKS	0	y	y	y	y	y	y
	y	#N/A	NCU02276	KEALAGANAS#PEKAGAAAGGTPSKKA	102.64	y	y	y	y	y	y
	y	#N/A	NCU03488	KEALAPS#YEDGESTTEEEAQADNFIHM*TPGCKL	0	y	y	y	y	y	y
	y	#N/A	NCU03488	KEALAPS#YEDGESTTEEEAQADNFIHMTPGCKL	18.255	y	y	y	y	y	y
	y	#N/A	NCU03488	KEALAPSY#EDGESTTEEEAQADNFIHM*TPGCKL	0	y	y	y	y	y	y
	y	#N/A	NCU03488	KEALAPSY#EDGESTTEEEAQADNFIHMTPGCKL	15.267	y	y	y	y	y	y
	y	#N/A	NCU03488	KEALAPSYEDGES#TTEEEAQADNFIHM*TPGCKL	0	y	y	y	y	y	y
	y	#N/A	NCU03488	KEALAPSYEDGES#TTEEEAQADNFIHMTPGCKL	0	y	y	y	y	y	#N/A
	y	#N/A	NCU03488	KEALAPSYEDGEST#TEEEAQADNFIHM*TPGCKL	0	y	y	y	y	y	y
	y	#N/A	NCU03488	KEALAPSYEDGEST#TEEEAQADNFIHMTPGCKL	0	y	y	y	y	y	y
	y	#N/A	NCU03488	KEALAPSYEDGESTT#EEEAQADNFIHM*TPGCKL	1000	y	y	y	y	y	y
	y	#N/A	NCU03488	KEALAPSYEDGESTT#EEEAQADNFIHMTPGCKL	0	y	y	y	y	y	y
	y	#N/A	NCU01599	KEALEIADASALLLHPNQFSITNPAS#PGGTHGKR	17.73	#N/A	y	y	y	#N/A	#N/A
	y	#N/A	NCU05485	KEALEMILDVEPEDDDDEEEEDEEDEEDMS#GGDGINKPHGERR	1000	y	#N/A	y	#N/A	#N/A	#N/A
	y	#N/A	NCU02729	KEANGNVS#DKEDDDTAMKV	182.88	y	y	#N/A	#N/A	#N/A	y
	y	#N/A	NCU03203	KEAPS#PEPEKEVKM	1000	#N/A	#N/A	#N/A	#N/A	#N/A	y
	y	#N/A	NCU17177	KEAQQPAADES#GS#EDEGADGTAQEAGSGSTKK	74.124	#N/A	#N/A	#N/A	y	y	#N/A
	y	#N/A	NCU17177	KEAQQPAADES#GS#EDEGADGTAQEAGSGSTKKK	75.115	y	y	y	#N/A	#N/A	#N/A
	y	#N/A	NCU17177	KEAQQPAADES#GSEDEGADGT#AQEAGSGSTKK	0	#N/A	#N/A	#N/A	#N/A	#N/A	y
	y	#N/A	NCU17177	KEAQQPAADESGS#EDEGADGT#AQEAGSGSTKK	3.8311e-05	#N/A	#N/A	#N/A	#N/A	#N/A	y
	y	#N/A	NCU02283	KEAS#MVSTASSNVTKD	72.169	#N/A	#N/A	#N/A	y	#N/A	y
	y	#N/A	NCU06621	KEASVEAAAEEPVPEHS#PRAS#PLRA	46.333	y	y	y	y	y	#N/A
	y	#N/A	NCU02006	KEAT#AGTPAESQEAAKQ	0	#N/A	#N/A	#N/A	#N/A	y	#N/A
	y	#N/A	NCU06214	KEAT#KDDSAMEVDSAKPVKV	0	#N/A	#N/A	y	#N/A	y	y
	y	#N/A	NCU00225	KEAT#TEGEAAAEAIPEEEEEKHVSYSEYLAQLAEKKA	0	y	y	y	y	y	y
	y	#N/A	NCU02006	KEATAGT#PAESQEAAKQ	22.225	#N/A	#N/A	#N/A	#N/A	y	#N/A
	y	#N/A	NCU03858	KEATEAGVS#PPPALPTLAPIAQPNSAATNAKE	24.409	#N/A	y	y	#N/A	y	#N/A
	y	#N/A	NCU00225	KEATT#EGEAAAEAIPEEEEEKHVSYSEYLAQLAEKKA	0	y	y	y	y	y	y
	y	#N/A	NCU04022	KEDHPVEDAAASEEPET#SGTATPTQPEADATVLKQ	19.228	#N/A	#N/A	y	#N/A	y	#N/A
	y	#N/A	NCU04022	KEDHPVEDAAASEEPETS#GTATPTQPEADATVLKQ	0	y	#N/A	#N/A	#N/A	#N/A	y
	y	#N/A	NCU04022	KEDHPVEDAAASEEPETSGT#ATPTQPEADATVLKQ	0	y	#N/A	#N/A	y	y	y
	y	#N/A	NCU05375	KEDIET#PVQNNNQPERA	1000	#N/A	#N/A	#N/A	y	y	#N/A
	y	#N/A	NCU05881	KEDIY#GATPTDEHPPPFPPRPTS#SGKA	0	#N/A	#N/A	#N/A	y	#N/A	#N/A
	y	#N/A	NCU05881	KEDIYGAT#PTDEHPPPFPPRPT#SSGKA	11.681	y	#N/A	y	y	y	y
	y	#N/A	NCU05881	KEDIYGAT#PTDEHPPPFPPRPTS#SGKA	0	y	y	y	y	y	y
	y	#N/A	NCU05881	KEDIYGAT#PTDEHPPPFPPRPTSS#GKA	0	#N/A	#N/A	#N/A	y	y	#N/A
	y	#N/A	NCU05881	KEDIYGAT#PTDEHPPPFPPRPTSSGKA	0	y	#N/A	#N/A	y	#N/A	#N/A
	y	#N/A	NCU05881	KEDIYGATPT#DEHPPPFPPRPTSSGKA	26.921	y	y	y	y	#N/A	y
	y	#N/A	NCU05881	KEDIYGATPTDEHPPPFPPRPT#SSGKA	0	#N/A	y	y	#N/A	#N/A	#N/A
	y	#N/A	NCU05881	KEDIYGATPTDEHPPPFPPRPT#SSGKAGDEKV	0	y	#N/A	#N/A	y	y	y
	y	#N/A	NCU05881	KEDIYGATPTDEHPPPFPPRPTS#SGKA	0	#N/A	#N/A	y	#N/A	#N/A	y
	y	#N/A	NCU05881	KEDIYGATPTDEHPPPFPPRPTS#SGKAGDEKV	0	y	y	#N/A	y	y	#N/A
	y	#N/A	NCU05881	KEDIYGATPTDEHPPPFPPRPTSS#GKA	0	y	#N/A	#N/A	#N/A	#N/A	#N/A
	y	#N/A	NCU05881	KEDIYGATPTDEHPPPFPPRPTSS#GKAGDEKV	0	#N/A	#N/A	#N/A	y	y	y
	y	#N/A	NCU04757	KEDKTSEPES#EPSPLPEAITPEAPGAFPSTPAIERE	0	#N/A	#N/A	y	#N/A	#N/A	#N/A
	y	#N/A	NCU04757	KEDKTSEPESEPS#PLPEAITPEAPGAFPSTPAIERE	0	#N/A	#N/A	y	#N/A	#N/A	#N/A
	y	#N/A	NCU03905	KEDLAHYS#ADLFTPQSARG	0	#N/A	#N/A	#N/A	#N/A	y	#N/A
	y	#N/A	NCU06544	KEDM*WYGS#TTSTFCGTPEFMAPEILLDKKY	0	#N/A	#N/A	#N/A	#N/A	y	#N/A
	y	#N/A	NCU06544	KEDM*WYGST#TSTFCGTPEFMAPEILLDKKY	0	#N/A	#N/A	#N/A	#N/A	y	#N/A
	y	#N/A	NCU06544	KEDM*WYGSTT#STFCGTPEFMAPEILLDKKY	0	#N/A	#N/A	#N/A	#N/A	y	#N/A
	y	#N/A	NCU06544	KEDM*WYGSTTS#TFCGTPEFMAPEILLDKKY	0	#N/A	#N/A	#N/A	#N/A	y	#N/A
	y	#N/A	NCU06544	KEDM*WYGSTTST#FCGTPEFMAPEILLDKKY	94.8	#N/A	#N/A	y	#N/A	y	#N/A
	y	#N/A	NCU06544	KEDMWY#GSTTSTFCGTPEFMAPEILLDKKY	0	#N/A	#N/A	#N/A	y	#N/A	#N/A
	y	#N/A	NCU06544	KEDMWYGSTTST#FCGTPEFMAPEILLDKKY	0	#N/A	#N/A	y	#N/A	#N/A	#N/A
	y	#N/A	NCU06544	KEDMWYGSTTSTFCGT#PEFMAPEILLDKKY	3.4969e-05	#N/A	#N/A	y	#N/A	#N/A	#N/A
	y	#N/A	NCU01984	KEDRPPS#PPETDLSDSRR	87.44	y	#N/A	y	y	y	y
	y	#N/A	NCU02578	KEDST#ATGSKET#TPDVGSANEEEMPDAPDDRA	0	y	#N/A	#N/A	#N/A	#N/A	#N/A
	y	#N/A	NCU02578	KEDST#ATGSKETT#PDVGSANEEEMPDAPDDRA	0	y	#N/A	#N/A	#N/A	#N/A	#N/A
	y	#N/A	NCU02578	KEDST#ATGSKETTPDVGS#ANEEEMPDAPDDRA	0	y	#N/A	#N/A	#N/A	#N/A	#N/A
	y	#N/A	NCU02578	KEDSTATGS#KET#TPDVGSANEEEMPDAPDDRA	0	y	#N/A	#N/A	#N/A	#N/A	y
	y	#N/A	NCU02578	KEDSTATGS#KETT#PDVGSANEEEMPDAPDDRA	0	y	#N/A	#N/A	#N/A	#N/A	y
	y	#N/A	NCU02578	KEDSTATGS#KETTPDVGS#ANEEEMPDAPDDRA	0	#N/A	#N/A	#N/A	y	#N/A	y
	y	#N/A	NCU02578	KEDSTATGSKET#T#PDVGSANEEEMPDAPDDRA	13.55	y	#N/A	y	#N/A	y	y
	y	#N/A	NCU02578	KEDSTATGSKET#TPDVGS#ANEEEMPDAPDDRA	0	#N/A	#N/A	#N/A	y	#N/A	y
	y	#N/A	NCU02578	KEDSTATGSKETT#PDVGS#ANEEEMPDAPDDRA	22.222	#N/A	#N/A	#N/A	y	#N/A	y
	y	#N/A	NCU02578	KEDSTATGSKETTPDVGS#ANEEEMPDAPDDRA	3.2882e-05	y	y	y	y	y	#N/A
	y	#N/A	NCU02006	KEDVPASTALS#ADGDSVLKE	70.13	y	y	#N/A	y	#N/A	#N/A
	y	#N/A	NCU05301	KEEATET#PAETPAETPKE	17.98	y	y	#N/A	#N/A	y	#N/A
	y	#N/A	NCU05301	KEEATETPAETPAET#PKEAPKE	22.588	#N/A	#N/A	y	y	y	#N/A
	y	#N/A	NCU07735	KEEGAEGSTSPAT#EALKDITNETHNSDNKA	15.734	#N/A	#N/A	#N/A	#N/A	#N/A	y
	y	#N/A	NCU07435	KEEQGLPVRPAS#PVEDAEESKEGEDEDKDKDDSLNPKG	12.709	y	y	y	y	y	y
	y	#N/A	NCU00489	KEEQPVTQPIS#QDYGAKA	0	#N/A	#N/A	#N/A	y	y	#N/A
	y	#N/A	NCU07656	KEFFPAELHATLDGIDGGS#SSVASSGAKR	0	#N/A	#N/A	#N/A	#N/A	y	#N/A
	y	#N/A	NCU03808	KEGAPVPKPKPT#VDEDS#EGSEDEQDSAAEKPRS	0	y	#N/A	y	y	#N/A	#N/A
	y	#N/A	NCU03808	KEGAPVPKPKPT#VDEDSEGS#EDEQDS#AAEKPRS	0	#N/A	#N/A	y	#N/A	#N/A	#N/A
	y	#N/A	NCU03808	KEGAPVPKPKPT#VDEDSEGS#EDEQDSAAEKPRS	12.784	y	y	y	y	#N/A	#N/A
	y	#N/A	NCU03808	KEGAPVPKPKPTVDEDS#EGS#EDEQDS#AAEKPRS	24.082	#N/A	#N/A	y	#N/A	#N/A	#N/A
	y	#N/A	NCU03808	KEGAPVPKPKPTVDEDS#EGS#EDEQDSAAEKPRS	10.368	y	y	y	y	y	y
	y	#N/A	NCU01283	KEGDS#PASEVVVPEATEVTPEPASGVVLETDEVRE	0	#N/A	y	#N/A	y	y	#N/A
	y	#N/A	NCU01283	KEGDSPAS#EVVVPEATEVTPEPASGVVLETDEVRE	0	y	y	y	y	y	#N/A
	y	#N/A	NCU01283	KEGDSPASEVVVPEAT#EVTPEPASGVVLETDEVRE	0	#N/A	#N/A	#N/A	#N/A	#N/A	y
	y	#N/A	NCU01283	KEGDSPASEVVVPEATEVT#PEPASGVVLETDEVRE	13.648	#N/A	y	#N/A	#N/A	#N/A	y
	y	#N/A	NCU07546	KEGEPSALPVS#SHGGS#TKGDTIHKPDPLSLEKA	0	#N/A	#N/A	#N/A	y	#N/A	y
	y	#N/A	NCU07546	KEGEPSALPVS#SHGGST#KGDTIHKPDPLSLEKA	0	#N/A	#N/A	#N/A	#N/A	#N/A	y
	y	#N/A	NCU07546	KEGEPSALPVSSHGGSTKGDT#IHKPDPLSLEKA	9.191	y	#N/A	#N/A	y	y	#N/A
	y	#N/A	NCU01245	KEGGETEDVNMESIPEGVIKT#PESPELKK	44.455	#N/A	#N/A	#N/A	y	#N/A	#N/A
	y	#N/A	NCU02720	KEGHNEAGTT#SEAGPSLSSRS	0	#N/A	#N/A	#N/A	#N/A	y	#N/A
	y	#N/A	NCU03858	KEGLYLDIDRPS#TPPGGIRPSKS	0	y	y	y	y	#N/A	#N/A
	y	#N/A	NCU03858	KEGLYLDIDRPST#PPGGIRPSKS	0	y	y	y	#N/A	#N/A	#N/A
	y	#N/A	NCU02015	KEGMEMQNVS#PQLPQTGFMGPTALRN	67.834	y	#N/A	y	#N/A	#N/A	#N/A
	y	#N/A	NCU06240	KEGNT#DPSSTSHPTS#PVT#PTSASSLDRN	12.202	#N/A	#N/A	#N/A	y	#N/A	#N/A
	y	#N/A	NCU06240	KEGNTDPS#STSHPT#S#PVTPTSASSLDRN	0	#N/A	#N/A	#N/A	y	#N/A	y
	y	#N/A	NCU06240	KEGNTDPS#STSHPT#SPVT#PTSASSLDRN	0	#N/A	y	#N/A	#N/A	#N/A	#N/A
	y	#N/A	NCU06240	KEGNTDPS#STSHPTS#PVT#PTSASSLDRN	0	y	y	y	y	#N/A	#N/A
	y	#N/A	NCU06240	KEGNTDPS#STSHPTSPVT#PTSASSLDRN	0	#N/A	#N/A	#N/A	#N/A	y	#N/A
	y	#N/A	NCU06240	KEGNTDPSS#T#SHPTSPVTPTSASSLDRN	0	#N/A	#N/A	#N/A	#N/A	y	#N/A
	y	#N/A	NCU06240	KEGNTDPSS#TSHPT#S#PVTPTSASSLDRN	0	#N/A	#N/A	#N/A	y	#N/A	y
	y	#N/A	NCU06240	KEGNTDPSS#TSHPT#SPVT#PTSASSLDRN	0	#N/A	y	#N/A	y	#N/A	#N/A
	y	#N/A	NCU06240	KEGNTDPSS#TSHPT#SPVTPTSASSLDRN	0	#N/A	#N/A	#N/A	#N/A	y	#N/A
	y	#N/A	NCU06240	KEGNTDPSS#TSHPTS#PVT#PTSASSLDRN	0	y	y	y	#N/A	#N/A	#N/A
	y	#N/A	NCU06240	KEGNTDPSS#TSHPTS#PVTPTSASSLDRN	0	#N/A	#N/A	#N/A	#N/A	y	y
	y	#N/A	NCU06240	KEGNTDPSST#SHPT#S#PVTPTSASSLDRN	0	#N/A	#N/A	#N/A	#N/A	#N/A	y
	y	#N/A	NCU06240	KEGNTDPSST#SHPT#SPVT#PTSASSLDRN	0	#N/A	#N/A	#N/A	y	y	y
	y	#N/A	NCU06240	KEGNTDPSST#SHPTS#PVT#PTSASSLDRN	0	y	#N/A	#N/A	y	y	#N/A
	y	#N/A	NCU06240	KEGNTDPSST#SHPTSPVT#PTSASSLDRN	0	#N/A	#N/A	#N/A	#N/A	#N/A	y
	y	#N/A	NCU06240	KEGNTDPSSTS#HPT#S#PVTPTSASSLDRN	0	#N/A	#N/A	#N/A	#N/A	#N/A	y
	y	#N/A	NCU06240	KEGNTDPSSTS#HPTS#PVT#PTSASSLDRN	12.064	y	y	y	#N/A	#N/A	#N/A
	y	#N/A	NCU06240	KEGNTDPSSTS#HPTS#PVTPTSASSLDRN	0	y	#N/A	#N/A	y	y	#N/A
	y	#N/A	NCU06240	KEGNTDPSSTSHPT#S#PVT#PTSASSLDRN	0	y	#N/A	#N/A	y	#N/A	y
	y	#N/A	NCU06240	KEGNTDPSSTSHPTS#PVTPTSASSLDRN	10.364	y	y	y	y	y	y
	y	#N/A	NCU06240	KEGNTDPSSTSHPTSPVT#PTSASSLDRN	19.228	y	y	#N/A	#N/A	#N/A	y
	y	#N/A	NCU06099	KEGQAQGEGATTPNEGGLAPPRES#VDGRS	29.503	y	y	y	y	y	y
	y	#N/A	NCU04115	KEGS#GSPSAS#NFLERE	0	#N/A	y	#N/A	#N/A	#N/A	#N/A
	y	#N/A	NCU04115	KEGS#GSPSASNFLERE	0	#N/A	#N/A	#N/A	y	#N/A	y
	y	#N/A	NCU04115	KEGS#GSPSASNFLEREKA	0	y	y	y	#N/A	y	#N/A
	y	#N/A	NCU03716	KEGS#PSPPVQGQDVQDWVDDQPSVTGDYTEIPGAPRR	16.237	#N/A	#N/A	#N/A	y	#N/A	y
	y	#N/A	NCU05954	KEGSGRPKT#PERPTPIVTRR	0	y	y	y	y	y	y
	y	#N/A	NCU04115	KEGSGS#PSASNFLERE	23.981	#N/A	#N/A	#N/A	#N/A	#N/A	y
	y	#N/A	NCU04115	KEGSGS#PSASNFLEREKA	0	y	y	y	y	y	#N/A
	y	#N/A	NCU04115	KEGSGSPS#ASNFLERE	0	#N/A	y	y	#N/A	#N/A	y
	y	#N/A	NCU03716	KEGSPS#PPVQGQDVQDWVDDQPSVTGDYTEIPGAPRR	0	#N/A	#N/A	#N/A	y	#N/A	#N/A
	y	#N/A	NCU06718	KEGSQSPGS#PNS#PTAAKSPT#STDAPAVQTTTEETKPKC	0	#N/A	#N/A	#N/A	y	y	#N/A
	y	#N/A	NCU06718	KEGSQSPGS#PNS#PTAAKSPTS#TDAPAVQTTTEETKPKC	0	#N/A	#N/A	#N/A	y	y	#N/A
	y	#N/A	NCU06718	KEGSQSPGS#PNSPT#AAKSPT#STDAPAVQTTTEETKPKC	0	#N/A	#N/A	#N/A	y	y	#N/A
	y	#N/A	NCU06718	KEGSQSPGS#PNSPT#AAKSPTS#TDAPAVQTTTEETKPKC	0	#N/A	#N/A	#N/A	#N/A	y	#N/A
	y	#N/A	NCU06718	KEGSQSPGS#PNSPTAAKS#PTS#TDAPAVQTTTEETKPKC	0	#N/A	#N/A	#N/A	y	y	#N/A
	y	#N/A	NCU06718	KEGSQSPGS#PNSPTAAKSPTS#T#DAPAVQTTTEETKPKC	0	#N/A	#N/A	y	#N/A	y	#N/A
	y	#N/A	NCU06718	KEGSQSPGSPNS#PT#AAKSPT#STDAPAVQTTTEETKPKC	0	#N/A	#N/A	#N/A	y	#N/A	#N/A
	y	#N/A	NCU06718	KEGSQSPGSPNS#PT#AAKSPTS#TDAPAVQTTTEETKPKC	0	#N/A	#N/A	#N/A	y	#N/A	#N/A
	y	#N/A	NCU06718	KEGSQSPGSPNSPT#AAKSPT#S#TDAPAVQTTTEETKPKC	0	#N/A	#N/A	#N/A	y	y	y
	y	#N/A	NCU06718	KEGSQSPGSPNSPT#AAKSPTS#T#DAPAVQTTTEETKPKC	0	#N/A	#N/A	#N/A	#N/A	y	#N/A
	y	#N/A	NCU06718	KEGSQSPGSPNSPTAAKS#PT#S#TDAPAVQTTTEETKPKC	14.616	#N/A	#N/A	#N/A	#N/A	y	#N/A
	y	#N/A	NCU09469	KEGSS#ADDVEDFANISRS	0	y	#N/A	#N/A	y	y	#N/A
	y	#N/A	NCU08951	KEGSVDPEDVVKT#AEDLVPFALPLADDKTHKK	6.9446	#N/A	#N/A	y	#N/A	#N/A	#N/A
	y	#N/A	NCU05842	KEGT#PAPAT#PAVATRG	60.873	#N/A	#N/A	#N/A	y	#N/A	y
	y	#N/A	NCU05842	KEGT#PAPATPAVATRG	99.657	#N/A	y	#N/A	#N/A	#N/A	y
	y	#N/A	NCU02276	KEGT#PSVDQKPILQLNGILAKS	31.634	#N/A	#N/A	#N/A	#N/A	#N/A	y
	y	#N/A	NCU09388	KEGTARPVSAT#GSIGYSPGRRE	0	#N/A	#N/A	#N/A	y	#N/A	#N/A
	y	#N/A	NCU00432	KEGTTPEVDNS#AAATDAEDHGSPLPEFPIPNSNSSTRN	0	y	y	y	y	#N/A	#N/A
	y	#N/A	NCU00432	KEGTTPEVDNSAAAT#DAEDHGSPLPEFPIPNSNSSTRN	0	y	y	y	y	#N/A	#N/A
	y	#N/A	NCU00432	KEGTTPEVDNSAAATDAEDHGS#PLPEFPIPNSNSSTRN	16.426	#N/A	#N/A	#N/A	#N/A	y	#N/A
	y	#N/A	NCU07842	KEHHS#TVGAIAEAVAEAAHGDLPGTKG	0	y	y	y	#N/A	y	#N/A
	y	#N/A	NCU07842	KEHHST#VGAIAEAVAEAAHGDLPGTKG	3.7296e-05	y	y	y	#N/A	y	#N/A
	y	#N/A	NCU02751	KEHINDAEHVS#GSEEDKENYAFRPATQTKH	0	y	y	y	#N/A	#N/A	#N/A
	y	#N/A	NCU07418	KEIAS#PGPSTLADIVKM	89.028	y	y	y	y	y	y
	y	#N/A	NCU05304	KEIERLEAEEAGEASGS#ATPKK	0	#N/A	y	#N/A	#N/A	#N/A	#N/A
	y	#N/A	NCU05304	KEIERLEAEEAGEASGSAT#PKK	95.918	#N/A	y	y	#N/A	#N/A	y
	y	#N/A	NCU03068	KEIGHS#PEVILQTSHGRR	49.346	y	#N/A	#N/A	#N/A	#N/A	#N/A
	y	#N/A	NCU04757	KEIKEDKTSEPESEPSPLPEAIT#PEAPGAFPSTPAIERE	5.2761	y	y	#N/A	y	y	y
	y	#N/A	NCU02793	KEIMPAEAELPGS#PSPVEDELDGAKL	45.543	y	y	y	y	y	#N/A
	y	#N/A	NCU09502	KEIS#PGEYAERK	101.56	y	y	y	#N/A	#N/A	#N/A
	y	#N/A	NCU03241	KEIT#SEDEEEEAPKLVDTSKK	0	#N/A	y	#N/A	#N/A	y	#N/A
	y	#N/A	NCU03716	KEIVM*PNGQPLAGNGAADGDS#DTEPFISEPVKV	1000	y	#N/A	y	y	y	#N/A
	y	#N/A	NCU03716	KEIVMPNGQPLAGNGAADGDS#DTEPFISEPVKV	46.79	y	#N/A	y	y	#N/A	#N/A
	y	#N/A	NCU04427	KEKAEEQS#EEEDPFADDKGPISPALGKD	96.874	#N/A	#N/A	y	#N/A	#N/A	#N/A
	y	#N/A	NCU00935	KEKAT#SDEEIEKPKS#PSPFSRL	17.98	y	y	y	y	y	y
	y	#N/A	NCU00935	KEKAT#SDEEIEKPKSPSPFSRL	14.491	y	y	y	y	y	y
	y	#N/A	NCU00935	KEKATS#DEEIEKPKS#PSPFSRL	43.262	y	y	y	#N/A	y	#N/A
	y	#N/A	NCU00935	KEKATS#DEEIEKPKSPSPFSRL	17.017	y	y	y	y	y	y
	y	#N/A	NCU00935	KEKATSDEEIEKPKS#PSPFSRL	35.256	y	y	y	y	y	y
	y	#N/A	NCU08423	KEKEEAAAPAATETPAT#EPASKPPASPAKQQEDVEMADAPATVEEPAKS	5.9781	y	#N/A	y	#N/A	#N/A	#N/A
	y	#N/A	NCU08423	KEKEEAAAPAATETPATEPASKPPAS#PAKQ	67.251	y	y	y	y	#N/A	y
	y	#N/A	NCU08423	KEKEEAAAPAATETPATEPASKPPAS#PAKQQEDVEMADAPATVEEPAKS	0	#N/A	#N/A	#N/A	#N/A	y	#N/A
	y	#N/A	NCU09858	KEKGNS#DSAYASASDTETTGTEETDTNTKG	0	#N/A	#N/A	#N/A	y	#N/A	#N/A
	y	#N/A	NCU09858	KEKGNSDS#AYASASDTETTGTEETDTNTKG	0	#N/A	#N/A	#N/A	#N/A	#N/A	y
	y	#N/A	NCU09858	KEKGNSDSAYAS#ASDTETTGTEETDTNTKG	0	y	y	#N/A	y	y	y
	y	#N/A	NCU09858	KEKGNSDSAYASAS#DTETTGTEETDTNTKG	0	y	y	#N/A	#N/A	y	y
	y	#N/A	NCU09858	KEKGNSDSAYASASDTET#TGTEETDTNTKG	0	y	y	#N/A	y	y	y
	y	#N/A	NCU04747	KEKHS#LADIVPPQPVHNAEPRS	1000	y	y	y	y	#N/A	y
	y	#N/A	NCU04073	KEKPSTTNTNVTPTVSRPET#PAQKE	0	#N/A	#N/A	y	#N/A	#N/A	#N/A
	y	#N/A	NCU03071	KEKS#PSGNGLSDESSFLDRL	0	#N/A	y	#N/A	#N/A	#N/A	#N/A
	y	#N/A	NCU03071	KEKSPS#GNGLSDESSFLDRL	15.005	#N/A	y	#N/A	#N/A	#N/A	#N/A
	y	#N/A	NCU03062	KEKT#PPPPAAVRA	1000	y	y	y	y	y	y
	y	#N/A	NCU08847	KELDAAS#HDLPYRPRV	17.027	#N/A	#N/A	#N/A	#N/A	#N/A	y
	y	#N/A	NCU03212	KELDDGTEQEPEQS#SPLERA	0	y	#N/A	y	y	#N/A	#N/A
	y	#N/A	NCU03212	KELDDGTEQEPEQSS#PLERA	19.215	y	#N/A	#N/A	y	y	#N/A
	y	#N/A	NCU00712	KELDEAQKFNDTASATLPLGEYMKPT#APSSPVAPLTPSSTDDENDAQAKE	0	y	#N/A	#N/A	y	#N/A	y
	y	#N/A	NCU00712	KELDEAQKFNDTASATLPLGEYMKPTAPS#SPVAPLTPSSTDDENDAQAKE	0	y	#N/A	#N/A	y	#N/A	y
	y	#N/A	NCU00712	KELDEAQKFNDTASATLPLGEYMKPTAPSS#PVAPLTPSSTDDENDAQAKE	0	y	#N/A	#N/A	y	y	y
	y	#N/A	NCU08604	KELDQTTMS#VHFENGSPRY	17.98	y	y	#N/A	#N/A	#N/A	#N/A
	y	#N/A	NCU08604	KELDQTTMSVHFENGS#PRY	34.298	y	#N/A	y	y	y	y
	y	#N/A	NCU02681	KELEGDEAGT#GTPVDTSSVTSS#PSNKK	0	#N/A	#N/A	#N/A	#N/A	y	#N/A
	y	#N/A	NCU02681	KELEGDEAGT#GTPVDTSSVTSSPSNKK	0	y	y	y	y	y	y
	y	#N/A	NCU02681	KELEGDEAGTGT#PVDTSSVTSSPSNKK	0	#N/A	#N/A	#N/A	#N/A	y	#N/A
	y	#N/A	NCU02681	KELEGDEAGTGT#PVDTSSVTSSPSNKKG	0	y	y	y	#N/A	#N/A	#N/A
	y	#N/A	NCU02681	KELEGDEAGTGTPVDT#SSVTS#SPSNKK	0	#N/A	y	#N/A	#N/A	#N/A	#N/A
	y	#N/A	NCU02681	KELEGDEAGTGTPVDT#SSVTSS#PSNKK	0	#N/A	#N/A	y	y	#N/A	#N/A
	y	#N/A	NCU02681	KELEGDEAGTGTPVDT#SSVTSS#PSNKKG	0	#N/A	y	#N/A	#N/A	y	#N/A
	y	#N/A	NCU02681	KELEGDEAGTGTPVDT#SSVTSSPSNKKG	0	#N/A	y	y	y	y	#N/A
	y	#N/A	NCU02681	KELEGDEAGTGTPVDTS#SVTS#SPSNKK	0	#N/A	y	#N/A	#N/A	#N/A	#N/A
	y	#N/A	NCU02681	KELEGDEAGTGTPVDTS#SVTSS#PSNKK	0	#N/A	#N/A	y	#N/A	#N/A	#N/A
	y	#N/A	NCU02681	KELEGDEAGTGTPVDTS#SVTSS#PSNKKG	0	#N/A	y	#N/A	#N/A	y	#N/A
	y	#N/A	NCU02681	KELEGDEAGTGTPVDTS#SVTSSPSNKKG	0	#N/A	#N/A	y	#N/A	#N/A	#N/A
	y	#N/A	NCU02681	KELEGDEAGTGTPVDTSS#VTS#SPSNKK	0	#N/A	y	#N/A	#N/A	#N/A	#N/A
	y	#N/A	NCU02681	KELEGDEAGTGTPVDTSS#VTSS#PSNKKG	22.225	#N/A	y	#N/A	#N/A	y	#N/A
	y	#N/A	NCU02681	KELEGDEAGTGTPVDTSSVTS#SPSNKKG	16.232	y	#N/A	#N/A	y	y	y
	y	#N/A	NCU02681	KELEGDEAGTGTPVDTSSVTSS#PSNKKG	19.223	y	y	y	y	y	y
	y	#N/A	NCU03819	KELFADDEEDT#LSLLDDSTEASNEIKE	0	#N/A	#N/A	y	#N/A	#N/A	#N/A
	y	#N/A	NCU03819	KELFADDEEDTLS#LLDDSTEASNEIKE	15.005	#N/A	#N/A	#N/A	#N/A	y	#N/A
	y	#N/A	NCU04301	KELGAAAAAS#GAET#PGIPT#PKA	1000	#N/A	#N/A	#N/A	#N/A	#N/A	y
	y	#N/A	NCU04301	KELGAAAAAS#GAETPGIPT#PKA	43.489	y	y	#N/A	y	y	#N/A
	y	#N/A	NCU04301	KELGAAAAAS#GAETPGIPTPKA	0	#N/A	y	y	#N/A	#N/A	#N/A
	y	#N/A	NCU04301	KELGAAAAASGAET#PGIPT#PKA	60.677	y	y	y	#N/A	#N/A	#N/A
	y	#N/A	NCU04301	KELGAAAAASGAET#PGIPTPKA	55.819	y	y	y	y	y	y
	y	#N/A	NCU04485	KELLEEGDDQDFDS#DALRT	1000	y	y	y	y	y	#N/A
	y	#N/A	NCU07058	KELLHDEQEMHDAMVEAGEIDS#EEEREALDRR	1000	y	y	y	y	y	#N/A
	y	#N/A	NCU04254	KELMVIYTDPSDIPPTPKSPAYEPSLDDGS#GSDVQLPAGLEYDELRR	0	#N/A	#N/A	#N/A	#N/A	#N/A	y
	y	#N/A	NCU07435	KELPPQPS#PPVPQQQQQQQQQTTPPPTNGVRS	48.85	y	y	y	y	y	y
	y	#N/A	NCU07435	KELPPQPSPPVPQQQQQQQQQT#TPPPTNGVRS	19.22	#N/A	y	#N/A	#N/A	#N/A	#N/A
	y	#N/A	NCU00423	KELPS#S#PAATDDVANAKQ	114.91	y	y	y	#N/A	#N/A	y
	y	#N/A	NCU00423	KELPS#SPAATDDVANAKQ	0	#N/A	#N/A	#N/A	y	#N/A	y
	y	#N/A	NCU00423	KELPSS#PAATDDVANAKQ	23.977	y	y	y	y	y	#N/A
	y	#N/A	NCU01549	KELQEQLQM*GGAIHETS#GSQSPVTNGGFNLEHELETEPAVRL	0	y	y	y	y	y	y
	y	#N/A	NCU01549	KELQEQLQM*GGAIHETSGSQS#PVTNGGFNLEHELETEPAVRL	1000	y	y	y	y	y	y
	y	#N/A	NCU01549	KELQEQLQMGGAIHET#SGSQSPVTNGGFNLEHELETEPAVRL	0	y	y	#N/A	#N/A	#N/A	#N/A
	y	#N/A	NCU01549	KELQEQLQMGGAIHETS#GSQSPVTNGGFNLEHELETEPAVRL	7.0811	y	y	y	y	y	y
	y	#N/A	NCU01549	KELQEQLQMGGAIHETSGS#QSPVTNGGFNLEHELETEPAVRL	0	y	y	y	#N/A	#N/A	#N/A
	y	#N/A	NCU01549	KELQEQLQMGGAIHETSGSQS#PVTNGGFNLEHELETEPAVRL	0	y	y	y	y	y	y
	y	#N/A	NCU09756	KELQGDEKEDTPEPEEPVY#DLGPLPQPAPVVVDSSKL	6.9368	y	#N/A	y	#N/A	#N/A	#N/A
	y	#N/A	NCU07010	KELSALAAAQGKVS#LDKQRS	38.287	y	y	y	y	#N/A	y
	y	#N/A	NCU08501	KEM*LLT#SPPPEDRI	1000	y	#N/A	#N/A	y	y	y
	y	#N/A	NCU08501	KEM*LLTS#PPPEDRI	1000	y	y	y	y	y	y
	y	#N/A	NCU08499	KEM*PTETVQEVTHEHEKEDAASS#PVTETKD	1000	y	y	#N/A	y	#N/A	#N/A
	y	#N/A	NCU04166	KEMIEAGGY#ADS#DEDS#EDESDAGEGPSKQEETPKAEEKA	5.0717	y	#N/A	y	#N/A	y	#N/A
	y	#N/A	NCU04166	KEMIEAGGY#ADS#DEDSEDES#DAGEGPSKQEETPKAEEKA	0	y	y	y	#N/A	y	#N/A
	y	#N/A	NCU04166	KEMIEAGGY#ADSDEDS#EDES#DAGEGPSKQEETPKA	0	#N/A	#N/A	#N/A	y	y	#N/A
	y	#N/A	NCU04166	KEMIEAGGY#ADSDEDS#EDES#DAGEGPSKQEETPKAEEKA	0	#N/A	y	#N/A	#N/A	#N/A	#N/A
	y	#N/A	NCU04166	KEMIEAGGYADS#DEDS#EDES#DAGEGPSKQEETPKA	0	#N/A	#N/A	y	#N/A	#N/A	#N/A
	y	#N/A	NCU08501	KEMLLT#SPPPEDRI	17.97	y	#N/A	#N/A	y	y	y
	y	#N/A	NCU08501	KEMLLTS#PPPEDRI	17.97	y	y	y	y	y	#N/A
	y	#N/A	NCU02284	KEMPQQIGVSAENAS#AAHDDEIIENNFVPLDQNLDDELAEGGDQAMKA	17.427	#N/A	#N/A	y	#N/A	y	#N/A
	y	#N/A	NCU08499	KEMPTETVQEVT#HEHEKEDAASSPVTETKD	2.4133e-05	#N/A	#N/A	#N/A	y	#N/A	#N/A
	y	#N/A	NCU08499	KEMPTETVQEVTHEHEKEDAAS#SPVTETKD	14.044	y	y	y	y	y	#N/A
	y	#N/A	NCU08499	KEMPTETVQEVTHEHEKEDAASS#PVTETKD	14.044	y	y	#N/A	#N/A	#N/A	#N/A
	y	#N/A	NCU00073	KEMQQT#SRPLSHRPSVSSNPIPALSVARQ	0	#N/A	y	y	y	y	y
	y	#N/A	NCU00073	KEMQQTS#RPLSHRPSVSSNPIPALSVARQ	0	#N/A	y	y	#N/A	#N/A	#N/A
	y	#N/A	NCU02432	KENADFHLGVES#PAISTPSPQPQIPRK	17.987	#N/A	#N/A	#N/A	#N/A	y	#N/A
	y	#N/A	NCU02432	KENADFHLGVESPAIST#PSPQPQIPRK	0	#N/A	#N/A	#N/A	#N/A	#N/A	y
	y	#N/A	NCU00219	KENEPPS#S#PSSPPSSSTPFDSSEPSKRS	0	#N/A	#N/A	#N/A	#N/A	y	#N/A
	y	#N/A	NCU00219	KENEPPS#SPS#SPPSSSTPFDSSEPSKRS	0	y	#N/A	#N/A	#N/A	#N/A	#N/A
	y	#N/A	NCU00219	KENEPPS#SPSS#PPSSSTPFDSSEPSKRS	0	y	#N/A	#N/A	y	y	y
	y	#N/A	NCU00219	KENEPPS#SPSSPPSSSTPFDSSEPSKRS	0	#N/A	#N/A	#N/A	y	#N/A	y
	y	#N/A	NCU00219	KENEPPSS#PS#SPPSSSTPFDSSEPSKRS	0	y	#N/A	#N/A	y	y	y
	y	#N/A	NCU00219	KENEPPSS#PSS#PPSSSTPFDSSEPSKRS	0	y	#N/A	#N/A	y	y	y
	y	#N/A	NCU00219	KENEPPSSPS#S#PPSSSTPFDSSEPSKRS	3.4659e-05	y	#N/A	#N/A	#N/A	#N/A	#N/A
	y	#N/A	NCU00219	KENEPPSSPSSPPS#SSTPFDSSEPSKRS	0	y	#N/A	#N/A	#N/A	y	#N/A
	y	#N/A	NCU00219	KENEPPSSPSSPPSSS#TPFDSSEPSKRS	0	y	#N/A	#N/A	y	y	y
	y	#N/A	NCU00219	KENEPPSSPSSPPSSST#PFDSSEPSKRS	0	#N/A	#N/A	#N/A	#N/A	y	#N/A
	y	#N/A	NCU00277	KENNGLGPALPIRPNHT#GSNRPPATRG	10.92	#N/A	#N/A	y	#N/A	y	#N/A
	y	#N/A	NCU07174	KENS#PNAEDKTDIAALEQTLDTLIRA	13.283	#N/A	y	y	#N/A	#N/A	#N/A
	y	#N/A	NCU08988	KENS#PTHALSSPRS	57.167	y	y	#N/A	#N/A	#N/A	#N/A
	y	#N/A	NCU01944	KENS#SGSKSEDEAELDIPLKL	0	y	#N/A	#N/A	#N/A	#N/A	#N/A
	y	#N/A	NCU08988	KENSPT#HALSSPRS	26.968	y	y	y	y	y	#N/A
	y	#N/A	NCU01944	KENSS#GSKSEDEAELDIPLKL	0	#N/A	#N/A	#N/A	#N/A	y	#N/A
	y	#N/A	NCU06638	KENSS#PFKINAFRR	0	y	#N/A	#N/A	#N/A	#N/A	#N/A
	y	#N/A	NCU01944	KENSSGS#KSEDEAELDIPLKL	0	y	#N/A	#N/A	#N/A	#N/A	#N/A
	y	#N/A	NCU06679	KEPADMST#PELDDPKPKQ	0	#N/A	#N/A	y	#N/A	#N/A	y
	y	#N/A	NCU02994	KEPQSAGT#PSAATSYVEAMRL	15.279	#N/A	#N/A	#N/A	y	#N/A	y
	y	#N/A	NCU01940	KEQAS#SPTVPSPDAFLDKK	0	y	#N/A	#N/A	#N/A	#N/A	#N/A
	y	#N/A	NCU01940	KEQASS#PTVPSPDAFLDKK	0	y	#N/A	#N/A	y	y	y
	y	#N/A	NCU01940	KEQASSPT#VPSPDAFLDKKK	0	y	#N/A	y	#N/A	#N/A	#N/A
	y	#N/A	NCU01204	KEQEIT#SLSHKNSVLESEVEKLETQVKE	0	y	#N/A	y	y	#N/A	#N/A
	y	#N/A	NCU01204	KEQEITS#LSHKNSVLESEVEKLETQVKE	0	y	y	y	y	#N/A	#N/A
	y	#N/A	NCU01204	KEQEITSLS#HKNSVLESEVEKLETQVKE	0	y	y	#N/A	y	y	#N/A
	y	#N/A	NCU01204	KEQEITSLSHKNS#VLESEVEKLETQVKE	16.617	y	y	y	y	y	y
	y	#N/A	NCU01638	KEQEIVSLLFS#S#KPRPKH	0	#N/A	y	#N/A	#N/A	#N/A	#N/A
	y	#N/A	NCU02510	KEQEKEKVEDNT#PILGNRL	1000	y	#N/A	#N/A	#N/A	#N/A	y
	y	#N/A	NCU07535	KEQT#SPQPHIPRS	36.687	y	y	y	#N/A	#N/A	#N/A
	y	#N/A	NCU07535	KEQTS#PQPHIPRS	20.977	y	y	y	y	y	#N/A
	y	#N/A	NCU06279	KEQVQYEEDDAES#TQM*SLAAQTDDIQSRL	0	y	y	y	y	y	y
	y	#N/A	NCU06279	KEQVQYEEDDAES#TQMSLAAQTDDIQSRL	17.017	y	y	#N/A	y	y	y
	y	#N/A	NCU07868	KERES#GQGESVADLLTKE	21.96	y	#N/A	y	y	#N/A	y
	y	#N/A	NCU01729	KERNS#GDNGSVSGIVSHRD	31.301	y	y	#N/A	y	y	y
	y	#N/A	NCU04024	KERPKS#PTQLAEKDGPGFRV	0	y	#N/A	#N/A	#N/A	y	#N/A
	y	#N/A	NCU04024	KERPKSPT#QLAEKDGPGFRV	19.228	y	#N/A	#N/A	y	y	#N/A
	y	#N/A	NCU03685	KERPQT#PVTHEELRKT	17.48	#N/A	#N/A	#N/A	#N/A	y	#N/A
	y	#N/A	NCU00430	KERS#S#DETASPYEPSPTSEQRD	0	#N/A	#N/A	#N/A	#N/A	#N/A	y
	y	#N/A	NCU00430	KERS#SDETASPYEPSPTSEQRD	0	#N/A	y	y	y	y	y
	y	#N/A	NCU00430	KERSS#DETASPYEPSPTSEQRD	22.218	#N/A	y	y	#N/A	#N/A	#N/A
	y	#N/A	NCU00430	KERSSDET#ASPYEPSPTSEQRD	0	#N/A	#N/A	#N/A	y	y	y
	y	#N/A	NCU00430	KERSSDETAS#PYEPSPTSEQRD	13.274	y	y	y	y	y	y
	y	#N/A	NCU00430	KERSSDETASPY#EPSPTSEQRD	0	#N/A	#N/A	#N/A	#N/A	#N/A	y
	y	#N/A	NCU04784	KES#GSPAPREPVVHEGQGFATSIDLMKS	0	y	y	y	y	y	y
	y	#N/A	NCU08501	KES#SVEPAVQATEDLTISDVKPSTEVTDKDMHDAPKNPAQDLKR	0	y	y	y	y	y	y
	y	#N/A	NCU01797	KESES#VDISGSRQ	32.273	#N/A	y	y	#N/A	#N/A	#N/A
	y	#N/A	NCU04614	KESFEQADQPPLS#PRM	113.08	y	y	y	#N/A	#N/A	#N/A
	y	#N/A	NCU04784	KESGS#PAPREPVVHEGQGFATSIDLMKS	11.681	y	y	y	y	y	y
	y	#N/A	NCU01809	KESGTPT#EEEKVTDMVANPVITPEDWEKA	0	#N/A	#N/A	#N/A	#N/A	y	y
	y	#N/A	NCU01809	KESGTPTEEEKVT#DMVANPVITPEDWEKA	9.2855	y	y	#N/A	y	#N/A	y
	y	#N/A	NCU02968	KESKPAAT#PPPAPS#PAKASPTPSRT	12.338	#N/A	#N/A	#N/A	#N/A	y	#N/A
	y	#N/A	NCU02968	KESKPAATPPPAPS#PAKASPTPSRT	7.3936	#N/A	#N/A	#N/A	y	#N/A	#N/A
	y	#N/A	NCU02049	KESPIISSAQTGGPSSVS#PDRH	20.977	y	y	y	y	y	y
	y	#N/A	NCU08501	KESS#VEPAVQATEDLTISDVKPSTEVTDKD	0	#N/A	#N/A	#N/A	#N/A	y	#N/A
	y	#N/A	NCU08501	KESS#VEPAVQATEDLTISDVKPSTEVTDKDMHDAPKN	0	y	y	#N/A	y	#N/A	y
	y	#N/A	NCU08501	KESS#VEPAVQATEDLTISDVKPSTEVTDKDMHDAPKNPAQDLKR	0	#N/A	#N/A	y	#N/A	#N/A	#N/A
	y	#N/A	NCU03515	KESSAQGHS#SRPISPAADRE	0	y	y	#N/A	#N/A	#N/A	#N/A
	y	#N/A	NCU03515	KESSAQGHSS#RPISPAADRE	0	y	y	y	#N/A	#N/A	#N/A
	y	#N/A	NCU03515	KESSAQGHSSRPIS#PAADREMSRN	0	y	y	y	y	y	y
	y	#N/A	NCU07696	KESSSAAS#IS#GSESGSSASSSKS	23.981	#N/A	y	y	y	#N/A	#N/A
	y	#N/A	NCU07696	KESSSAAS#ISGS#ESGSSASSSKS	0	#N/A	#N/A	#N/A	#N/A	y	#N/A
	y	#N/A	NCU07696	KESSSAAS#ISGSESGSSASSSKS	30.268	y	y	y	#N/A	#N/A	#N/A
	y	#N/A	NCU03616	KESTSSPSAY#PGSSPLAATNPSAPVPIMLVGNKS	0	#N/A	#N/A	y	#N/A	#N/A	#N/A
	y	#N/A	NCU03616	KESTSSPSAYPGS#SPLAATNPSAPVPIMLVGNKS	0	#N/A	y	y	#N/A	#N/A	#N/A
	y	#N/A	NCU03616	KESTSSPSAYPGSSPLAAT#NPSAPVPIMLVGNKS	8.2819	#N/A	y	#N/A	#N/A	#N/A	y
	y	#N/A	NCU05219	KESVAAEKPKS#PAPGHASS#PAPGHASVIKPGVLGSGKG	5.21	y	y	y	y	#N/A	#N/A
	y	#N/A	NCU05219	KESVAAEKPKSPAPGHAS#S#PAPGHASVIKPGVLGSGKG	8.6324	y	y	#N/A	y	#N/A	#N/A
	y	#N/A	NCU03809	KET#KSPKT#PGGGGPPKPKR	10.92	#N/A	#N/A	#N/A	#N/A	y	#N/A
	y	#N/A	NCU00079	KET#LISKSPILSALRS	0	#N/A	#N/A	y	#N/A	#N/A	#N/A
	y	#N/A	NCU09450	KET#RSAS#IAQVHDTATQVALQNVIERL	19.225	#N/A	#N/A	#N/A	#N/A	#N/A	y
	y	#N/A	NCU09503	KET#TPPAAARA	0	y	y	#N/A	#N/A	#N/A	#N/A
	y	#N/A	NCU10021	KETAPTAAHIGLAHT#QDVERI	37.471	y	y	y	#N/A	y	y
	y	#N/A	NCU00152	KETETLAVPEIHVEQRPAT#PSKK	26.149	#N/A	#N/A	#N/A	y	#N/A	#N/A
	y	#N/A	NCU00152	KETETLAVPEIHVEQRPAT#PSKKK	20.015	#N/A	#N/A	y	#N/A	y	y
	y	#N/A	NCU07280	KETHLGPLSSPFSRS#PSTSTITDKEDKS	0	#N/A	#N/A	y	y	y	#N/A
	y	#N/A	NCU07280	KETHLGPLSSPFSRSPS#TSTITDKEDKS	0	y	#N/A	y	#N/A	#N/A	#N/A
	y	#N/A	NCU07280	KETHLGPLSSPFSRSPST#STITDKEDKS	17.475	y	#N/A	y	y	y	#N/A
	y	#N/A	NCU07280	KETHLGPLSSPFSRSPSTS#TITDKEDKS	0	#N/A	#N/A	#N/A	#N/A	y	#N/A
	y	#N/A	NCU07280	KETHLGPLSSPFSRSPSTST#ITDKEDKS	0	#N/A	#N/A	#N/A	#N/A	y	#N/A
	y	#N/A	NCU00079	KETLISKS#PILSALRS	40.886	#N/A	y	#N/A	#N/A	#N/A	#N/A
	y	#N/A	NCU00219	KETNTEGGEEENT#SIPVSPSKT	0	#N/A	#N/A	#N/A	#N/A	#N/A	y
	y	#N/A	NCU00219	KETNTEGGEEENTS#IPVSPSKT	0	#N/A	#N/A	#N/A	#N/A	#N/A	y
	y	#N/A	NCU00219	KETNTEGGEEENTSIPVS#PSKT	38.264	y	y	y	y	y	y
	y	#N/A	NCU00419	KETPTSHQPEAQDDVS#M*ADAGEEGEEGDEEYEEGEGTKV	1000	y	y	y	y	y	#N/A
	y	#N/A	NCU00419	KETPTSHQPEAQDDVS#MADAGEEGEEGDEEYEEGEGTKV	116.83	y	y	y	#N/A	#N/A	#N/A
	y	#N/A	NCU06489	KETQPVTQYADVS#EGEEEGEGPDRK	70.505	#N/A	#N/A	#N/A	#N/A	#N/A	y
	y	#N/A	NCU06489	KETQPVTQYADVS#EGEEEGEGPDRKK	22.588	y	y	y	y	y	#N/A
	y	#N/A	NCU02234	KETS#PIGETTPFGIVGRK	19.215	y	y	y	y	y	y
	y	#N/A	NCU02578	KETT#PDVGSANEEEMPDAPDDRA	22.218	#N/A	#N/A	y	y	y	#N/A
	y	#N/A	NCU09503	KETT#PPAAARA	0	y	#N/A	#N/A	y	y	y
	y	#N/A	NCU03110	KETTTSTSSSS#PSTNNLFTPETTITTNSRD	0	#N/A	y	#N/A	#N/A	#N/A	#N/A
	y	#N/A	NCU03204	KEVDEAYFS#GDESGSRA	35.354	y	#N/A	y	#N/A	y	#N/A
	y	#N/A	NCU08920	KEVELDAFGKPVVSDEPAT#KSEQMDEVKRL	0	y	y	#N/A	y	y	y
	y	#N/A	NCU06214	KEVEMETVNEDEVKEAT#KDDSAMEVDSAKPVKV	8.3934	#N/A	#N/A	#N/A	y	#N/A	#N/A
	y	#N/A	NCU00420	KEVGIACLS#PGFITHDPLM*KE	1000	y	y	y	y	y	y
	y	#N/A	NCU00420	KEVGIACLS#PGFITHDPLMKE	110.97	y	y	y	y	y	y
	y	#N/A	NCU03650	KEVIADS#EDDGFDDS#PDATLARK	167.45	y	#N/A	y	y	y	y
	y	#N/A	NCU03650	KEVIADS#EDDGFDDSPDATLARK	141	#N/A	#N/A	y	#N/A	#N/A	y
	y	#N/A	NCU00230	KEVIVIDDT#PEPEGTATRS	139.17	y	y	y	y	y	y
	y	#N/A	NCU00935	KEVKSDKRKS#S#LPFAFGKK	11.574	#N/A	#N/A	#N/A	y	y	#N/A
	y	#N/A	NCU09475	KEVLAEVGS#VKL	1000	y	y	y	#N/A	#N/A	#N/A
	y	#N/A	NCU08045	KEVLAPFS#M*S#HTNGRTTPVDSKF	0	y	#N/A	#N/A	#N/A	y	y
	y	#N/A	NCU08045	KEVLAPFS#M*SHTNGRT#TPVDSKF	0	#N/A	#N/A	#N/A	#N/A	#N/A	y
	y	#N/A	NCU08045	KEVLAPFS#M*SHTNGRTTPVDSKF	0	#N/A	#N/A	y	#N/A	#N/A	y
	y	#N/A	NCU08045	KEVLAPFS#MS#HTNGRTTPVDSKF	0	y	#N/A	#N/A	#N/A	y	y
	y	#N/A	NCU08045	KEVLAPFS#MSHT#NGRTTPVDSKF	0	y	#N/A	#N/A	y	y	#N/A
	y	#N/A	NCU08045	KEVLAPFS#MSHTNGRT	8.2779	#N/A	#N/A	y	#N/A	y	#N/A
	y	#N/A	NCU08045	KEVLAPFS#MSHTNGRTT#PVDSKF	0	#N/A	#N/A	#N/A	y	#N/A	#N/A
	y	#N/A	NCU08045	KEVLAPFS#MSHTNGRTTPVDSKFSE	0	#N/A	#N/A	#N/A	#N/A	#N/A	#N/A
	y	#N/A	NCU08045	KEVLAPFSM*S#HT#NGRTTPVDSKF	0	y	y	y	y	#N/A	#N/A
	y	#N/A	NCU08045	KEVLAPFSM*SHT#NGRTTPVDSKF	0	y	y	y	y	y	y
	y	#N/A	NCU08045	KEVLAPFSM*SHTNGRT#T#PVDSKF	1000	y	y	y	y	y	y
	y	#N/A	NCU08045	KEVLAPFSM*SHTNGRTT#PVDSKF	1000	y	y	y	y	y	#N/A
	y	#N/A	NCU08045	KEVLAPFSMS#HT#NGRTTPVDSKF	0	y	y	y	y	#N/A	#N/A
	y	#N/A	NCU08045	KEVLAPFSMS#HTNGRT#TPVDSKF	0	y	y	#N/A	y	y	y
	y	#N/A	NCU08045	KEVLAPFSMS#HTNGRTT#PVDSKF	0	y	y	y	y	y	y
	y	#N/A	NCU08045	KEVLAPFSMS#HTNGRTTPVDSKF	12.627	#N/A	y	y	y	y	#N/A
	y	#N/A	NCU08045	KEVLAPFSMSHT#NGRT#TPVDSKF	0	y	y	y	y	y	y
	y	#N/A	NCU08045	KEVLAPFSMSHT#NGRTT#PVDSKF	16.239	y	y	y	y	y	y
	y	#N/A	NCU08045	KEVLAPFSMSHT#NGRTTPVDSKF	0	y	y	y	y	y	y
	y	#N/A	NCU08045	KEVLAPFSMSHTNGRT#T#PVDSKF	7.8108	y	y	#N/A	y	y	y
	y	#N/A	NCU08045	KEVLAPFSMSHTNGRT#T#PVDSKFSE	0	#N/A	#N/A	y	#N/A	#N/A	#N/A
	y	#N/A	NCU08045	KEVLAPFSMSHTNGRT#TPVDSKF	20.977	#N/A	y	y	y	y	y
	y	#N/A	NCU08045	KEVLAPFSMSHTNGRTT#PVDSKF	22.218	y	y	y	#N/A	#N/A	#N/A
	y	#N/A	NCU07669	KEVNS#PTMFNMELRE	52.221	y	y	y	#N/A	#N/A	#N/A
	y	#N/A	NCU07669	KEVNSPT#MFNMELRE	0	#N/A	#N/A	#N/A	y	#N/A	#N/A
	y	#N/A	NCU07418	KEVPQT#VPSPDDADAFPTLGAAIAKQ	16.241	y	y	y	#N/A	y	#N/A
	y	#N/A	NCU07418	KEVPQTVPS#PDDADAFPTLGAAIAKQ	39.717	y	y	#N/A	#N/A	#N/A	#N/A
	y	#N/A	NCU08826	KEVQKPQQPPKPAVAS#PLPILEQAKK	1000	y	y	y	y	y	y
	y	#N/A	NCU09202	KEVSGISLDKT#ATPPATSGDKRN	32.478	y	#N/A	#N/A	#N/A	#N/A	y
	y	#N/A	NCU09202	KEVSGISLDKTAT#PPATSGDKRN	14.051	y	y	y	y	y	y
	y	#N/A	NCU00938	KEWEMQPTQQPPT#SPRA	0	y	#N/A	y	y	y	y
	y	#N/A	NCU00938	KEWEMQPTQQPPTS#PRA	17.46	#N/A	#N/A	y	#N/A	#N/A	#N/A
	y	#N/A	NCU08779	KFAPIGADDFGS#RS	1000	#N/A	y	y	#N/A	#N/A	#N/A
	y	#N/A	NCU02005	KFDDNAS#VDSGFASANSSTANLPLISLTKPHLDHLNKQ	5.8516	y	y	y	y	#N/A	#N/A
	y	#N/A	NCU02005	KFDDNASVDS#GFASANSSTANLPLISLTKPHLDHLNKQ	0	y	y	y	y	#N/A	#N/A
	y	#N/A	NCU02005	KFDDNASVDSGFAS#ANSSTANLPLISLTKPHLDHLNKQ	0	y	y	y	y	#N/A	#N/A
	y	#N/A	NCU02005	KFDDNASVDSGFASANS#STANLPLISLTKPHLDHLNKQ	0	y	y	y	y	#N/A	#N/A
	y	#N/A	NCU02005	KFDDNASVDSGFASANSS#TANLPLISLTKPHLDHLNKQ	0	y	y	y	y	y	#N/A
	y	#N/A	NCU02005	KFDDNASVDSGFASANSST#ANLPLISLTKPHLDHLNKQ	0	#N/A	y	y	#N/A	y	#N/A
	y	#N/A	NCU02098	KFDGNGSAS#ASPSPGGIRR	13.274	y	#N/A	#N/A	y	y	#N/A
	y	#N/A	NCU02098	KFDGNGSASASPS#PGGIRR	19.223	y	y	y	#N/A	y	#N/A
	y	#N/A	NCU01452	KFDLGALM*SLHGES#GSDEAGQKVERE	1000	y	y	y	y	y	y
	y	#N/A	NCU01452	KFDLGALM*SLHGESGS#DEAGQKVERE	1000	y	y	y	y	#N/A	y
	y	#N/A	NCU01452	KFDLGALMSLHGES#GSDEAGQKVERE	36.687	y	y	y	y	y	y
	y	#N/A	NCU01452	KFDLGALMSLHGESGS#DEAGQKVERE	14.504	y	y	y	#N/A	#N/A	y
	y	#N/A	NCU04241	KFDSLNLSNAGS#RPRTPPPSSSALGRT	0	#N/A	#N/A	#N/A	y	#N/A	y
	y	#N/A	NCU04241	KFDSLNLSNAGSRPRT#PPPSSSALGRT	17.987	y	y	y	y	y	y
	y	#N/A	NCU04859	KFDT#PGPLSENVLSPNVGS#PPLGSNGPRG	0	#N/A	#N/A	#N/A	#N/A	#N/A	y
	y	#N/A	NCU04859	KFDTPGPLS#ENVLSPNVGS#PPLGSNGPRG	0	y	#N/A	#N/A	y	y	#N/A
	y	#N/A	NCU04859	KFDTPGPLSENVLSPNVGS#PPLGSNGPRG	17.027	y	y	y	#N/A	#N/A	#N/A
	y	#N/A	NCU06838	KFEPTPNESAEDMEEEDES#EAETEIENGNARK	54.036	#N/A	#N/A	#N/A	#N/A	y	#N/A
	y	#N/A	NCU03955	KFES#FSTPNTPRI	69.671	#N/A	y	y	#N/A	#N/A	#N/A
	y	#N/A	NCU03955	KFESFS#TPNTPRI	22.217	y	#N/A	#N/A	#N/A	y	#N/A
	y	#N/A	NCU06560	KFFGAQPPLVAPT#PPTTRS	41.831	y	y	y	y	y	y
	y	#N/A	NCU01789	KFFS#GHDDGRTPIAAGAT#PIVQSALSPGGADPTTAVLRN	0	#N/A	#N/A	y	#N/A	#N/A	#N/A
	y	#N/A	NCU01789	KFFSGHDDGRTPIAAGAT#PIVQSALSPGGADPTTAVLRN	0	#N/A	#N/A	#N/A	#N/A	y	#N/A
	y	#N/A	NCU01789	KFFSGHDDGRTPIAAGATPIVQS#ALSPGGADPTTAVLRN	12.124	y	y	y	y	#N/A	y
	y	#N/A	NCU02644	KFFTDDLS#DVEDDGTT#DTEGRG	47.278	#N/A	#N/A	y	#N/A	#N/A	#N/A
	y	#N/A	NCU02644	KFFTDDLS#DVEDDGTTDTEGRG	61.688	y	y	y	y	y	y
	y	#N/A	NCU10763	KFGES#EDEEEEVENSPYPEVRA	217.79	y	#N/A	y	#N/A	#N/A	#N/A
	y	#N/A	NCU05007	KFGLES#SSLGMSVTQDVNTSHTLRA	0	y	#N/A	#N/A	y	y	y
	y	#N/A	NCU05007	KFGLESS#SLGMSVTQDVNTSHTLRA	0	y	#N/A	#N/A	#N/A	y	#N/A
	y	#N/A	NCU05007	KFGLESSS#LGMSVTQDVNTSHTLRA	0	#N/A	#N/A	y	#N/A	#N/A	#N/A
	y	#N/A	NCU05007	KFGLESSSLGMS#VTQDVNTSHTLRA	0	#N/A	y	y	#N/A	#N/A	#N/A
	y	#N/A	NCU00018	KFGLS#PSRG	42.69	#N/A	y	#N/A	y	y	#N/A
	y	#N/A	NCU03178	KFGS#PATMAKS	76.997	#N/A	y	#N/A	#N/A	#N/A	#N/A
	y	#N/A	NCU05007	KFGS#PIS#QSPSRW	0	#N/A	y	y	#N/A	#N/A	#N/A
	y	#N/A	NCU05007	KFGS#PISQS#PSRW	67.976	y	y	y	y	y	y
	y	#N/A	NCU05007	KFGS#PISQSPSRW	96.209	y	#N/A	y	y	y	y
	y	#N/A	NCU05007	KFGSPIS#QSPSRW	0	y	y	y	y	y	y
	y	#N/A	NCU05007	KFGSPISQS#PSRW	34.2	y	y	#N/A	#N/A	y	y
	y	#N/A	NCU03495	KFHNYFVTHLPS#SSLHPDSRL	0	#N/A	#N/A	#N/A	y	#N/A	y
	y	#N/A	NCU03495	KFHNYFVTHLPSSS#LHPDSRL	23.981	y	#N/A	y	#N/A	#N/A	#N/A
	y	#N/A	NCU07133	KFKPLPDQVS#PNPFLPLSAGCDSKC	96.277	#N/A	#N/A	#N/A	#N/A	#N/A	y
	y	#N/A	NCU06601	KFKS#PLAMTSSIPELPDMPDIGPDDSFRL	7.618	#N/A	#N/A	#N/A	y	y	y
	y	#N/A	NCU06601	KFKSPLAMT#SSIPELPDMPDIGPDDSFRL	0	#N/A	#N/A	#N/A	#N/A	#N/A	y
	y	#N/A	NCU06601	KFKSPLAMTS#SIPELPDMPDIGPDDSFRL	0	y	y	y	y	y	y
	y	#N/A	NCU06601	KFKSPLAMTSS#IPELPDMPDIGPDDSFRL	0	y	y	y	#N/A	#N/A	y
	y	#N/A	NCU07191	KFLAPAEDVPDT#PSSTIVEFGDTDRN	45.543	#N/A	#N/A	#N/A	y	#N/A	y
	y	#N/A	NCU07191	KFLAPAEDVPDT#PSSTIVEFGDTDRNQLPSAAELADNVFRT	0	#N/A	#N/A	y	#N/A	y	#N/A
	y	#N/A	NCU07191	KFLAPAEDVPDTPS#STIVEFGDTDRN	0	#N/A	#N/A	#N/A	y	y	#N/A
	y	#N/A	NCU07191	KFLAPAEDVPDTPS#STIVEFGDTDRNQLPSAAELADNVFRT	0	#N/A	#N/A	y	#N/A	#N/A	#N/A
	y	#N/A	NCU07191	KFLAPAEDVPDTPSS#TIVEFGDTDRNQLPSAAELADNVFRT	0	#N/A	#N/A	y	#N/A	#N/A	#N/A
	y	#N/A	NCU07191	KFLAPAEDVPDTPSST#IVEFGDTDRNQLPSAAELADNVFRT	0	#N/A	#N/A	y	#N/A	#N/A	#N/A
	y	#N/A	NCU08668	KFLDAGDS#DDDAGHGS#DS#EDDFQKG	1000	#N/A	#N/A	#N/A	#N/A	#N/A	y
	y	#N/A	NCU01186	KFLES#AEEESTLLFKE	126	y	y	#N/A	y	y	#N/A
	y	#N/A	NCU09097	KFLVIDCITGFQALPQEHEIPLS#PAVSRK	52.349	y	y	y	y	#N/A	#N/A
	y	#N/A	NCU04454	KFMDPASTS#FLARA	19.215	#N/A	#N/A	#N/A	y	#N/A	y
	y	#N/A	NCU00712	KFNDTAS#ATLPLGEYMKPTAPSSPVAPLTPSSTDDENDAQAKE	0	#N/A	#N/A	#N/A	#N/A	y	#N/A
	y	#N/A	NCU00712	KFNDTASAT#LPLGEYMKPTAPSSPVAPLTPSSTDDENDAQAKE	0	y	#N/A	#N/A	#N/A	#N/A	y
	y	#N/A	NCU00712	KFNDTASATLPLGEY#MKPTAPSSPVAPLTPSSTDDENDAQAKE	0	#N/A	#N/A	#N/A	#N/A	y	#N/A
	y	#N/A	NCU00582	KFNLDHKPS#KVKK	1000	#N/A	#N/A	#N/A	#N/A	y	#N/A
	y	#N/A	NCU09740	KFNS#PGPKTPMTDTFKF	9.4501	#N/A	#N/A	y	y	y	y
	y	#N/A	NCU05936	KFNVKEPDVITIDDNS#PMTTPAPLGQTPRK	32.781	y	y	y	y	y	y
	y	#N/A	NCU11235	KFPSMAAPPAS#AHPEMSRF	44.169	#N/A	#N/A	y	y	y	#N/A
	y	#N/A	NCU00202	KFQDNEDAEPS#EGES#SPFEEVSRPAARA	0	y	y	y	y	y	y
	y	#N/A	NCU00202	KFQDNEDAEPS#EGESS#PFEEVSRPAARA	17.987	y	y	y	y	y	y
	y	#N/A	NCU00202	KFQDNEDAEPSEGES#SPFEEVSRPAARA	0	y	y	y	y	#N/A	#N/A
	y	#N/A	NCU00202	KFQDNEDAEPSEGESS#PFEEVSRPAARA	0	#N/A	#N/A	y	#N/A	y	#N/A
	y	#N/A	NCU01445	KFQDPS#SPNPS#TMTPSKRL	0	#N/A	#N/A	#N/A	y	#N/A	#N/A
	y	#N/A	NCU01445	KFQDPS#SPNPSTMT#PSKRL	0	#N/A	#N/A	y	#N/A	#N/A	#N/A
	y	#N/A	NCU01445	KFQDPS#SPNPSTMTPSKRL	0	#N/A	#N/A	#N/A	y	#N/A	#N/A
	y	#N/A	NCU01445	KFQDPSS#PNPS#TMTPSKRL	0	#N/A	#N/A	#N/A	y	#N/A	#N/A
	y	#N/A	NCU01445	KFQDPSS#PNPSTMT#PSKRL	17.017	#N/A	#N/A	y	#N/A	#N/A	#N/A
	y	#N/A	NCU01445	KFQDPSS#PNPSTMTPSKRL	0	y	#N/A	y	y	#N/A	#N/A
	y	#N/A	NCU07700	KFS#VSPVVQRS	0	y	y	#N/A	#N/A	y	y
	y	#N/A	NCU01939	KFSGTDLEY#SDDELGEDGVLLESPLDKL	0	#N/A	y	y	#N/A	#N/A	#N/A
	y	#N/A	NCU01939	KFSGTDLEYS#DDELGEDGVLLESPLDKL	15.72	#N/A	y	#N/A	#N/A	#N/A	#N/A
	y	#N/A	NCU05560	KFSLSAS#SPFGSRA	0	#N/A	#N/A	y	#N/A	#N/A	#N/A
	y	#N/A	NCU05375	KFSS#TPQS#QHS#QPASAARS	0	#N/A	#N/A	y	#N/A	#N/A	#N/A
	y	#N/A	NCU05375	KFSST#PQS#QHSQPASAARS	0	#N/A	#N/A	#N/A	#N/A	y	#N/A
	y	#N/A	NCU05375	KFSSTPQS#QHS#QPASAARS	20.407	#N/A	#N/A	#N/A	#N/A	y	#N/A
	y	#N/A	NCU05375	KFSSTPQS#QHSQPASAARS	0	y	y	#N/A	#N/A	y	#N/A
	y	#N/A	NCU07700	KFSVS#PVVQRS	69.671	y	y	y	y	y	#N/A
	y	#N/A	NCU04645	KFSY#PSPPTTQQQGRH	0	#N/A	#N/A	#N/A	#N/A	y	#N/A
	y	#N/A	NCU04645	KFSYPS#PPTTQQQGRH	14.491	y	y	y	y	#N/A	#N/A
	y	#N/A	NCU15832	KFTGDGYPS#PSRR	20.977	#N/A	#N/A	#N/A	#N/A	#N/A	y
	y	#N/A	NCU03819	KFVAGDDNEDGS#KGSPDAAGESGPFARI	29.877	y	y	y	y	y	y
	y	#N/A	NCU03819	KFVAGDDNEDGSKGS#PDAAGESGPFARI	14.504	#N/A	#N/A	y	#N/A	y	y
	y	#N/A	NCU08938	KFVALFEEEDDPPS#DQEDGKEKK	1000	#N/A	#N/A	y	y	y	#N/A
	y	#N/A	NCU07445	KFVIS#PINFNKK	1000	#N/A	#N/A	#N/A	#N/A	y	#N/A
	y	#N/A	NCU07445	KFVIS#PINFNKKH	1000	y	y	y	y	#N/A	y
	y	#N/A	NCU01805	KFVPGGISIPEAPAPAPAPAT#TPGGSTEGGVHQRR	0	y	y	#N/A	y	y	#N/A
	y	#N/A	NCU09879	KFVT#QSPLRPLPPGLAADLAATSKE	0	#N/A	#N/A	y	y	y	#N/A
	y	#N/A	NCU09879	KFVTQS#PLRPLPPGLAADLAATSKE	36.165	y	y	y	y	y	y
	y	#N/A	NCU00073	KFVTSDGTVNMQDS#AIDDEVHMSGDEGDNSNNSSSGASKS	12.784	y	#N/A	#N/A	y	y	y
	y	#N/A	NCU00073	KFVTSDGTVNMQDSAIDDEVHMS#GDEGDNSNNSSSGASKS	21.077	y	y	y	y	y	#N/A
	y	#N/A	NCU02840	KFVVQLGERVS#PTDIEEGMRV	39.54	y	y	y	y	y	y
	y	#N/A	NCU03893	KGAASSNT#GDHFSIPVKPRQ	0	#N/A	#N/A	#N/A	#N/A	#N/A	y
	y	#N/A	NCU07481	KGADLDS#FTEQLPKG	42.69	y	y	y	y	y	y
	y	#N/A	NCU00195	KGAEAGRIS#YDVGPNSPTTATALSPPEGTTEAAIVRK	0	#N/A	#N/A	#N/A	#N/A	#N/A	y
	y	#N/A	NCU00195	KGAEAGRISY#DVGPNSPTTATALSPPEGTTEAAIVRK	0	#N/A	#N/A	#N/A	#N/A	#N/A	y
	y	#N/A	NCU00195	KGAEAGRISYDVGPNS#PTTATALSPPEGTTEAAIVRK	0	#N/A	#N/A	#N/A	#N/A	#N/A	y
	y	#N/A	NCU00195	KGAEAGRISYDVGPNSPT#TATALSPPEGTTEAAIVRK	0	#N/A	#N/A	#N/A	#N/A	#N/A	y
	y	#N/A	NCU00195	KGAEAGRISYDVGPNSPTT#ATALSPPEGTTEAAIVRK	0	#N/A	#N/A	#N/A	#N/A	#N/A	y
	y	#N/A	NCU00195	KGAEAGRISYDVGPNSPTTAT#ALSPPEGTTEAAIVRK	0	#N/A	#N/A	#N/A	#N/A	#N/A	y
	y	#N/A	NCU06809	KGAEGDEEGGS#DT#ATEAAIAANTKV	52.221	#N/A	#N/A	#N/A	#N/A	#N/A	y
	y	#N/A	NCU06809	KGAEGDEEGGS#DTATEAAIAANTKV	46.206	y	y	#N/A	y	#N/A	y
	y	#N/A	NCU06809	KGAEGDEEGGSDT#ATEAAIAANTKV	0	#N/A	y	y	#N/A	#N/A	#N/A
	y	#N/A	NCU04661	KGAEIS#PVEASLVGAPASSQQAETKPRT	19.482	y	y	#N/A	#N/A	y	y
	y	#N/A	NCU04661	KGAEISPVEAS#LVGAPASSQQAETKPRT	17.726	y	y	y	#N/A	#N/A	y
	y	#N/A	NCU07937	KGAESDVGNGEAS#GDGEEGGS#SDGEGEGEGEGMPGLKY	0	#N/A	#N/A	#N/A	#N/A	#N/A	y
	y	#N/A	NCU07937	KGAESDVGNGEAS#GDGEEGGSS#DGEGEGEGEGMPGLKY	0	#N/A	#N/A	#N/A	#N/A	#N/A	y
	y	#N/A	NCU07937	KGAESDVGNGEAS#GDGEEGGSSDGEGEGEGEGM*PGLKY	0	#N/A	#N/A	y	#N/A	#N/A	#N/A
	y	#N/A	NCU07937	KGAESDVGNGEASGDGEEGGS#SDGEGEGEGEGMPGLKY	0	y	y	y	y	y	y
	y	#N/A	NCU07937	KGAESDVGNGEASGDGEEGGSS#DGEGEGEGEGMPGLKY	17.017	y	y	y	y	y	y
	y	#N/A	NCU09469	KGAFDDLDDEFADLEDAKEGS#SADDVEDFANISRS	25.228	y	y	y	#N/A	#N/A	#N/A
	y	#N/A	NCU05266	KGAIPRPRSDT#FEEALQYFDSKI	0	#N/A	#N/A	#N/A	y	y	#N/A
	y	#N/A	NCU01083	KGALATT#PGEDADDSRR	18.547	y	y	y	y	#N/A	#N/A
	y	#N/A	NCU01083	KGALATT#PGEDADDSRRS	0	#N/A	#N/A	#N/A	#N/A	#N/A	y
	y	#N/A	NCU01083	KGALATTPGEDADDS#RRSWGAAAKQ	12.333	y	y	#N/A	y	#N/A	#N/A
	y	#N/A	NCU03955	KGAM*LTASQNPGERPPT#ATPKD	1000	#N/A	#N/A	y	#N/A	y	y
	y	#N/A	NCU03955	KGAMLTASQNPGERPPT#ATPKD	22.533	#N/A	#N/A	y	#N/A	y	y
	y	#N/A	NCU02624	KGANS#PYLPFGAGRH	52.221	y	y	y	y	#N/A	#N/A
	y	#N/A	NCU07911	KGANTPS#QNGAAADSASVAKD	0	#N/A	#N/A	#N/A	#N/A	y	#N/A
	y	#N/A	NCU07911	KGANTPSQNGAAADS#ASVAKDPSGPQTPASASASNEAKT	0	y	y	y	#N/A	y	#N/A
	y	#N/A	NCU07911	KGANTPSQNGAAADSAS#VAKDPSGPQTPASASASNEAKT	0	y	y	y	y	y	#N/A
	y	#N/A	NCU07911	KGANTPSQNGAAADSASVAKDPS#GPQTPASASASNEAKT	3.6514e-05	#N/A	#N/A	y	#N/A	#N/A	#N/A
	y	#N/A	NCU00919	KGAQANNAT#ESGDEDDDAS#DVDYFAPKPTPEELAAKK	0	y	#N/A	#N/A	#N/A	#N/A	#N/A
	y	#N/A	NCU00919	KGAQANNAT#ESGDEDDDASDVDY#FAPKPTPEELAAKK	0	#N/A	#N/A	y	#N/A	#N/A	#N/A
	y	#N/A	NCU00919	KGAQANNATES#GDEDDDAS#DVDYFAPKPTPEELAAKK	15.898	#N/A	#N/A	#N/A	y	#N/A	#N/A
	y	#N/A	NCU06330	KGAS#SSSEETIHQARG	0	#N/A	#N/A	y	#N/A	#N/A	#N/A
	y	#N/A	NCU03461	KGASS#VSAVAVSVALQDEKPGKS	0	y	y	y	#N/A	#N/A	y
	y	#N/A	NCU03461	KGASSVS#AVAVSVALQDEKPGKS	14.051	#N/A	#N/A	#N/A	y	#N/A	#N/A
	y	#N/A	NCU01705	KGAT#PTSSSILSPSSVPKD	23.981	#N/A	#N/A	#N/A	#N/A	#N/A	y
	y	#N/A	NCU08859	KGATAHSEDGGS#PKRPRA	0	y	y	y	y	#N/A	#N/A
	y	#N/A	NCU03038	KGATPS#QIGVILRD	32.273	#N/A	#N/A	#N/A	y	#N/A	#N/A
	y	#N/A	NCU01705	KGATPT#SSSILSPSSVPKD	0	#N/A	#N/A	#N/A	#N/A	#N/A	y
	y	#N/A	NCU02793	KGDQHVEDDPKSDS#ELSLGQHADQRG	0	#N/A	#N/A	#N/A	#N/A	y	#N/A
	y	#N/A	NCU03054	KGDS#EAHSPSPNTQLGAPEITFVRT	0	#N/A	#N/A	#N/A	#N/A	y	#N/A
	y	#N/A	NCU01882	KGDS#SAGSRPDS#ATEVPAELVNEKG	0	#N/A	y	#N/A	#N/A	#N/A	#N/A
	y	#N/A	NCU01882	KGDS#SAGSRPDSAT#EVPAELVNEKG	0	#N/A	#N/A	y	#N/A	y	#N/A
	y	#N/A	NCU01882	KGDS#SAGSRPDSATEVPAELVNEKG	0	#N/A	#N/A	#N/A	y	#N/A	#N/A
	y	#N/A	NCU01882	KGDSS#AGSRPDS#ATEVPAELVNEKG	0	#N/A	y	#N/A	#N/A	#N/A	#N/A
	y	#N/A	NCU01882	KGDSS#AGSRPDSAT#EVPAELVNEKG	0	y	#N/A	y	y	y	y
	y	#N/A	NCU01882	KGDSS#AGSRPDSATEVPAELVNEKG	0	#N/A	#N/A	#N/A	y	#N/A	#N/A
	y	#N/A	NCU01882	KGDSSAGS#RPDS#ATEVPAELVNEKG	17.98	#N/A	y	#N/A	#N/A	#N/A	#N/A
	y	#N/A	NCU01882	KGDSSAGS#RPDSAT#EVPAELVNEKG	5.871e-05	y	#N/A	y	y	#N/A	y
	y	#N/A	NCU01882	KGDSSAGSRPDS#AT#EVPAELVNEKG	21.468	y	y	y	y	y	y
	y	#N/A	NCU07546	KGDTIHKPDPLS#LEKADTQVVSPKK	12.979	#N/A	y	#N/A	#N/A	#N/A	#N/A
	y	#N/A	NCU07546	KGDTIHKPDPLSLEKADT#QVVSPKK	9.8881	#N/A	#N/A	#N/A	y	#N/A	#N/A
	y	#N/A	NCU09309	KGEFSNVTS#DFNEDDSTRV	0	y	#N/A	y	#N/A	y	#N/A
	y	#N/A	NCU01882	KGEKGDS#S#AGSRPDSATEVPAELVNEKG	0	y	#N/A	y	y	#N/A	#N/A
	y	#N/A	NCU01882	KGEKGDSS#AGSRPDS#ATEVPAELVNEKG	0	#N/A	#N/A	y	#N/A	#N/A	#N/A
	y	#N/A	NCU01882	KGEKGDSSAGS#RPDS#ATEVPAELVNEKG	17.985	#N/A	#N/A	y	#N/A	y	y
	y	#N/A	NCU01882	KGEKGDSSAGS#RPDSAT#EVPAELVNEKG	0	#N/A	#N/A	#N/A	#N/A	y	#N/A
	y	#N/A	NCU01882	KGEKGDSSAGS#RPDSATEVPAELVNEKG	0	y	#N/A	#N/A	y	#N/A	#N/A
	y	#N/A	NCU01882	KGEKGDSSAGSRPDS#ATEVPAELVNEKG	11.127	#N/A	#N/A	#N/A	y	y	#N/A
	y	#N/A	NCU01882	KGEKGDSSAGSRPDSAT#EVPAELVNEKG	0	y	#N/A	y	y	y	#N/A
	y	#N/A	NCU09104	KGEPVAPST#PSKPAPKR	0	y	#N/A	y	#N/A	#N/A	#N/A
	y	#N/A	NCU08006	KGEQLTAS#PTSMS#PTKPPQQSQKPRG	0	#N/A	#N/A	#N/A	#N/A	y	#N/A
	y	#N/A	NCU02281	KGESTGDDITMTDEPAPS#TPVADSANTGNDRPRD	0	y	y	y	y	#N/A	#N/A
	y	#N/A	NCU02281	KGESTGDDITMTDEPAPST#PVADSANTGNDRPRD	0	#N/A	#N/A	#N/A	#N/A	y	#N/A
	y	#N/A	NCU06049	KGFDFDS#DNDEDDSMADVPAAPATKA	50.182	y	y	y	#N/A	#N/A	#N/A
	y	#N/A	NCU06049	KGFDFDSDNDEDDS#MADVPAAPATKA	0	y	y	y	y	y	y
	y	#N/A	NCU05987	KGFGLS#LGKG	1000	#N/A	#N/A	#N/A	#N/A	y	#N/A
	y	#N/A	NCU09657	KGFPTVNTLGGWPTAPS#VGTPDRERQ	13.279	y	y	y	y	y	#N/A
	y	#N/A	NCU09657	KGFPTVNTLGGWPTAPSVGT#PDRERQ	12.333	y	y	y	#N/A	y	#N/A
	y	#N/A	NCU08923	KGGAS#YGGGYQNSGYGGGFGGPQKT	0	#N/A	#N/A	#N/A	y	#N/A	#N/A
	y	#N/A	NCU01878	KGGASVTPAATAPEPTATEDQPPM*S#PAEGPATAELTAELQAEQARL	0	#N/A	#N/A	y	#N/A	#N/A	#N/A
	y	#N/A	NCU01878	KGGASVTPAATAPEPTATEDQPPM*SPAEGPAT#AELTAELQAEQARL	1000	#N/A	#N/A	y	#N/A	#N/A	y
	y	#N/A	NCU01878	KGGASVTPAATAPEPTATEDQPPMSPAEGPAT#AELTAELQAEQARL	2.4876e-05	#N/A	#N/A	#N/A	#N/A	#N/A	y
	y	#N/A	NCU08923	KGGASY#GGGYQNSGYGGGFGGPQKT	0	y	y	#N/A	y	#N/A	#N/A
	y	#N/A	NCU08923	KGGASYGGGY#QNSGYGGGFGGPQKT	25.7	#N/A	y	#N/A	#N/A	#N/A	#N/A
	y	#N/A	NCU08923	KGGASYGGGYQNS#GYGGGFGGPQKT	36.242	y	y	y	y	y	y
	y	#N/A	NCU07282	KGGLGY#QPNQYGM*SPQAPHGYASSPAGFGQSTLHRE	1000	#N/A	#N/A	#N/A	y	#N/A	y
	y	#N/A	NCU07282	KGGLGY#QPNQYGMSPQAPHGYASSPAGFGQSTLHRE	0	#N/A	#N/A	#N/A	#N/A	#N/A	y
	y	#N/A	NCU07282	KGGLGYQPNQY#GM*SPQAPHGYASSPAGFGQSTLHRE	0	y	#N/A	y	y	y	y
	y	#N/A	NCU07282	KGGLGYQPNQY#GMSPQAPHGYASSPAGFGQSTLHRE	0	y	#N/A	y	#N/A	#N/A	y
	y	#N/A	NCU07282	KGGLGYQPNQYGM*S#PQAPHGYASSPAGFGQSTLHRE	1000	y	y	y	y	y	y
	y	#N/A	NCU07282	KGGLGYQPNQYGM*SPQAPHGY#ASSPAGFGQSTLHRE	1000	y	#N/A	y	y	y	y
	y	#N/A	NCU07282	KGGLGYQPNQYGMS#PQAPHGYASSPAGFGQSTLHRE	0	y	y	y	y	y	y
	y	#N/A	NCU07282	KGGLGYQPNQYGMSPQAPHGY#ASSPAGFGQSTLHRE	15.285	#N/A	#N/A	y	y	#N/A	y
	y	#N/A	NCU07282	KGGLGYQPNQYGMSPQAPHGYAS#SPAGFGQSTLHRE	0	#N/A	#N/A	#N/A	#N/A	y	#N/A
	y	#N/A	NCU07282	KGGLGYQPNQYGMSPQAPHGYASS#PAGFGQSTLHRE	0	#N/A	#N/A	#N/A	#N/A	y	#N/A
	y	#N/A	NCU07565	KGGLPPVPPAPGGPPT#KSLPSTPLRT	0	#N/A	y	#N/A	#N/A	#N/A	#N/A
	y	#N/A	NCU07565	KGGLPPVPPAPGGPPTKS#LPSTPLRT	12.055	#N/A	y	#N/A	y	y	#N/A
	y	#N/A	NCU06638	KGGNQES#TYSNRPKTGDPDASVPTQKPSGPRA	0	#N/A	#N/A	y	#N/A	y	y
	y	#N/A	NCU06638	KGGNQEST#YSNRPKTGDPDASVPTQKPSGPRA	0	#N/A	#N/A	y	y	y	y
	y	#N/A	NCU06638	KGGNQESTY#SNRPKTGDPDASVPTQKPSGPRA	0	y	#N/A	y	y	y	y
	y	#N/A	NCU06638	KGGNQESTYS#NRPKTGDPDASVPTQKPSGPRA	0	y	#N/A	y	#N/A	y	y
	y	#N/A	NCU06638	KGGNQESTYSNRPKT#GDPDASVPTQKPSGPRA	0	#N/A	#N/A	y	y	y	y
	y	#N/A	NCU06389	KGGPATAAAAAVVAT#PPERI	214.47	y	y	y	y	y	y
	y	#N/A	NCU09721	KGGQQNNVENLLDIDFDGGAPASAEHGGGVGT#PDRF	38.674	#N/A	y	y	#N/A	#N/A	#N/A
	y	#N/A	NCU06999	KGGSNNDVNNVEVES#ATEAFPGADMGSKEPAVKT	0	y	y	y	y	y	y
	y	#N/A	NCU06999	KGGSNNDVNNVEVESAT#EAFPGADMGSKEPAVKT	0	#N/A	y	#N/A	#N/A	#N/A	#N/A
	y	#N/A	NCU00346	KGGSSSTSGSGSSS#SIYSGKAESIRS	0	y	#N/A	#N/A	y	y	#N/A
	y	#N/A	NCU06550	KGGVIMDVT#TPAEARI	0	#N/A	#N/A	y	#N/A	#N/A	#N/A
	y	#N/A	NCU07567	KGGYNNYDS#EDGAVLRN	60.65	y	y	y	#N/A	#N/A	#N/A
	y	#N/A	NCU03225	KGHGNY#EEEPTMRPAMAPGDALAVLIKE	0	#N/A	#N/A	#N/A	#N/A	y	#N/A
	y	#N/A	NCU05565	KGHGTGLRSPESS#KPPTPHLTKA	16.239	y	y	#N/A	y	#N/A	#N/A
	y	#N/A	NCU05280	KGHQAS#GVSPIKWKV	0	y	y	#N/A	#N/A	#N/A	#N/A
	y	#N/A	NCU05280	KGHQASGVS#PIKWKV	48.63	y	y	y	#N/A	#N/A	#N/A
	y	#N/A	NCU04152	KGIARDS#PVETPIPAPVSNRH	90.338	y	y	y	y	y	y
	y	#N/A	NCU03097	KGIDFDEVKS#VGEDTRV	87.187	y	y	y	#N/A	#N/A	#N/A
	y	#N/A	NCU07779	KGIGGSLTAGGANAS#GDSEEEVRR	17.475	#N/A	#N/A	y	#N/A	y	y
	y	#N/A	NCU00696	KGIIT#DDAFDSITSLLPAEASLSSTSSTPVPAPRA	0	#N/A	#N/A	#N/A	y	y	y
	y	#N/A	NCU00696	KGIITDDAFDS#ITSLLPAEASLSSTSSTPVPAPRA	0	y	#N/A	#N/A	#N/A	#N/A	#N/A
	y	#N/A	NCU00696	KGIITDDAFDSIT#SLLPAEASLSSTSSTPVPAPRA	0	y	y	#N/A	#N/A	#N/A	#N/A
	y	#N/A	NCU00696	KGIITDDAFDSITS#LLPAEASLSSTSSTPVPAPRA	0	y	y	#N/A	y	y	y
	y	#N/A	NCU00696	KGIITDDAFDSITSLLPAEAS#LSSTSSTPVPAPRA	0	y	y	y	y	#N/A	#N/A
	y	#N/A	NCU00696	KGIITDDAFDSITSLLPAEASLS#STSSTPVPAPRA	11.121	y	y	#N/A	#N/A	#N/A	#N/A
	y	#N/A	NCU00696	KGIITDDAFDSITSLLPAEASLSS#TSSTPVPAPRA	22.222	y	y	y	y	y	y
	y	#N/A	NCU00696	KGIITDDAFDSITSLLPAEASLSST#SSTPVPAPRA	25.228	y	y	y	y	y	#N/A
	y	#N/A	NCU00696	KGIITDDAFDSITSLLPAEASLSSTS#STPVPAPRA	23.014	#N/A	#N/A	#N/A	#N/A	y	#N/A
	y	#N/A	NCU01339	KGILFGTAPVPS#STSSSGSPSPSTVDEDERQ	0	y	y	#N/A	#N/A	y	#N/A
	y	#N/A	NCU01339	KGILFGTAPVPSS#TSSSGSPSPSTVDEDERQ	0	y	y	#N/A	y	y	#N/A
	y	#N/A	NCU01339	KGILFGTAPVPSST#SSSGSPSPSTVDEDERQ	0	y	y	y	#N/A	y	y
	y	#N/A	NCU01339	KGILFGTAPVPSSTS#SSGSPSPSTVDEDERQ	0	y	y	y	y	#N/A	y
	y	#N/A	NCU01339	KGILFGTAPVPSSTSS#SGSPSPSTVDEDERQ	0	y	#N/A	#N/A	y	y	y
	y	#N/A	NCU01339	KGILFGTAPVPSSTSSS#GSPSPSTVDEDERQ	0	y	y	y	y	y	y
	y	#N/A	NCU02004	KGIPS#PEHPPTIVESGLSHELSHPNCTPAPGTRS	0	y	y	y	#N/A	#N/A	y
	y	#N/A	NCU05881	KGKDGKPS#SRPTTADGKPILSSDNT#QFTNPPVDPDFDPDHPEEAGKQ	0	#N/A	#N/A	#N/A	#N/A	#N/A	y
	y	#N/A	NCU05881	KGKDGKPS#SRPTTADGKPILSSDNTQFT#NPPVDPDFDPDHPEEAGKQ	0	#N/A	#N/A	#N/A	y	y	#N/A
	y	#N/A	NCU05881	KGKDGKPSS#RPTTADGKPILSSDNT#QFTNPPVDPDFDPDHPEEAGKQ	0	#N/A	#N/A	#N/A	y	y	#N/A
	y	#N/A	NCU05881	KGKDGKPSS#RPTTADGKPILSSDNTQFT#NPPVDPDFDPDHPEEAGKQ	0	#N/A	#N/A	#N/A	y	y	#N/A
	y	#N/A	NCU05881	KGKDGKPSSRPTT#ADGKPILSSDNT#QFTNPPVDPDFDPDHPEEAGKQ	0	#N/A	#N/A	#N/A	#N/A	y	#N/A
	y	#N/A	NCU05881	KGKDGKPSSRPTT#ADGKPILSSDNTQFT#NPPVDPDFDPDHPEEAGKQ	0	#N/A	#N/A	#N/A	#N/A	#N/A	y
	y	#N/A	NCU05881	KGKDGKPSSRPTTADGKPILS#S#DNTQFTNPPVDPDFDPDHPEEAGKQ	0	y	#N/A	#N/A	#N/A	#N/A	#N/A
	y	#N/A	NCU05881	KGKDGKPSSRPTTADGKPILS#SDNT#QFTNPPVDPDFDPDHPEEAGKQ	0	y	#N/A	#N/A	y	y	#N/A
	y	#N/A	NCU05881	KGKDGKPSSRPTTADGKPILS#SDNTQFT#NPPVDPDFDPDHPEEAGKQ	0	y	#N/A	#N/A	#N/A	#N/A	#N/A
	y	#N/A	NCU05881	KGKDGKPSSRPTTADGKPILSS#DNT#QFTNPPVDPDFDPDHPEEAGKQ	0	y	#N/A	#N/A	#N/A	#N/A	y
	y	#N/A	NCU05881	KGKDGKPSSRPTTADGKPILSS#DNTQFT#NPPVDPDFDPDHPEEAGKQ	0	y	#N/A	#N/A	y	#N/A	y
	y	#N/A	NCU05881	KGKDGKPSSRPTTADGKPILSSDNT#QFT#NPPVDPDFDPDHPEEAGKQ	0	y	y	#N/A	y	y	#N/A
	y	#N/A	NCU05881	KGKDGKPSSRPTTADGKPILSSDNTQFT#NPPVDPDFDPDHPEEAGKQ	0	#N/A	y	#N/A	#N/A	#N/A	#N/A
	y	#N/A	NCU01283	KGKDVEPPS#PT#ASKKDAHIKN	31.634	#N/A	#N/A	y	#N/A	#N/A	#N/A
	y	#N/A	NCU01283	KGKDVEPPS#PTAS#KKDAHIKN	0	#N/A	#N/A	y	#N/A	#N/A	#N/A
	y	#N/A	NCU01283	KGKDVEPPS#PTASKK	40.197	#N/A	#N/A	#N/A	#N/A	y	#N/A
	y	#N/A	NCU01283	KGKDVEPPS#PTASKKD	33.554	y	y	y	y	#N/A	y
	y	#N/A	NCU04427	KGKEKAEEQS#EEEDPFADDKGPISPALGKD	46.799	y	y	#N/A	y	y	y
	y	#N/A	NCU01944	KGKENSSGS#KSEDEAELDIPLKL	0	#N/A	#N/A	#N/A	y	y	#N/A
	y	#N/A	NCU01944	KGKENSSGSKS#EDEAELDIPLKL	26.598	#N/A	#N/A	#N/A	y	y	#N/A
	y	#N/A	NCU04485	KGKKDEAEDES#DFEVEDDDIVQRE	1000	y	y	y	y	y	y
	y	#N/A	NCU08439	KGLAENPPAAPETPVAETAVAT#PPPPAPPKEPLTKK	0	#N/A	#N/A	#N/A	y	y	#N/A
	y	#N/A	NCU07584	KGLAPPT#AAAAAAASSSSPSPSTIAAIHRA	0	#N/A	#N/A	#N/A	y	#N/A	#N/A
	y	#N/A	NCU07584	KGLAPPTAAAAAAASS#SSPSPSTIAAIHRA	0	#N/A	#N/A	#N/A	#N/A	#N/A	y
	y	#N/A	NCU04227	KGLDFGTIPGS#PGRK	20.98	#N/A	#N/A	#N/A	y	y	#N/A
	y	#N/A	NCU02245	KGLGYDVGVAITTAPHRLS#ADGPPLSSSTVRA	6.5051	#N/A	#N/A	y	#N/A	#N/A	#N/A
	y	#N/A	NCU01319	KGLLENEEQQVQQQQQPQS#PQEQQQPQPQQQQQQSPQQVQEVKW	33.84	y	y	#N/A	y	y	y
	y	#N/A	NCU05826	KGLLLEDDEPT#SPTMTEKG	0	#N/A	#N/A	y	#N/A	#N/A	#N/A
	y	#N/A	NCU06428	KGLS#DLYYESAAQQTVVKS	36.242	y	#N/A	#N/A	y	y	#N/A
	y	#N/A	NCU07139	KGLS#PNPET#PDGSRN	90.893	y	#N/A	y	#N/A	#N/A	#N/A
	y	#N/A	NCU06252	KGLSIQPPFNSLASS#LVSEPSSPSFIKPTIPGMKR	0	#N/A	y	#N/A	#N/A	#N/A	#N/A
	y	#N/A	NCU06252	KGLSIQPPFNSLASSLVSEPS#SPSFIKPTIPGMKR	0	y	y	y	y	y	y
	y	#N/A	NCU05007	KGLSVLDAPLPAS#FDSNGISHAARY	57.602	y	y	y	y	y	y
	y	#N/A	NCU05007	KGLSVLDAPLPASFDS#NGISHAARY	35.352	y	y	y	#N/A	#N/A	#N/A
	y	#N/A	NCU06349	KGLSVS#APQNPFDDAAADHTNVSMRG	17.475	y	y	y	#N/A	#N/A	y
	y	#N/A	NCU06349	KGLSVSAPQNPFDDAAADHT#NVSMRG	1.7824e-05	y	y	y	y	y	#N/A
	y	#N/A	NCU03438	KGM*GATSAS#SDGSGRTTPARA	0	#N/A	#N/A	#N/A	#N/A	#N/A	y
	y	#N/A	NCU03438	KGM*GATSASSDGSGRT#TPARA	0	y	#N/A	#N/A	#N/A	y	#N/A
	y	#N/A	NCU03695	KGM*TYTIDALLGQNSPTPS#ISGTTLLDESTKA	1000	y	y	y	y	y	#N/A
	y	#N/A	NCU03438	KGMGATSAS#SDGSGRTTPARA	0	#N/A	#N/A	#N/A	#N/A	#N/A	y
	y	#N/A	NCU03438	KGMGATSASS#DGSGRT	0	#N/A	#N/A	#N/A	#N/A	#N/A	y
	y	#N/A	NCU03438	KGMGATSASSDGS#GRTTPARA	15.009	y	y	y	y	y	y
	y	#N/A	NCU03438	KGMGATSASSDGSGRT#TPARA	0	y	#N/A	#N/A	#N/A	#N/A	#N/A
	y	#N/A	NCU03438	KGMGATSASSDGSGRTT#PARA	0	y	y	y	#N/A	#N/A	#N/A
	y	#N/A	NCU01539	KGMGIGELAS#PGQTGSVKS	53.481	y	#N/A	#N/A	#N/A	#N/A	#N/A
	y	#N/A	NCU06512	KGMLT#GPVTCLRW	89.534	#N/A	#N/A	#N/A	y	#N/A	#N/A
	y	#N/A	NCU07378	KGMPIGPPTSTTSSPGT#SSPSSNSGRSRD	0	#N/A	#N/A	#N/A	#N/A	y	#N/A
	y	#N/A	NCU03695	KGMT#YTIDALLGQNSPTPSISGTTLLDESTKA	0	#N/A	#N/A	#N/A	#N/A	y	#N/A
	y	#N/A	NCU03695	KGMTY#TIDALLGQNSPTPSISGTTLLDESTKA	0	y	y	#N/A	y	y	y
	y	#N/A	NCU03695	KGMTYT#IDALLGQNSPTPSISGTTLLDESTKA	0	y	y	#N/A	y	y	y
	y	#N/A	NCU03695	KGMTYTIDALLGQNS#PTPSISGTTLLDESTKA	23.981	y	y	y	y	y	y
	y	#N/A	NCU03695	KGMTYTIDALLGQNSPT#PSISGTTLLDESTKA	17.985	y	y	y	#N/A	#N/A	y
	y	#N/A	NCU09579	KGNDLPQPADGT#PTAPPDVRV	51.629	y	y	y	y	y	y
	y	#N/A	NCU04784	KGNELAIVPEES#SIASPSSVDAKPVKQ	0	#N/A	#N/A	#N/A	y	y	y
	y	#N/A	NCU04784	KGNELAIVPEESSIAS#PSSVDAKPVKQ	31.634	#N/A	#N/A	y	y	#N/A	#N/A
	y	#N/A	NCU06554	KGNES#VLFGHRD	1000	#N/A	#N/A	#N/A	#N/A	#N/A	y
	y	#N/A	NCU05559	KGNFTMLLQAIDQENT#STPSTPQGLSHNAARH	0	y	y	#N/A	y	y	y
	y	#N/A	NCU05559	KGNFTMLLQAIDQENTS#TPSTPQGLSHNAARH	0	y	y	#N/A	#N/A	#N/A	#N/A
	y	#N/A	NCU02830	KGNLAYAEPEPPST#SSGPSPSTGQNGTASYGESELGRA	0	#N/A	#N/A	#N/A	#N/A	y	#N/A
	y	#N/A	NCU04671	KGNNGLTAAAS#PTTQSTQQFSAYGLGVQQQATGRS	0	y	y	#N/A	y	y	y
	y	#N/A	NCU04671	KGNNGLTAAASPTTQS#TQQFSAYGLGVQQQATGRS	0	y	#N/A	#N/A	#N/A	#N/A	#N/A
	y	#N/A	NCU04671	KGNNGLTAAASPTTQST#QQFSAYGLGVQQQATGRS	2.9758e-05	y	y	#N/A	y	#N/A	y
	y	#N/A	NCU06202	KGNPYAAAMESQRIS#PSVNPASTLPRQ	0	#N/A	y	#N/A	#N/A	y	#N/A
	y	#N/A	NCU09657	KGNS#GDFGMSALNLGNNQSEQGNGPASPSETNPYRS	6.7337	#N/A	#N/A	#N/A	y	y	#N/A
	y	#N/A	NCU09657	KGNSGDFGM*SALNLGNNQSEQGNGPAS#PSETNPYRS	1000	y	y	y	#N/A	y	#N/A
	y	#N/A	NCU09657	KGNSGDFGMS#ALNLGNNQSEQGNGPASPSETNPYRS	0	#N/A	y	#N/A	#N/A	#N/A	#N/A
	y	#N/A	NCU09657	KGNSGDFGMSALNLGNNQSEQGNGPAS#PSETNPYRS	53.424	y	y	y	#N/A	y	#N/A
	y	#N/A	NCU00152	KGNT#MPIPSKT	120.71	#N/A	#N/A	#N/A	#N/A	#N/A	y
	y	#N/A	NCU03880	KGPAMAPPPIGKLT#HPVGY#KT#NPPPVGRP	1000	#N/A	#N/A	#N/A	y	y	y
	y	#N/A	NCU02828	KGPAVPS#PLKSPGLKI	87.44	#N/A	y	#N/A	#N/A	y	#N/A
	y	#N/A	NCU02828	KGPAVPSPLKS#PGLKI	71.621	#N/A	y	#N/A	#N/A	#N/A	#N/A
	y	#N/A	NCU02828	KGPAVPSPLKS#PGLKIPLNDDAQEKEQRS	0	y	#N/A	#N/A	y	#N/A	y
	y	#N/A	NCU04909	KGPESPRS#PASHGGKA	0	#N/A	#N/A	#N/A	#N/A	#N/A	y
	y	#N/A	NCU07349	KGPEYPEEILKEFRS#RRW	27.428	y	#N/A	#N/A	#N/A	y	#N/A
	y	#N/A	NCU02771	KGPHFPNPLRS#PSDGQYAELMKR	17.985	#N/A	y	#N/A	y	#N/A	y
	y	#N/A	NCU04439	KGPLQPALLDAHS#DVEEDPLALLRS	1000	#N/A	#N/A	#N/A	#N/A	#N/A	y
	y	#N/A	NCU05079	KGPPAYANT#GRDSLNGGDIHEEYHGLVLPTEEEKKT	0	y	#N/A	y	y	y	y
	y	#N/A	NCU05079	KGPPAYANTGRDS#LNGGDIHEEYHGLVLPTEEEKKT	0	y	#N/A	y	y	y	y
	y	#N/A	NCU00432	KGPSSDELPAGLAS#PRSPSRQ	0	#N/A	#N/A	#N/A	#N/A	y	#N/A
	y	#N/A	NCU00432	KGPSSDELPAGLASPRS#PSRQ	0	#N/A	#N/A	#N/A	#N/A	y	#N/A
	y	#N/A	NCU07378	KGPVPQRS#LDKLRA	1000	y	y	y	y	y	#N/A
	y	#N/A	NCU07868	KGPVS#PAPS#IQQQSKT	93.386	#N/A	#N/A	#N/A	y	#N/A	y
	y	#N/A	NCU07868	KGPVS#PAPS#IQQQSKTPPVVASTPTPPPAKPTAPSHGRT	0	#N/A	#N/A	y	#N/A	y	#N/A
	y	#N/A	NCU07868	KGPVS#PAPSIQQQS#KTPPVVASTPTPPPAKPTAPSHGRT	0	#N/A	#N/A	#N/A	#N/A	y	#N/A
	y	#N/A	NCU07868	KGPVS#PAPSIQQQSKT#PPVVASTPTPPPAKPTAPSHGRT	0	#N/A	#N/A	#N/A	#N/A	y	#N/A
	y	#N/A	NCU07868	KGPVSPAPS#IQQQS#KTPPVVASTPTPPPAKPTAPSHGRT	0	#N/A	y	y	y	y	#N/A
	y	#N/A	NCU07868	KGPVSPAPS#IQQQSKT#PPVVASTPTPPPAKPTAPSHGRT	0	#N/A	y	y	y	y	#N/A
	y	#N/A	NCU07868	KGPVSPAPS#IQQQSKTPPVVASTPT#PPPAKPTAPSHGRT	0	#N/A	y	#N/A	#N/A	#N/A	#N/A
	y	#N/A	NCU07868	KGPVSPAPS#IQQQSKTPPVVASTPTPPPAKPTAPSHGRT	0	#N/A	y	y	#N/A	y	y
	y	#N/A	NCU07868	KGPVSPAPSIQQQS#KT#PPVVASTPTPPPAKPTAPSHGRT	15.889	#N/A	y	y	y	y	y
	y	#N/A	NCU07868	KGPVSPAPSIQQQS#KTPPVVASTPT#PPPAKPTAPSHGRT	0	#N/A	y	#N/A	#N/A	#N/A	#N/A
	y	#N/A	NCU07868	KGPVSPAPSIQQQS#KTPPVVASTPTPPPAKPTAPSHGRT	0	#N/A	y	y	y	y	y
	y	#N/A	NCU07868	KGPVSPAPSIQQQSKT#PPVVASTPT#PPPAKPTAPSHGRT	0	#N/A	y	#N/A	#N/A	#N/A	#N/A
	y	#N/A	NCU07868	KGPVSPAPSIQQQSKT#PPVVASTPTPPPAKPTAPSHGRT	21.184	#N/A	y	y	y	y	y
	y	#N/A	NCU07868	KGPVSPAPSIQQQSKTPPVVAS#TPTPPPAKPTAPSHGRT	0	#N/A	y	#N/A	y	#N/A	#N/A
	y	#N/A	NCU07868	KGPVSPAPSIQQQSKTPPVVAST#PTPPPAKPTAPSHGRT	0	#N/A	y	#N/A	y	#N/A	#N/A
	y	#N/A	NCU07868	KGPVSPAPSIQQQSKTPPVVASTPT#PPPAKPTAPSHGRT	8.4372	#N/A	#N/A	#N/A	y	#N/A	#N/A
	y	#N/A	NCU02316	KGQAQPETAANANAEEPDASSTPNAVDATTNGAT#PIATTKE	35.84	#N/A	#N/A	y	#N/A	#N/A	#N/A
	y	#N/A	NCU01797	KGQGNGDRPAT#AELSKEPLEESKD	29.785	#N/A	#N/A	#N/A	y	#N/A	y
	y	#N/A	NCU05939	KGQIWS#PVGGFGVDGNQHRV	1000	y	#N/A	#N/A	#N/A	#N/A	#N/A
	y	#N/A	NCU01728	KGQLM*AS#AATTPSSPTISVQASTNRQ	1000	#N/A	#N/A	y	#N/A	y	#N/A
	y	#N/A	NCU01728	KGQLM*ASAATTPSS#PTISVQASTNRQ	1000	y	y	y	y	y	y
	y	#N/A	NCU01728	KGQLMASAATT#PS#SPTISVQASTNRQ	0	#N/A	#N/A	y	#N/A	#N/A	#N/A
	y	#N/A	NCU01728	KGQLMASAATT#PSS#PTISVQASTNRQ	0	#N/A	#N/A	y	#N/A	#N/A	#N/A
	y	#N/A	NCU01728	KGQLMASAATTPS#SPTISVQASTNRQ	22.218	y	y	y	y	y	y
	y	#N/A	NCU01728	KGQLMASAATTPSS#PTISVQASTNRQ	17.98	y	y	y	y	y	y
	y	#N/A	NCU10009	KGQMHVETSS#ESAPEQFDLEAALRG	0	#N/A	y	y	#N/A	#N/A	#N/A
	y	#N/A	NCU10009	KGQMHVETSSES#APEQFDLEAALRG	0	#N/A	y	y	#N/A	y	#N/A
	y	#N/A	NCU09191	KGRADS#LDALSERA	87.74	y	y	y	y	y	y
	y	#N/A	NCU09609	KGRAPT#PAAEPVNEKV	1000	#N/A	y	y	#N/A	#N/A	#N/A
	y	#N/A	NCU02351	KGRERPSTPT#TEHELRV	0	y	#N/A	#N/A	#N/A	#N/A	#N/A
	y	#N/A	NCU04742	KGRKS#PFDAFRR	1000	y	y	y	y	y	y
	y	#N/A	NCU10282	KGRKS#PTFAHEASLKE	20.98	y	y	y	y	y	y
	y	#N/A	NCU10282	KGRKSPT#FAHEASLKE	9.4418	y	y	y	y	y	y
	y	#N/A	NCU09602	KGRLS#KEEIERM	1000	#N/A	#N/A	#N/A	#N/A	y	#N/A
	y	#N/A	NCU08417	KGRLS#PLPQAVQGAQPQLAGPTGEPGIKS	193.27	#N/A	y	y	y	y	y
	y	#N/A	NCU06440	KGRTPGTGT#AAILTRS	0	#N/A	y	#N/A	#N/A	#N/A	#N/A
	y	#N/A	NCU05266	KGS#ANVSKTSLISIESSRS	7.4788	y	y	#N/A	y	y	#N/A
	y	#N/A	NCU00021	KGS#LGFSPRN	82.505	#N/A	y	y	#N/A	#N/A	#N/A
	y	#N/A	NCU07872	KGS#QFSPAQRQSPTRPNEYAPPQSQQQQQPPQQQQQQSPYYTSRQ	0	#N/A	#N/A	#N/A	#N/A	y	#N/A
	y	#N/A	NCU06707	KGS#T#SWAAINLPPPKL	0	#N/A	y	#N/A	#N/A	#N/A	#N/A
	y	#N/A	NCU06707	KGS#TS#WAAINLPPPKL	0	#N/A	y	#N/A	#N/A	#N/A	#N/A
	y	#N/A	NCU00541	KGS#TTSLASPLSQSYNGTANNEAGNNGSAAPASATTEGPNVGLSGWGTRS	0	y	#N/A	#N/A	#N/A	y	y
	y	#N/A	NCU06698	KGSAAATS#RPTSPGRA	0	#N/A	#N/A	#N/A	#N/A	#N/A	y
	y	#N/A	NCU04433	KGSANGEDISTVPT#ATSADACALARD	17.017	y	y	y	y	#N/A	y
	y	#N/A	NCU04433	KGSANGEDISTVPTAT#SADACALARD	0	y	#N/A	#N/A	#N/A	y	y
	y	#N/A	NCU04433	KGSANGEDISTVPTATS#ADACALARD	23.977	y	y	y	y	y	#N/A
	y	#N/A	NCU05266	KGSANVS#KTS#LISIESSRS	0	#N/A	y	#N/A	y	y	#N/A
	y	#N/A	NCU05266	KGSANVSKT#S#LISIESSRS	0	#N/A	y	#N/A	#N/A	#N/A	#N/A
	y	#N/A	NCU05266	KGSANVSKT#SLISIESSRS	0	#N/A	#N/A	#N/A	y	#N/A	#N/A
	y	#N/A	NCU03735	KGSGHPDADLMNNKLPEHTSPS#DVRDSYTTEQTRV	10.922	#N/A	#N/A	y	#N/A	#N/A	y
	y	#N/A	NCU03735	KGSGHPDADLMNNKLPEHTSPSDVRDS#YTTEQTRV	6.6128	y	#N/A	y	y	y	#N/A
	y	#N/A	NCU03407	KGSGIS#FSSGDKAGSGIGPVKA	0	#N/A	#N/A	y	#N/A	#N/A	#N/A
	y	#N/A	NCU05521	KGSGTQFDRDVTPT#PGTGGGASSLVPESIRG	13.274	y	y	y	y	y	y
	y	#N/A	NCU05521	KGSGTQFDRDVTPTPGT#GGGASSLVPESIRG	0	y	y	#N/A	y	#N/A	#N/A
	y	#N/A	NCU02480	KGSIINTASVVALVGS#ATPQLAYTASKG	0	#N/A	#N/A	#N/A	#N/A	#N/A	y
	y	#N/A	NCU03497	KGSLFGRLS#WRK	19.132	#N/A	#N/A	#N/A	#N/A	y	#N/A
	y	#N/A	NCU00021	KGSLGFS#PRN	77.718	y	y	y	y	y	#N/A
	y	#N/A	NCU00320	KGSNPYMDTDLPS#PKR	58.252	y	y	#N/A	y	y	y
	y	#N/A	NCU01486	KGSQVTGT#VASNVSRA	32.273	#N/A	y	#N/A	#N/A	#N/A	#N/A
	y	#N/A	NCU03855	KGSS#QDAQSIQDEPEPEPKPASVPATKQ	15.267	y	#N/A	y	#N/A	#N/A	#N/A
	y	#N/A	NCU03855	KGSSQDAQS#IQDEPEPEPKPASVPATKQ	13.555	y	y	#N/A	y	y	#N/A
	y	#N/A	NCU05926	KGSSSAGGTSGNVAS#TPIEGAGKD	0	y	y	y	#N/A	y	y
	y	#N/A	NCU00541	KGST#TSLASPLSQSYNGTANNEAGNNGSAAPASATTEGPNVGLSGWGTRS	0	y	#N/A	#N/A	#N/A	y	y
	y	#N/A	NCU00541	KGSTT#SLASPLSQSYNGTANNEAGNNGSAAPASATTEGPNVGLSGWGTRS	0	y	#N/A	#N/A	#N/A	y	y
	y	#N/A	NCU00541	KGSTTS#LASPLSQSYNGTANNEAGNNGSAAPASATTEGPNVGLSGWGTRS	0	y	#N/A	#N/A	#N/A	y	y
	y	#N/A	NCU00541	KGSTTSLAS#PLSQSYNGTANNEAGNNGSAAPASATTEGPNVGLSGWGTRS	0	y	#N/A	#N/A	#N/A	y	y
	y	#N/A	NCU00541	KGSTTSLASPLS#QSYNGTANNEAGNNGSAAPASATTEGPNVGLSGWGTRS	0	y	#N/A	#N/A	#N/A	y	y
	y	#N/A	NCU00541	KGSTTSLASPLSQS#YNGTANNEAGNNGSAAPASATTEGPNVGLSGWGTRS	0	y	#N/A	#N/A	#N/A	y	y
	y	#N/A	NCU00541	KGSTTSLASPLSQSY#NGTANNEAGNNGSAAPASATTEGPNVGLSGWGTRS	0	y	#N/A	#N/A	#N/A	y	y
	y	#N/A	NCU01855	KGT#ATYYSIMSPISAAETISNRI	22.225	#N/A	y	#N/A	#N/A	#N/A	#N/A
	y	#N/A	NCU09602	KGT#GKTNQITITNDKG	28.353	y	#N/A	y	#N/A	#N/A	#N/A
	y	#N/A	NCU09602	KGT#GKTNQITITNDKGRL	22.225	#N/A	y	#N/A	#N/A	#N/A	#N/A
	y	#N/A	NCU03095	KGT#SSQPPTPAGPRPPSHSNTSSQPTQPRI	0	y	y	#N/A	#N/A	y	#N/A
	y	#N/A	NCU01855	KGTAT#YYSIMSPISAAETISNRI	0	#N/A	#N/A	#N/A	y	#N/A	y
	y	#N/A	NCU04455	KGTDAS#NLHDEEVGADEMEFSDDEKEAEYKKQ	0	#N/A	y	#N/A	y	#N/A	y
	y	#N/A	NCU04455	KGTDASNLHDEEVGADEMEFS#DDEKEAEYKKQ	35.189	y	y	y	#N/A	#N/A	#N/A
	y	#N/A	NCU09808	KGTELS#NDGEPAMTDRE	49.974	y	y	y	y	y	y
	y	#N/A	NCU09602	KGTGKT#NQITITNDKG	14.504	#N/A	y	#N/A	#N/A	#N/A	#N/A
	y	#N/A	NCU09602	KGTGKT#NQITITNDKGRL	10.92	y	#N/A	#N/A	#N/A	y	#N/A
	y	#N/A	NCU01085	KGTITSAIS#SPIARQ	40.915	y	y	#N/A	#N/A	#N/A	#N/A
	y	#N/A	NCU01085	KGTITSAISS#PIARQ	17.005	#N/A	#N/A	y	y	#N/A	#N/A
	y	#N/A	NCU06233	KGTPGVGTTIRPTS#GSSLGSPLAHKS	0	y	y	y	y	y	#N/A
	y	#N/A	NCU06233	KGTPGVGTTIRPTSGS#SLGSPLAHKS	0	y	y	#N/A	y	y	#N/A
	y	#N/A	NCU06233	KGTPGVGTTIRPTSGSS#LGSPLAHKS	0	y	#N/A	#N/A	y	y	y
	y	#N/A	NCU06233	KGTPGVGTTIRPTSGSSLGS#PLAHKS	16.241	y	#N/A	y	#N/A	#N/A	#N/A
	y	#N/A	NCU03095	KGTS#SQPPTPAGPRPPSHSNTSSQPTQPRI	0	#N/A	y	#N/A	#N/A	#N/A	#N/A
	y	#N/A	NCU03095	KGTSS#QPPT#PAGPRPPSHSNTSSQPTQPRI	0	#N/A	#N/A	y	#N/A	#N/A	#N/A
	y	#N/A	NCU03095	KGTSS#QPPTPAGPRPPSHSNTSSQPTQPRI	0	#N/A	y	y	#N/A	#N/A	#N/A
	y	#N/A	NCU01317	KGTVLEVLGTAFSVGCQVDGKS#PKA	82.205	#N/A	y	#N/A	#N/A	#N/A	#N/A
	y	#N/A	NCU10622	KGVDDIVRAEEEDGGGEDGS#EEEEGSGARV	94.394	y	y	y	#N/A	#N/A	#N/A
	y	#N/A	NCU08132	KGVEMNAIT#PPPPSSALSPLGAAGGRR	83.202	y	#N/A	y	y	y	y
	y	#N/A	NCU08132	KGVEMNAITPPPPS#SALSPLGAAGGRR	0	#N/A	y	#N/A	y	y	#N/A
	y	#N/A	NCU08132	KGVEMNAITPPPPSS#ALSPLGAAGGRR	0	#N/A	#N/A	#N/A	#N/A	#N/A	y
	y	#N/A	NCU08132	KGVEMNAITPPPPSS#ALSPLGAAGGRRT	0	y	y	y	y	y	#N/A
	y	#N/A	NCU08132	KGVEMNAITPPPPSSALS#PLGAAGGRRT	9.8757	#N/A	#N/A	y	#N/A	#N/A	#N/A
	y	#N/A	NCU09463	KGVENLS#VSASKT	52.221	y	y	#N/A	y	#N/A	#N/A
	y	#N/A	NCU01503	KGVLLDDHHY#FSEEEPEAYTAPKK	0	y	y	y	#N/A	#N/A	#N/A
	y	#N/A	NCU03263	KGVLSYTVAFYPCLNVADPEDDEKDEQSDQSSEPKQS#LDVPRS	16.739	y	#N/A	#N/A	#N/A	#N/A	y
	y	#N/A	NCU02666	KGVNQPSAPS#APNLANASGEVVNSPVPM*DVDSRE	1000	#N/A	y	y	#N/A	y	#N/A
	y	#N/A	NCU02666	KGVNQPSAPS#APNLANASGEVVNSPVPMDVDSRE	0	#N/A	y	y	#N/A	y	#N/A
	y	#N/A	NCU02666	KGVNQPSAPSAPNLANAS#GEVVNS#PVPMDVDSRE	16.417	#N/A	#N/A	#N/A	#N/A	#N/A	y
	y	#N/A	NCU02666	KGVNQPSAPSAPNLANAS#GEVVNSPVPM*DVDSRE	1000	y	y	y	y	y	y
	y	#N/A	NCU02666	KGVNQPSAPSAPNLANAS#GEVVNSPVPMDVDSRE	15.183	y	y	y	y	#N/A	y
	y	#N/A	NCU02666	KGVNQPSAPSAPNLANASGEVVNS#PVPM*DVDSRE	1000	y	y	y	y	y	y
	y	#N/A	NCU02666	KGVNQPSAPSAPNLANASGEVVNS#PVPMDVDSRE	24.183	y	y	y	y	y	y
	y	#N/A	NCU03559	KGVPAT#SSGNLNTAASKY	0	#N/A	#N/A	#N/A	#N/A	#N/A	y
	y	#N/A	NCU03559	KGVPATS#SGNLNTAASKY	0	#N/A	#N/A	#N/A	#N/A	#N/A	y
	y	#N/A	NCU03396	KGVS#VGPNGIPVASAPKW	160.31	y	y	y	y	#N/A	#N/A
	y	#N/A	NCU03083	KGVSAPS#S#TTGVDADDDESSVASPEVKA	0	#N/A	y	#N/A	#N/A	#N/A	#N/A
	y	#N/A	NCU03083	KGVSAPS#STT#GVDADDDESSVASPEVKA	0	#N/A	y	#N/A	#N/A	#N/A	#N/A
	y	#N/A	NCU03083	KGVSAPSS#T#TGVDADDDESSVASPEVKA	0	y	y	y	y	#N/A	#N/A
	y	#N/A	NCU03083	KGVSAPSS#TT#GVDADDDESSVASPEVKA	0	y	y	y	y	y	y
	y	#N/A	NCU03083	KGVSAPSST#T#GVDADDDESSVASPEVKA	0	y	y	y	y	y	y
	y	#N/A	NCU03083	KGVSAPSST#TGVDADDDESSVAS#PEVKA	0	y	y	y	y	y	#N/A
	y	#N/A	NCU03083	KGVSAPSSTT#GVDADDDES#SVAS#PEVKA	0	#N/A	#N/A	y	#N/A	#N/A	#N/A
	y	#N/A	NCU03083	KGVSAPSSTT#GVDADDDESSVAS#PEVKA	61.961	y	y	y	#N/A	y	y
	y	#N/A	NCU03083	KGVSAPSSTT#GVDADDDESSVASPEVKA	0	#N/A	y	#N/A	#N/A	#N/A	#N/A
	y	#N/A	NCU03083	KGVSAPSSTTGVDADDDES#SVAS#PEVKA	0	y	y	#N/A	y	#N/A	y
	y	#N/A	NCU03083	KGVSAPSSTTGVDADDDES#SVASPEVKA	26.985	y	y	y	y	y	y
	y	#N/A	NCU03083	KGVSAPSSTTGVDADDDESS#VAS#PEVKA	40.216	y	#N/A	#N/A	#N/A	y	#N/A
	y	#N/A	NCU03083	KGVSAPSSTTGVDADDDESS#VASPEVKA	22.218	#N/A	y	y	#N/A	#N/A	#N/A
	y	#N/A	NCU03083	KGVSAPSSTTGVDADDDESSVAS#PEVKA	38.426	#N/A	y	#N/A	#N/A	#N/A	#N/A
	y	#N/A	NCU01597	KGVSS#PVRQPSLLGPGSARR	28.777	#N/A	#N/A	#N/A	y	#N/A	#N/A
	y	#N/A	NCU09287	KGVTGSHIEQTS#SNLEANINLEAKL	0	#N/A	#N/A	#N/A	#N/A	#N/A	y
	y	#N/A	NCU09356	KGVVPLDGKS#EEDSGEDDGEDDENISDKPATCIKT	0	#N/A	y	#N/A	#N/A	#N/A	#N/A
	y	#N/A	NCU09356	KGVVPLDGKSEEDS#GEDDGEDDENISDKPATCIKT	25.103	#N/A	y	#N/A	#N/A	#N/A	#N/A
	y	#N/A	NCU07221	KGWAS#PFREVDQAQASNAGVRQ	102.64	y	#N/A	#N/A	y	y	y
	y	#N/A	NCU02716	KGWGGAS#SLNGGAASSLRG	22.218	#N/A	#N/A	#N/A	#N/A	#N/A	y
	y	#N/A	NCU02716	KGWGGASSLNGGAAS#SLRG	76.708	y	#N/A	y	#N/A	y	#N/A
	y	#N/A	NCU00427	KGWRQT#PILQSTSSFQPFNSLKK	65.221	y	y	#N/A	#N/A	y	#N/A
	y	#N/A	NCU02811	KGYGPGPTQQQQQQQQPT#TPGGQRL	0	y	#N/A	y	y	#N/A	y
	y	#N/A	NCU02811	KGYGPGPTQQQQQQQQPTT#PGGQRL	14.491	y	#N/A	#N/A	#N/A	#N/A	#N/A
	y	#N/A	NCU04457	KGYMY#DRPGS#RGSISSSARR	11.565	#N/A	#N/A	#N/A	y	#N/A	y
	y	#N/A	NCU02954	KGYS#SPIVALRK	0	#N/A	#N/A	#N/A	y	y	#N/A
	y	#N/A	NCU02496	KGYS#TSSIPGRS	22.218	#N/A	#N/A	#N/A	#N/A	y	#N/A
	y	#N/A	NCU02068	KHADDS#EDELAIHENSPALLQPLLTGRA	119.68	y	y	y	#N/A	#N/A	#N/A
	y	#N/A	NCU03364	KHAES#LIHRPSGARI	32.063	#N/A	y	y	y	#N/A	#N/A
	y	#N/A	NCU02234	KHAIKET#SPIGETTPFGIVGRK	0	#N/A	y	y	#N/A	#N/A	#N/A
	y	#N/A	NCU00142	KHAKS#QDSMSIAPPRPPRS	0	#N/A	y	#N/A	#N/A	#N/A	#N/A
	y	#N/A	NCU08423	KHAPAPAPHLS#SNTSPRL	11.127	y	y	#N/A	y	#N/A	y
	y	#N/A	NCU08423	KHAPAPAPHLSS#NTSPRL	10.92	y	#N/A	#N/A	#N/A	#N/A	#N/A
	y	#N/A	NCU08423	KHAPAPAPHLSSNT#SPRL	0	y	#N/A	y	#N/A	y	y
	y	#N/A	NCU08423	KHAPAPAPHLSSNTS#PRL	0	#N/A	y	#N/A	#N/A	y	#N/A
	y	#N/A	NCU07438	KHAS#PT#ATPPESPRA	0	#N/A	#N/A	y	#N/A	#N/A	#N/A
	y	#N/A	NCU07438	KHAS#PTAT#PPESPRA	36.687	y	y	#N/A	y	y	y
	y	#N/A	NCU07438	KHAS#PTATPPES#PRA	0	#N/A	#N/A	y	#N/A	#N/A	#N/A
	y	#N/A	NCU07438	KHAS#PTATPPESPRA	63.022	y	y	#N/A	y	y	y
	y	#N/A	NCU07438	KHASPT#ATPPESPRA	0	y	#N/A	#N/A	y	y	y
	y	#N/A	NCU06252	KHATPNLS#PTRG	35.987	y	y	y	y	y	y
	y	#N/A	NCU03878	KHDNPGPPS#PPIGFVPSRS	98.277	#N/A	#N/A	#N/A	y	y	y
	y	#N/A	NCU01267	KHDVAMS#RLSPAGRT	16.241	y	y	y	#N/A	#N/A	#N/A
	y	#N/A	NCU01956	KHEIEKRPT#PPPPAPKS	1000	y	y	y	y	y	y
	y	#N/A	NCU09319	KHES#DDDFFKRT	1000	y	#N/A	#N/A	#N/A	#N/A	#N/A
	y	#N/A	NCU02793	KHEVIRDDT#PPSNYRQ	45.282	#N/A	#N/A	#N/A	y	y	#N/A
	y	#N/A	NCU09259	KHFDFADGS#DPADAPQPGAPFDKKPKT	1000	y	y	#N/A	y	y	#N/A
	y	#N/A	NCU03593	KHFDVDPAS#LSPESIHHTQ	14.051	#N/A	y	#N/A	#N/A	#N/A	#N/A
	y	#N/A	NCU03593	KHFDVDPASLS#PESIHHTQ	15.005	y	y	y	#N/A	#N/A	#N/A
	y	#N/A	NCU00301	KHGAVLGEGDS#DDEDKAVAKQ	1000	y	y	y	#N/A	y	#N/A
	y	#N/A	NCU06644	KHGIAES#EEEASASSNLKT	126.08	#N/A	#N/A	y	#N/A	#N/A	#N/A
	y	#N/A	NCU00617	KHGVIPEKPPS#PTPM*IQEAIEEARR	1000	y	#N/A	#N/A	y	y	y
	y	#N/A	NCU00617	KHGVIPEKPPS#PTPMIQEAIEEARRL	19.228	y	y	y	y	#N/A	y
	y	#N/A	NCU00617	KHGVIPEKPPSPT#PM*IQEAIEEARR	1000	y	y	y	y	y	y
	y	#N/A	NCU00617	KHGVIPEKPPSPT#PMIQEAIEEARRL	25.103	y	#N/A	#N/A	#N/A	#N/A	#N/A
	y	#N/A	NCU01949	KHIDFALTS#PFGGGRPGRV	0	y	y	#N/A	y	#N/A	#N/A
	y	#N/A	NCU03886	KHIELLSQHVASFPTS#GADLNPADDPYVLRQ	0	#N/A	y	#N/A	#N/A	#N/A	#N/A
	y	#N/A	NCU00120	KHIKPGVGGENGES#AAEDGDFISLEPPRK	142.79	#N/A	y	y	#N/A	y	y
	y	#N/A	NCU00188	KHIM*SGSYDS#FTPAAGLASAPMLKL	0	#N/A	#N/A	#N/A	#N/A	#N/A	y
	y	#N/A	NCU00188	KHIMSGSYDSFT#PAAGLASAPMLKL	0	#N/A	#N/A	#N/A	#N/A	y	y
	y	#N/A	NCU00430	KHINTLTITM*S#YTQANEDGPSWM*NRL	0	#N/A	#N/A	#N/A	y	y	y
	y	#N/A	NCU05219	KHISDIANEVVTSAEVSVSGGS#DNEATKS	11.565	y	y	#N/A	#N/A	#N/A	#N/A
	y	#N/A	NCU02068	KHKPLPLS#PKK	1000	y	y	y	y	y	#N/A
	y	#N/A	NCU00188	KHLEVNALADQISM*YPQQPQS#PKS	1000	y	y	y	#N/A	#N/A	#N/A
	y	#N/A	NCU00188	KHLEVNALADQISMYPQQPQS#PKS	43.996	y	y	y	#N/A	#N/A	#N/A
	y	#N/A	NCU05213	KHLGFAEEAS#MGAATPTTPTRQ	0	y	y	y	y	y	y
	y	#N/A	NCU07014	KHLGFDS#IPVNVIPVTQAQPVERG	89.828	#N/A	#N/A	#N/A	y	y	#N/A
	y	#N/A	NCU02422	KHLPPAM*RQQFHLPPVFPGIT#S#PTLAGDLAASRM	1000	#N/A	#N/A	#N/A	#N/A	y	#N/A
	y	#N/A	NCU06512	KHLSLPLFPTTT#IGSFPQTSEIRV	0	#N/A	y	y	#N/A	#N/A	#N/A
	y	#N/A	NCU11258	KHPDPFVPPLS#PGGSKYERN	51.554	#N/A	#N/A	#N/A	y	y	#N/A
	y	#N/A	NCU06257	KHPLLSSAAPSVTSPGPPQPPAS#PSKH	16.237	#N/A	#N/A	#N/A	#N/A	#N/A	y
	y	#N/A	NCU05007	KHPPSAFGHVGS#PLRN	45.977	y	#N/A	#N/A	#N/A	#N/A	#N/A
	y	#N/A	NCU03548	KHPT#GSQIHDAVSASGTTNLEGPVRPVIRT	0	#N/A	y	y	#N/A	y	#N/A
	y	#N/A	NCU03548	KHPTGS#QIHDAVSASGTTNLEGPVRPVIRT	0	#N/A	y	y	#N/A	y	#N/A
	y	#N/A	NCU07018	KHQASVPAQTPT#SPGQAMNRKD	0	y	#N/A	#N/A	y	y	#N/A
	y	#N/A	NCU03546	KHQPPAT#PGREHTSALQDTAAAVGKS	19.11	#N/A	#N/A	#N/A	#N/A	y	y
	y	#N/A	NCU03546	KHQPPATPGREHT#SALQDTAAAVGKS	0	y	y	y	y	y	y
	y	#N/A	NCU03546	KHQPPATPGREHTS#ALQDTAAAVGKS	0	y	#N/A	y	y	y	#N/A
	y	#N/A	NCU07889	KHQPS#PPVSFSQPSPAGSM*GSRH	1000	y	y	y	y	y	y
	y	#N/A	NCU07889	KHQPS#PPVSFSQPSPAGSMGSRH	101.56	y	y	y	y	y	y
	y	#N/A	NCU07889	KHQPSPPVS#FSQPS#PAGSMGSRH	41.831	y	#N/A	y	#N/A	#N/A	#N/A
	y	#N/A	NCU07889	KHQPSPPVS#FSQPSPAGSM*GSRH	1000	y	y	y	y	y	y
	y	#N/A	NCU07889	KHQPSPPVS#FSQPSPAGSMGSRH	29.059	y	y	y	y	y	y
	y	#N/A	NCU07889	KHQPSPPVSFSQPS#PAGSMGSRH	32.347	#N/A	#N/A	#N/A	#N/A	#N/A	y
	y	#N/A	NCU06182	KHRPS#LQGSVFWMAPEVVKQ	15.009	y	#N/A	#N/A	#N/A	#N/A	#N/A
	y	#N/A	NCU06182	KHRPSLQGS#VFWMAPEVVKQ	0	y	y	#N/A	#N/A	#N/A	#N/A
	y	#N/A	NCU06252	KHS#ASTPHMLSGLKS	0	y	y	y	y	y	y
	y	#N/A	NCU06252	KHSAS#TPHMLSGLKS	26.985	y	#N/A	y	#N/A	y	#N/A
	y	#N/A	NCU06252	KHSAST#PHM*LSGLKS	1000	y	#N/A	y	y	y	y
	y	#N/A	NCU06252	KHSAST#PHMLSGLKS	0	y	#N/A	y	#N/A	y	y
	y	#N/A	NCU03717	KHSDHAGFNPS#PEMQAVLDSQKA	77.79	#N/A	y	#N/A	#N/A	#N/A	#N/A
	y	#N/A	NCU00483	KHSHT#SKTGTPNPEADQALFDQKA	5.8422	#N/A	#N/A	#N/A	#N/A	#N/A	y
	y	#N/A	NCU00483	KHSHTSKT#GTPNPEADQALFDQKA	0	#N/A	#N/A	#N/A	#N/A	#N/A	y
	y	#N/A	NCU04158	KHSRSS#YSEMSPLMSRN	0	#N/A	#N/A	#N/A	y	#N/A	y
	y	#N/A	NCU06544	KHSSQPSQAGSIPDFGGSPGY#GRPDSRD	3.4969e-05	#N/A	#N/A	#N/A	y	y	#N/A
	y	#N/A	NCU06544	KHSSQPSQAGSIPDFGGSPGYGRPDS#RDDEYSAQQQQGYGSPQQRK	0	#N/A	#N/A	y	#N/A	#N/A	#N/A
	y	#N/A	NCU06544	KHSSQPSQAGSIPDFGGSPGYGRPDSRDDEY#SAQQQQGYGSPQQRK	0	#N/A	#N/A	y	#N/A	#N/A	#N/A
	y	#N/A	NCU06544	KHSSQPSQAGSIPDFGGSPGYGRPDSRDDEYS#AQQQQGYGSPQQRK	0	#N/A	#N/A	y	#N/A	#N/A	#N/A
	y	#N/A	NCU07711	KHSVTAPSRT#SNGYDSANGEPSYNPKN	0	#N/A	#N/A	#N/A	y	#N/A	#N/A
	y	#N/A	NCU03292	KHTGAKPVDGDDS#SDIGDVAGSVTPPEDVLDAKS	0	#N/A	#N/A	#N/A	y	#N/A	#N/A
	y	#N/A	NCU03292	KHTGAKPVDGDDSS#DIGDVAGSVTPPEDVLDAKS	19.22	y	y	y	y	#N/A	#N/A
	y	#N/A	NCU16888	KHTSISEQSAAAAQDSGSDNGTPT#AGSRK	0	#N/A	#N/A	y	#N/A	#N/A	#N/A
	y	#N/A	NCU16888	KHTSISEQSAAAAQDSGSDNGTPTAGS#RK	25.533	y	y	y	#N/A	#N/A	#N/A
	y	#N/A	NCU10166	KHTVILDDPYPDPAGMREPS#ASPPPSKA	0	y	#N/A	#N/A	y	y	y
	y	#N/A	NCU10166	KHTVILDDPYPDPAGMREPSAS#PPPSKA	19.225	y	#N/A	#N/A	#N/A	#N/A	y
	y	#N/A	NCU00222	KHVAFT#PETQRA	66.604	y	y	#N/A	y	#N/A	y
	y	#N/A	NCU07551	KHVEIEIPIPT#STTKA	0	#N/A	#N/A	y	#N/A	#N/A	#N/A
	y	#N/A	NCU00225	KHVSY#SEYLAQLAEKKA	0	#N/A	y	#N/A	#N/A	y	#N/A
	y	#N/A	NCU08859	KHYDPAEDPS#DDDEEVPEAIDPNKIDMDRVDGLSPLPRQ	31.27	#N/A	#N/A	y	#N/A	#N/A	#N/A
	y	#N/A	NCU00097	KHYRPNS#SPIARR	0	y	y	y	y	y	#N/A
	y	#N/A	NCU00097	KHYRPNSS#PIARR	0	#N/A	y	y	y	#N/A	#N/A
	y	#N/A	NCU02256	KIAAVIADDS#DIPDVKE	1000	#N/A	y	y	#N/A	#N/A	y
	y	#N/A	NCU04566	KIADFGLSNIM*TDGNFLKTSCGS#PNYAAPEVIGGKL	0	#N/A	y	#N/A	y	y	#N/A
	y	#N/A	NCU04566	KIADFGLSNIMT#DGNFLKTSCGSPNYAAPEVIGGKL	8.7095	y	y	y	y	y	y
	y	#N/A	NCU04566	KIADFGLSNIMTDGNFLKT#SCGSPNYAAPEVIGGKL	3.7296e-05	#N/A	y	#N/A	y	y	#N/A
	y	#N/A	NCU04566	KIADFGLSNIMTDGNFLKTS#CGSPNYAAPEVIGGKL	0	#N/A	y	#N/A	#N/A	#N/A	y
	y	#N/A	NCU04566	KIADFGLSNIMTDGNFLKTSCGS#PNYAAPEVIGGKL	18.882	#N/A	y	#N/A	y	y	#N/A
	y	#N/A	NCU00900	KIAHTEFPIPDIPS#PQPPARPSSSRF	21.121	y	y	y	y	y	y
	y	#N/A	NCU00900	KIAHTEFPIPDIPSPQPPARPS#SSRF	0	y	y	y	y	y	y
	y	#N/A	NCU00900	KIAHTEFPIPDIPSPQPPARPSS#SRF	0	y	y	y	#N/A	y	#N/A
	y	#N/A	NCU06738	KIAIQTLQNTNPSAAPAAQNNLS#DDDFFSKA	15.351	#N/A	#N/A	y	#N/A	#N/A	#N/A
	y	#N/A	NCU02793	KIAPADIELPTS#PENNVLDS#PKT	72.046	y	y	y	#N/A	y	#N/A
	y	#N/A	NCU02793	KIAPADIELPTSPENNVLDS#PKT	78.848	y	y	y	y	y	y
	y	#N/A	NCU02793	KIAPEEIELPS#SPELHETSRD	0	y	y	#N/A	y	y	y
	y	#N/A	NCU03685	KIAPMVYPS#CETDVESEPETEHDLESRR	0	#N/A	#N/A	y	#N/A	#N/A	#N/A
	y	#N/A	NCU03685	KIAPMVYPSCET#DVESEPETEHDLESRR	0	y	#N/A	y	#N/A	y	#N/A
	y	#N/A	NCU03685	KIAPMVYPSCETDVES#EPETEHDLESRR	0	y	y	#N/A	y	y	y
	y	#N/A	NCU02620	KIAPTNT#TPTEGRG	17.005	y	y	y	y	#N/A	#N/A
	y	#N/A	NCU02620	KIAPTNTT#PTEGRGPAFDDEELHARA	23.014	#N/A	#N/A	#N/A	#N/A	y	#N/A
	y	#N/A	NCU02131	KIAS#NGGDRPGLEHSATSVDDGKI	16.864	y	#N/A	y	#N/A	y	#N/A
	y	#N/A	NCU07191	KIAS#PPQPVRH	1000	y	y	y	y	y	y
	y	#N/A	NCU01728	KIASSTFPPAPGDHT#PPYPELYQELDDKN	38.855	#N/A	y	#N/A	y	y	y
	y	#N/A	NCU10337	KIATAQPAPKPIS#PAAS#VADRS	95.566	y	y	y	y	y	y
	y	#N/A	NCU10337	KIATAQPAPKPIS#PAASVADRS	72.533	y	y	y	y	y	y
	y	#N/A	NCU03330	KIATFPTELLSHTPLITVPGFELMEGGEVPEAPKS#PGLITSEERG	15.644	#N/A	#N/A	#N/A	#N/A	#N/A	y
	y	#N/A	NCU00587	KICDFGVSGNLVAS#IAKT	53.332	#N/A	#N/A	#N/A	#N/A	#N/A	y
	y	#N/A	NCU10853	KICDLGTAIDRSDAATASTEVTPY#LVSRF	47.529	y	y	y	y	y	y
	y	#N/A	NCU08995	KIDAMTSLGQGEENTRES#EDQKPVHRT	0	y	#N/A	#N/A	#N/A	#N/A	#N/A
	y	#N/A	NCU05219	KIDAPDAQNAPLDQSQLT#GESATPPAATEEIENKH	3.7002e-05	y	#N/A	y	y	y	y
	y	#N/A	NCU05219	KIDAPDAQNAPLDQSQLTGES#ATPPAATEEIENKH	0	y	#N/A	y	y	y	y
	y	#N/A	NCU05219	KIDAPDAQNAPLDQSQLTGESAT#PPAATEEIENKH	17.48	#N/A	y	y	y	y	#N/A
	y	#N/A	NCU04110	KIDDVVPADGDRS#PS#PAPQYDNHGRR	75.711	#N/A	#N/A	#N/A	y	y	#N/A
	y	#N/A	NCU08859	KIDEPKT#PYAKH	35.354	y	y	y	y	y	y
	y	#N/A	NCU00412	KIDGPTPS#PTITHKHPRT	0	y	y	y	y	y	y
	y	#N/A	NCU06733	KIDQSYMMT#SPSASVAGSRG	17.005	y	#N/A	#N/A	#N/A	#N/A	#N/A
	y	#N/A	NCU09894	KIDQTLAGVGT#DQHASPNRK	53.699	y	y	y	y	y	y
	y	#N/A	NCU09894	KIDQTLAGVGTDQHAS#PNRK	51.246	#N/A	y	y	#N/A	#N/A	#N/A
	y	#N/A	NCU05693	KIDTGEWGSSDNKADDS#EEEENASEHGTEQNIATNAKE	0	#N/A	#N/A	#N/A	#N/A	y	#N/A
	y	#N/A	NCU00635	KIEDLNASAQAAAAQQLASQS#AEHDHAGHTHEHEEAGKA	3.5491e-05	#N/A	#N/A	#N/A	y	y	#N/A
	y	#N/A	NCU05578	KIEEDES#EVEGLRY	145.25	y	y	#N/A	#N/A	#N/A	#N/A
	y	#N/A	NCU04022	KIEET#ASPVDRPANPHLSAADQHKE	11.93	#N/A	y	#N/A	#N/A	y	#N/A
	y	#N/A	NCU04022	KIEETAS#PVDRPANPHLSAADQHKE	3.7458e-05	y	y	y	y	#N/A	#N/A
	y	#N/A	NCU01729	KIEFDERPS#SPTKS	0	#N/A	#N/A	#N/A	y	y	#N/A
	y	#N/A	NCU02461	KIEGIAIDPPSS#SSSLLSSSRLGSGGKS	0	#N/A	#N/A	y	#N/A	#N/A	#N/A
	y	#N/A	NCU02461	KIEGIAIDPPSSS#SSLLSSSRLGSGGKS	0	#N/A	y	#N/A	#N/A	#N/A	#N/A
	y	#N/A	NCU02461	KIEGIAIDPPSSSSS#LLSSSRLGSGGKS	0	#N/A	y	#N/A	#N/A	#N/A	y
	y	#N/A	NCU02461	KIEGIAIDPPSSSSSLLS#SSRL	0	#N/A	y	#N/A	y	#N/A	#N/A
	y	#N/A	NCU02461	KIEGIAIDPPSSSSSLLSS#SRLGSGGKS	0	#N/A	#N/A	#N/A	y	#N/A	y
	y	#N/A	NCU09227	KIEGS#DAEDVDLDAVLEEYKKQ	275.25	#N/A	#N/A	#N/A	y	y	y
	y	#N/A	NCU03058	KIELGTGS#TPNLKG	26.985	y	#N/A	#N/A	#N/A	#N/A	#N/A
	y	#N/A	NCU01283	KIEVSEEKPET#PVAQEEIKA	111.07	y	y	y	y	#N/A	y
	y	#N/A	NCU08295	KIFFEGS#IKG	1000	#N/A	#N/A	y	#N/A	#N/A	#N/A
	y	#N/A	NCU03203	KIFGES#SPSSGLSTPGSVTPPKE	0	#N/A	#N/A	#N/A	#N/A	y	#N/A
	y	#N/A	NCU03203	KIFGESS#PSSGLSTPGSVTPPKE	0	#N/A	#N/A	#N/A	#N/A	y	#N/A
	y	#N/A	NCU03203	KIFGESSPSSGLSTPGS#VTPPKETDRTDRA	0	y	#N/A	#N/A	#N/A	y	#N/A
	y	#N/A	NCU03203	KIFGESSPSSGLSTPGSVT#PPKETDRTDRA	0	y	y	y	y	y	#N/A
	y	#N/A	NCU05046	KIFGEYFGSPAS#TDEVS#LQDTHTRG	0	y	y	y	#N/A	#N/A	#N/A
	y	#N/A	NCU05046	KIFGEYFGSPAS#TDEVSLQDTHTRG	0	#N/A	#N/A	y	#N/A	y	#N/A
	y	#N/A	NCU05046	KIFGEYFGSPAST#DEVS#LQDTHTRG	23.491	y	#N/A	y	y	y	#N/A
	y	#N/A	NCU05046	KIFGEYFGSPAST#DEVSLQDTHTRG	0	y	y	y	y	y	#N/A
	y	#N/A	NCU05046	KIFGEYFGSPASTDEVS#LQDTHTRG	32.561	y	#N/A	#N/A	y	y	#N/A
	y	#N/A	NCU00043	KIFTMHGGLS#PDLNSMEQIRR	40.432	y	#N/A	#N/A	#N/A	y	y
	y	#N/A	NCU02236	KIGADAVGEAADS#DVDM*AEAAPAKS	1000	y	y	y	y	y	#N/A
	y	#N/A	NCU02236	KIGADAVGEAADS#DVDMAEAAPAKS	1000	y	y	y	y	y	#N/A
	y	#N/A	NCU05007	KIGEDVSVISSS#PRG	17.46	y	y	y	y	y	y
	y	#N/A	NCU09778	KIGEGTY#GVVYKA	26.985	y	y	y	y	y	y
	y	#N/A	NCU02003	KIGGIGT#VPVGRI	1000	#N/A	#N/A	y	y	y	#N/A
	y	#N/A	NCU06540	KIGLPVHPT#PPSGPQSAHQGHRQ	66.604	#N/A	y	#N/A	y	y	y
	y	#N/A	NCU08132	KIGNLS#KLNIANVGKG	1000	y	y	y	y	y	y
	y	#N/A	NCU01317	KIGPLGLS#PKK	1000	y	y	y	y	y	#N/A
	y	#N/A	NCU10647	KIGPQKVES#PGEPPRT	1000	#N/A	#N/A	#N/A	y	#N/A	y
	y	#N/A	NCU07984	KIGQPQVPGS#AMKN	1000	y	y	y	y	y	y
	y	#N/A	NCU05987	KIHPDLVAQRHS#CDMNLTGYQRH	60.479	y	#N/A	y	y	y	y
	y	#N/A	NCU02793	KIIPEEVELPAS#PVEEVDVDELQRF	1000	y	y	y	y	y	y
	y	#N/A	NCU09106	KIITLVS#DDEDDDDYVQKKS	38.729	y	y	y	y	y	y
	y	#N/A	NCU07496	KIKELDLSLPQVS#PPRPKT	52.355	#N/A	#N/A	#N/A	y	#N/A	#N/A
	y	#N/A	NCU00332	KIKQEPT#PERELGTIDEVAGVPDAVSDSTYEPTPAVKA	10.421	#N/A	#N/A	#N/A	#N/A	#N/A	y
	y	#N/A	NCU16646	KIKT#PVTSGFPKE	90.338	#N/A	y	y	#N/A	#N/A	#N/A
	y	#N/A	NCU08331	KILANESQSALLY#GGSEAMTPRS	0	#N/A	#N/A	y	#N/A	#N/A	#N/A
	y	#N/A	NCU08331	KILANESQSALLYGGSEAMT#PRS	73.659	y	y	y	y	y	#N/A
	y	#N/A	NCU09017	KILDSEALS#GDARKSPPPILYHTSGTPKE	0	#N/A	y	y	#N/A	#N/A	#N/A
	y	#N/A	NCU09017	KILDSEALSGDARKS#PPPILYHTSGTPKE	8.9447	y	y	y	y	y	y
	y	#N/A	NCU02627	KILIT#DDEAPGGIMVTRH	193.84	y	y	y	#N/A	y	y
	y	#N/A	NCU00164	KILLPDNM*PPS#PPLESAKV	1000	#N/A	#N/A	#N/A	y	y	y
	y	#N/A	NCU01413	KILQHQAQPQPLPES#ADSPLS#PVAKS	0	y	#N/A	#N/A	#N/A	y	y
	y	#N/A	NCU01413	KILQHQAQPQPLPESADS#PLSPVAKS	55.135	y	y	y	y	y	#N/A
	y	#N/A	NCU01413	KILQHQAQPQPLPESADSPLS#PVAKS	30.657	y	y	y	#N/A	#N/A	#N/A
	y	#N/A	NCU05266	KILQHVAAPVATDAPAT#PTFGEDLVRE	41.59	y	y	y	y	y	#N/A
	y	#N/A	NCU06338	KILS#EAEKPAPAKA	1000	y	#N/A	#N/A	y	y	y
	y	#N/A	NCU09130	KILTLS#PRH	54.007	y	y	y	#N/A	#N/A	#N/A
	y	#N/A	NCU04185	KILVENEPNVS#YICSRY	17.017	y	#N/A	#N/A	#N/A	#N/A	#N/A
	y	#N/A	NCU04185	KILVENEPNVSY#ICSRY	33.015	y	y	y	y	y	y
	y	#N/A	NCU09063	KIMQQQLELQQQQAS#RQGT#PT#PGSPSTQRV	0	#N/A	#N/A	#N/A	y	#N/A	y
	y	#N/A	NCU09063	KIMQQQLELQQQQAS#RQGT#PTPGS#PSTQRV	22.225	y	#N/A	#N/A	y	y	y
	y	#N/A	NCU01884	KIMS#PVDNSSTSVATARI	128.19	y	#N/A	#N/A	#N/A	#N/A	#N/A
	y	#N/A	NCU07389	KINDVIS#PLESVSIVGIEQLMPKPHSCSKG	0	#N/A	y	#N/A	#N/A	#N/A	#N/A
	y	#N/A	NCU07389	KINDVISPLES#VSIVGIEQLMPKPHSCSKG	0	#N/A	y	#N/A	#N/A	#N/A	#N/A
	y	#N/A	NCU07437	KINETDTFGPNEDGDCGFEFDEDRDS#EEEDGAEAGGKA	27.976	#N/A	#N/A	y	y	y	#N/A
	y	#N/A	NCU01247	KINGDAPS#RPQT#PAETLASAPALALNSHASLPSRPKK	8.2819	y	y	y	y	y	#N/A
	y	#N/A	NCU01247	KINGDAPS#RPQTPAET#LASAPALALNSHASLPSRPKK	14.971	y	y	y	y	y	#N/A
	y	#N/A	NCU01247	KINGDAPS#RPQTPAETLASAPALALNSHASLPSRPKK	7.3534	y	y	y	y	#N/A	y
	y	#N/A	NCU01247	KINGDAPSRPQT#PAET#LASAPALALNSHASLPSRPKK	10.364	y	y	y	#N/A	#N/A	#N/A
	y	#N/A	NCU01247	KINGDAPSRPQT#PAETLASAPALALNSHASLPSRPKK	15.583	y	y	y	y	y	#N/A
	y	#N/A	NCU01247	KINGDAPSRPQTPAET#LAS#APALALNSHASLPSRPKK	0	#N/A	#N/A	y	#N/A	#N/A	#N/A
	y	#N/A	NCU01247	KINGDAPSRPQTPAET#LASAPALALNSHASLPSRPKK	13.024	y	y	y	y	#N/A	y
	y	#N/A	NCU07658	KINGDNDAGS#ETSSIHQTPHTNGGINPEEDSHSSVHNRL	0	y	#N/A	y	#N/A	#N/A	#N/A
	y	#N/A	NCU03035	KIPAS#PAISTSALYSPRT	137.78	y	y	y	y	y	y
	y	#N/A	NCU03035	KIPASPAIS#TSALYSPRTPLSAASVRS	11.117	y	#N/A	#N/A	#N/A	#N/A	y
	y	#N/A	NCU03035	KIPASPAIST#SALYSPRT	13.961	#N/A	#N/A	y	#N/A	#N/A	#N/A
	y	#N/A	NCU03035	KIPASPAISTS#ALYSPRT	0	#N/A	#N/A	#N/A	y	#N/A	#N/A
	y	#N/A	NCU03035	KIPASPAISTSALYS#PRT	20.971	y	y	#N/A	y	y	y
	y	#N/A	NCU03035	KIPASPAISTSALYSPRT#PLSAASVRS	0	y	#N/A	#N/A	y	#N/A	y
	y	#N/A	NCU00222	KIPLPASFGSKT#PT#SKTPTASRT	0	y	#N/A	y	y	y	y
	y	#N/A	NCU00222	KIPLPASFGSKT#PTS#KTPTASRT	0	y	#N/A	#N/A	#N/A	y	#N/A
	y	#N/A	NCU03792	KIPSRPITPAT#SDPQRSPRL	0	#N/A	y	y	#N/A	#N/A	#N/A
	y	#N/A	NCU03792	KIPSRPITPATS#DPQRSPRL	0	#N/A	y	y	#N/A	#N/A	#N/A
	y	#N/A	NCU03792	KIPSRPITPATSDPQRS#PRL	58.64	#N/A	#N/A	y	y	#N/A	y
	y	#N/A	NCU09657	KIPTGPAATSRPVST#APVKT	17.017	#N/A	#N/A	#N/A	#N/A	#N/A	y
	y	#N/A	NCU03095	KIPTRPLGEGYDS#EADDREVDPVIEEQLILRM	33.993	#N/A	y	#N/A	y	y	#N/A
	y	#N/A	NCU04370	KIQADEKEPDPNADNT#AFDDESELGNLKS	77.043	#N/A	#N/A	y	#N/A	#N/A	#N/A
	y	#N/A	NCU08660	KIQQRPLFLCPS#SPPPSDARA	0	y	y	y	y	y	y
	y	#N/A	NCU08660	KIQQRPLFLCPSS#PPPSDARA	14.04	y	#N/A	y	y	#N/A	#N/A
	y	#N/A	NCU16560	KIQTYDNQTQS#GTSTSGQATPADPAGGQISLRPAQHNRA	0	#N/A	#N/A	#N/A	#N/A	#N/A	y
	y	#N/A	NCU16560	KIQTYDNQTQSGT#STSGQATPADPAGGQISLRPAQHNRA	0	#N/A	#N/A	#N/A	#N/A	#N/A	y
	y	#N/A	NCU16560	KIQTYDNQTQSGTS#TSGQATPADPAGGQISLRPAQHNRA	0	#N/A	#N/A	#N/A	#N/A	#N/A	y
	y	#N/A	NCU16560	KIQTYDNQTQSGTST#SGQATPADPAGGQISLRPAQHNRA	0	#N/A	#N/A	#N/A	#N/A	#N/A	y
	y	#N/A	NCU07375	KIRPDS#PSTTQTPSSTRPVS#EKEQ	0	#N/A	#N/A	#N/A	y	#N/A	#N/A
	y	#N/A	NCU07375	KIRPDS#PSTTQTPSSTRPVSEKEQ	15.009	y	y	y	y	y	y
	y	#N/A	NCU07375	KIRPDSPS#TTQTPSSTRPVSEKEQ	0	y	#N/A	y	#N/A	#N/A	#N/A
	y	#N/A	NCU07375	KIRPDSPST#TQTPSSTRPVSEKEQ	0	y	#N/A	y	#N/A	#N/A	#N/A
	y	#N/A	NCU07375	KIRPDSPSTT#QTPSSTRPVSEKEQ	0	y	#N/A	y	y	#N/A	#N/A
	y	#N/A	NCU05211	KIRPDT#PEADVEADDEADDVPKNPT#TPSTRR	0	y	y	y	#N/A	#N/A	#N/A
	y	#N/A	NCU05211	KIRPDT#PEADVEADDEADDVPKNPTTPSTRR	81.627	#N/A	y	#N/A	#N/A	#N/A	#N/A
	y	#N/A	NCU02083	KIRPS#AIPRY	1000	#N/A	#N/A	#N/A	#N/A	#N/A	y
	y	#N/A	NCU09503	KIRSEEPPASKGS#QLPRQ	10.92	#N/A	#N/A	#N/A	y	#N/A	#N/A
	y	#N/A	NCU07412	KIRT#PEPT#PVPTLVHEPPAAGQEPPRK	37.722	y	y	y	#N/A	y	#N/A
	y	#N/A	NCU07412	KIRT#PEPTPVPTLVHEPPAAGQEPPRK	41.109	y	y	y	y	y	y
	y	#N/A	NCU09792	KIS#IDHTPRL	0	#N/A	#N/A	#N/A	#N/A	y	#N/A
	y	#N/A	NCU06687	KIS#RPFSVPGS#PRD	30.068	y	y	y	y	y	y
	y	#N/A	NCU07784	KISGYDGS#RAES#VSSIAGTTVSSRT	0	#N/A	#N/A	#N/A	#N/A	y	#N/A
	y	#N/A	NCU07784	KISGYDGS#RAESVSSIAGTTVSSRT	0	#N/A	#N/A	#N/A	y	y	#N/A
	y	#N/A	NCU09792	KISIDHT#PRL	97.623	#N/A	#N/A	#N/A	#N/A	y	y
	y	#N/A	NCU09504	KISITAASDY#PDTDNVYGSPDQTNLAGRD	0	y	#N/A	#N/A	#N/A	#N/A	#N/A
	y	#N/A	NCU09504	KISITAASDYPDTDNVY#GSPDQTNLAGRD	0	#N/A	#N/A	#N/A	#N/A	#N/A	y
	y	#N/A	NCU02793	KISPEEVELPMS#PEVEVPTPAHEVIQSLGDQSDNIHKV	0	y	#N/A	y	#N/A	y	#N/A
	y	#N/A	NCU09315	KISPS#IKPLLPGGSAGAEDAASILLATKS	41.938	y	y	y	y	y	y
	y	#N/A	NCU09315	KISPSIKPLLPGGS#AGAEDAASILLATKS	18.365	y	y	y	y	#N/A	#N/A
	y	#N/A	NCU02553	KISRPDSNPDELPLDDDDS#DNDFGPSAPNPNRS	117.41	y	y	y	y	y	y
	y	#N/A	NCU06687	KISRPFS#VPGSPRD	32.941	y	y	y	y	y	y
	y	#N/A	NCU06687	KISRPFSVPGS#PRD	70.505	#N/A	y	y	#N/A	y	#N/A
	y	#N/A	NCU08452	KISS#FVTPTDLNSSSPFGKR	0	#N/A	#N/A	y	y	y	#N/A
	y	#N/A	NCU04300	KISS#PLSSS#PIRPFDSMSRS	21.468	#N/A	#N/A	#N/A	#N/A	y	y
	y	#N/A	NCU04300	KISS#PLSSSPIRPFDSMSRS	17.98	#N/A	#N/A	#N/A	#N/A	y	#N/A
	y	#N/A	NCU03546	KISSAVFLPHQGPEEAEEEHS#DVPGAASSRT	37.049	y	y	y	y	y	y
	y	#N/A	NCU08452	KISSFVT#PTDLNSSSPFGKR	29.256	y	y	y	y	y	y
	y	#N/A	NCU00398	KISSISSNSTAGPNS#PSTTRS	53.445	y	y	y	y	y	y
	y	#N/A	NCU07815	KIST#PGPAS#PGASYSAGRA	0	#N/A	#N/A	#N/A	#N/A	#N/A	y
	y	#N/A	NCU07815	KISTPGPAS#PGASYSAGRA	46	y	y	y	y	y	y
	y	#N/A	NCU03103	KIT#PLSLKS	67.976	y	y	y	y	y	y
	y	#N/A	NCU02101	KIT#T#QQASISPPPPRR	19.228	y	y	y	#N/A	y	y
	y	#N/A	NCU07735	KITDAAAAAVNDVT#NALANTSLTGNKSADEKPAANDAVLASAAEGRR	0	#N/A	#N/A	y	y	#N/A	#N/A
	y	#N/A	NCU07735	KITDAAAAAVNDVTNALANT#SLTGNKSADEKPAANDAVLASAAEGRR	0	y	y	y	y	y	#N/A
	y	#N/A	NCU07735	KITDAAAAAVNDVTNALANTS#LTGNKS	14.996	#N/A	#N/A	#N/A	y	y	y
	y	#N/A	NCU07735	KITDAAAAAVNDVTNALANTS#LTGNKSADEKPAANDAVLASAAEGRR	0	y	y	y	#N/A	#N/A	#N/A
	y	#N/A	NCU07735	KITDAAAAAVNDVTNALANTSLT#GNKSADEKPAANDAVLASAAEGRR	11.686	y	y	y	y	y	y
	y	#N/A	NCU07735	KITDAAAAAVNDVTNALANTSLTGNKS#ADEKPAANDAVLASAAEGRR	18.035	y	y	y	y	y	y
	y	#N/A	NCU06653	KITLEAPPS#PIPESYPLSELDQKD	35.768	#N/A	#N/A	#N/A	#N/A	#N/A	y
	y	#N/A	NCU02793	KITPEEIEVPRS#PSPFDESKI	17.985	#N/A	#N/A	y	#N/A	#N/A	y
	y	#N/A	NCU02793	KITPEEIEVPRSPS#PFDESKI	0	y	y	#N/A	#N/A	y	#N/A
	y	#N/A	NCU02257	KITS#PLTQMAKE	22.218	y	y	y	y	#N/A	#N/A
	y	#N/A	NCU04859	KITSNNGQPS#DRPPHFQTSPPTLDFSHLRD	0	#N/A	#N/A	#N/A	y	y	#N/A
[truncated: 17,168 more rows]

## Sheet: Phospho_Experiment_description 
Workflow diagram														Experimental setup image
														notes:
														No carbon control was induced for 1h to have suitable induction time of no carbon stress-related genes and good comparability to both 2 min and 24 h induced samples
														Also, global proteome samples are not part of this file. Can be supplied if necessary. However, differences between samples at 2 minutes are likely not relevant to the process, but due to experimental variation (experiment was performed in weekly batches).

## Sheet: Comp. to Xiong 2014
Protein ID	phospho-peptides this study	AScore Max	Protein ID	corresponding phospho-peptides found in Xiong et al. (2014) FG&B containing at least one equal phospho-site
NCU00003	MAKSLS#DMVELISSPTAVKS	0	NCU00003
NCU00003	RKS#SAVSISFQAPRH	0	NCU00003
NCU00003	RKSS#AVSISFQAPRH	20.004	NCU00003	RKSS#AVS#ISFQAPRH	RKSS#AVSISFQAPRH
NCU00003	RRVS#IVSPLSLADSFQDESRR	97.089	NCU00003	RRVS#IVSPLSLADSFQDESRR
NCU00003	RRVS#IVSPLSLADSFQDESRRT	22.978	NCU00003	RRVS#IVSPLSLADSFQDESRR
NCU00004	RRTS#LPSAPS#PTAAGTSSVSLSRS	36.165	NCU00004	RRTS#LPSAPS#PTAAGTSSVSLSRS
NCU00004	RRTS#LPSAPSPTAAGTSSVSLSRS	26.985	NCU00004	RRTS#LPSAPS#PTAAGTSSVSLSRS	RRTS#LPSAPSPTAAGTSSVSLSRS
NCU00004	RRTSLPS#APS#PTAAGTSSVSLSRS	14.504	NCU00004	RRTSLPS#APS#PTAAGTSSVSLSRS
NCU00004	RRTSLPS#APSPTAAGTSSVSLSRS	13.279	NCU00004	RRTSLPS#APS#PTAAGTSSVSLSRS	RRTSLPS#APSPTAAGTSSVSLSRS
NCU00004	RRTSLPSAPS#PTAAGTSSVSLSRS	27.968	NCU00004	RRTSLPS#APS#PTAAGTSSVSLSRS	RRTS#LPSAPS#PTAAGTSSVSLSRS
NCU00004	RTSLPSAPS#PTAAGTSSVSLSRS	19.225	NCU00004	RRTSLPS#APS#PTAAGTSSVSLSRS	RRTS#LPSAPS#PTAAGTSSVSLSRS
NCU00004	RTSLPSAPSPT#AAGTSSVSLSRS	0	NCU00004
NCU00006	KQRPS#LDKLEKDSPTSKD	80.953	NCU00006
NCU00006	RADT#IDLQSRG	110.18	NCU00006
NCU00006	RINNVSNT#PPSTMRL	14.996	NCU00006
NCU00006	RLGIRNS#EEIFESKS	221.63	NCU00006	RLGIRNS#EEIFESKS
NCU00006	RLS#ESPVHVSPIQADHRT	16.239	NCU00006
NCU00006	RLSES#PVHVSPIQADHRT	59.485	NCU00006	RLSES#PVHVS#PIQADHRT
NCU00006	RSEM*DFDS#DEDDTTGSTQQPPATAQDPEPQRL	0	NCU00006
NCU00006	RSEM*DFDSDEDDT#TGSTQQPPATAQDPEPQRL	0	NCU00006
NCU00006	RSEM*DFDSDEDDTT#GSTQQPPATAQDPEPQRL	0	NCU00006
NCU00006	RSEM*DFDSDEDDTTGST#QQPPATAQDPEPQRL	1000	NCU00006
NCU00006	RSEMDFDS#DEDDTTGSTQQPPATAQDPEPQRL	0	NCU00006
NCU00006	RSEMDFDSDEDDT#TGSTQQPPATAQDPEPQRL	0	NCU00006
NCU00006	RSEMDFDSDEDDTT#GSTQQPPATAQDPEPQRL	0	NCU00006
NCU00006	RSEMDFDSDEDDTTGST#QQPPATAQDPEPQRL	0	NCU00006
NCU00006	RTSPT#PPLMADSSSQEDRS	0	NCU00006
NCU00008	KDDRS#DDES#ELEDDVTEEKPTVNGSTTKR	51.005	NCU00008
NCU00008	RRKS#S#GLGQALRV	1000	NCU00008	RRKS#S#GLGQALRV
NCU00008	RRKS#SGLGQALRV	20.977	NCU00008	RRKS#S#GLGQALRV	RRKS#SGLGQALRV
NCU00008	RRKSS#GLGQALRV	0	NCU00008	RRKS#S#GLGQALRV	RKSS#GLGQALRV
NCU00008	RRRKS#S#GLGQALRV	1000	NCU00008	RRKS#S#GLGQALRV
NCU00010	RDNGQPLS#ASYVSRS	0	NCU00010
NCU00010	RTDS#GFGSENGAGEAGCQQRD	20.977	NCU00010
NCU00015	RAVEVLEEQYGGPGQGTGS#VKV	0	NCU00015
NCU00018	KFGLS#PSRG	42.69	NCU00018
NCU00019	RAGIVPPDS#QVSPRQ	20.005	NCU00019
NCU00019	RAGIVPPDSQVS#PRQ	53.702	NCU00019	RAGIVPPDSQVS#PRQ
NCU00019	RGTS#NPAS#PSGLNYITQGPKD	52.221	NCU00019
NCU00019	RGTS#NPASPSGLNYITQGPKD	26.985	NCU00019
NCU00019	RGTSNPASPS#GLNYITQGPKD	0	NCU00019
NCU00019	RHPLPS#AGESHAFQAVSPTSKA	0	NCU00019
NCU00019	RHPLPSAGES#HAFQAVSPTSKA	0	NCU00019
NCU00019	RHPLPSAGESHAFQAVS#PTSKA	33.554	NCU00019
NCU00019	RKIS#PS#DSPQPQPHPTLRD	0	NCU00019
NCU00019	RKIS#PSDS#PQPQPHPTLRD	26.598	NCU00019
NCU00019	RKIS#PSDSPQPQPHPTLRD	17.98	NCU00019
NCU00019	RKISPS#DSPQPQPHPTLRD	14.051	NCU00019	RKISPS#DS#PQPQPHPTLRD
NCU00019	RKISPSDS#PQPQPHPTLRD	12.62	NCU00019	RKISPS#DS#PQPQPHPTLRD	RKISPSDS#PQPQPHPTLRD
NCU00019	RKPATMSTLGIVEDTPAS#PTLGPSYLQEDGASLVTPAPNRV	0	NCU00019
NCU00019	RKPATMSTLGIVEDTPASPT#LGPSYLQEDGASLVTPAPNRV	15.279	NCU00019
NCU00019	RKPATMSTLGIVEDTPASPTLGPS#YLQEDGASLVTPAPNRV	0	NCU00019
NCU00019	RKPATMSTLGIVEDTPASPTLGPSY#LQEDGASLVTPAPNRV	0	NCU00019
NCU00019	RKPLPDKAEDGT#EASPLSTIRK	16.241	NCU00019
NCU00019	RKPLPDKAEDGTEAS#PLSTIRK	59.444	NCU00019	RKPLPDKAEDGTEAS#PLSTIRK
NCU00019	RSSEPIQATTGQS#QEEDPSKV	0	NCU00019
NCU00021	KGS#LGFSPRN	82.505	NCU00021	RAKGS#LGFSPRN
NCU00021	KGSLGFS#PRN	77.718	NCU00021
NCU00021	RAKGS#LGFSPRN	77.521	NCU00021	RAKGS#LGFSPRN
NCU00021	RET#SPVAAAPVATVPHTFSPDDFVNVVPIVKD	13.542	NCU00021
NCU00021	RETS#PVAAAPVATVPHTFSPDDFVNVVPIVKD	13.185	NCU00021	RETS#PVAAAPVATVPHTFSPDDFVNVVPIVKD
NCU00021	RETSPVAAAPVAT#VPHTFSPDDFVNVVPIVKD	8.9726	NCU00021
NCU00021	RETSPVAAAPVATVPHTFS#PDDFVNVVPIVKD	0	NCU00021
NCU00025	RAGEDEDTTVPDDAS#IRS#HTPLTDSTASSKY	26.921	NCU00025	RAGEDEDTTVPDDAS#IRS#HTPLTDSTASSKY	RAGEDEDTTVPDDAS#IRS#HTPLTDSTASSKY
NCU00025	RAGEDEDTTVPDDAS#IRSHT#PLTDSTASSKY	0	NCU00025	RAGEDEDTTVPDDAS#IRS#HTPLTDSTASSKY
NCU00025	RAGEDEDTTVPDDASIRS#HT#PLTDSTASSKY	15.551	NCU00025
NCU00025	RAGEDEDTTVPDDASIRSHT#PLT#DSTASSKY	0	NCU00025
NCU00026	RQTDTTKPPRLS#VDDVTLAVPAERD	22.291	NCU00026	RQTDTTKPPRLS#VDDVTLAVPAERD
NCU00029	RSGES#VGTGEVPDSLNSPIYQVRS	15.72	NCU00029
NCU00029	RSGESVGT#GEVPDSLNSPIYQVRS	14.876	NCU00029	RSGESVGT#GEVPDSLNSPIYQVRS
NCU00029	RSGESVGTGEVPDS#LNSPIYQVRS	35.679	NCU00029
NCU00029	RSGESVGTGEVPDSLNS#PIYQVRS	51.703	NCU00029	RSGESVGTGEVPDSLNS#PIYQVRS
NCU00032	RASQGLPPGS#RGS#QAGPPVPQAPRT	29.862	NCU00032
NCU00032	RASQGLPPGS#RGSQAGPPVPQAPRT	19.228	NCU00032
NCU00040	KAVHAGSS#AGSAESETGSVQRL	0	NCU00040
NCU00040	KLAAT#PSAYRPPAAAERT	0	NCU00040
NCU00040	RIALAGNRPS#WRE	1000	NCU00040
NCU00040	RLALAGNRPS#WRE	1000	NCU00040
NCU00043	KIFTMHGGLS#PDLNSMEQIRR	40.432	NCU00043
NCU00045	KDS#GTPPSLPGEGPDRA	0	NCU00045
NCU00045	KDSGT#PPSLPGEGPDRA	20.977	NCU00045
NCU00045	MAPVPS#TPRR	17.005	NCU00045
NCU00045	RAS#PSVFPKR	60.65	NCU00045	RAS#PSVFPKR
NCU00045	RAS#PSVFPKRE	38.264	NCU00045	RAS#PSVFPKR
NCU00045	RFIDEDGVETPAEPS#GSASRI	17.98	NCU00045
NCU00045	RFIDEDGVETPAEPSGS#ASRI	0	NCU00045
NCU00045	RSLS#EELTDMDDEALKD	23.981	NCU00045
NCU00046	KAQS#SPTGPWAAPSPRR	0	NCU00046
NCU00046	KAQSS#PTGPWAAPSPRR	0	NCU00046
NCU00046	KAQSSPTGPWAAPS#PRR	93.227	NCU00046
NCU00046	RGS#SSNLLAMGTLPPSKW	0	NCU00046
NCU00046	RGSDVGS#IHSVSSIRS	28.746	NCU00046	RGSDVGS#IHS#VSSIRS	RGSDVGS#IHSVSSIRS
NCU00046	RGSS#SNLLAMGTLPPSKW	0	NCU00046
NCU00046	RGSSS#NLLAMGTLPPSKW	0	NCU00046
NCU00046	RRS#PTIPQAAQKS	52.221	NCU00046
NCU00046	RRSPT#IPQAAQKS	34.2	NCU00046	RRSPT#IPQAAQKS
NCU00046	RTSNTEIPVGS#LNSESGPDQFGAALHNHRR	14.418	NCU00046
NCU00059	KSAAEDVATSKPNPFTIVPIDS#PESSAERA	30.557	NCU00059
NCU00060	MS#TPPPPDSATAQEVVQEERQ	0	NCU00060
NCU00060	MST#PPPPDSATAQEVVQEERQ	0.0001307	NCU00060
NCU00064	KS#VIGVPAADAKA	1000	NCU00064	KS#VIGVPAADAKA
NCU00064	RAGS#LGSDGSAARK	84.182	NCU00064
NCU00064	RGLDAPS#AITDSPNS#SAPS#TPNNDDRA	0	NCU00064
NCU00064	RGLDAPSAIT#DSPNS#SAPS#TPNNDDRA	0	NCU00064
NCU00064	RGLDAPSAIT#DSPNSS#APS#TPNNDDRA	0	NCU00064
NCU00064	RGLDAPSAIT#DSPNSSAPSTPNNDDRA	0	NCU00064
NCU00064	RGLDAPSAITDS#PNS#SAPS#TPNNDDRA	0	NCU00064
NCU00064	RGLDAPSAITDS#PNSS#APS#TPNNDDRA	0	NCU00064
NCU00064	RGLDAPSAITDS#PNSSAPSTPNNDDRA	0	NCU00064
NCU00064	RGPNGALPHRPNS#FAGAMGGSAVDDMLLPHGQVRE	12.628	NCU00064
NCU00064	RGPNGALPHRPNSFAGAMGGS#AVDDMLLPHGQVRE	6.162	NCU00064
NCU00064	RIFGGS#TDNLSISSTASSASVMIRK	0	NCU00064
NCU00064	RIFGGST#DNLSISSTASSASVMIRK	21.468	NCU00064
NCU00064	RIFGGSTDNLS#ISSTASSASVMIRK	33.554	NCU00064
NCU00064	RLERNS#LDASRA	105.61	NCU00064	RLERNS#LDASRA
NCU00064	RLRQDT#KS#APGTPQGSMKR	60.86	NCU00064
NCU00064	RLTNLS#PLSKPVAMDTDAGRN	25.103	NCU00064
NCU00064	RNS#IHGMSGVVGAPVVYRQ	77.755	NCU00064
NCU00064	RNSIHGMS#GVVGAPVVYRQ	7.3936	NCU00064
NCU00064	RPHS#AHLGETFSVPLIASAGPPKV	0	NCU00064
NCU00064	RPHSAHLGET#FSVPLIASAGPPKV	0	NCU00064
NCU00064	RRAFS#FSSASEFRK	42.728	NCU00064	RAFS#FSSASEFRKA
NCU00064	RRAFS#FSSASEFRKA	16.239	NCU00064	RAFS#FSSASEFRKA
NCU00064	RRAFSFS#SASEFRK	0	NCU00064
NCU00064	RRRSMPALDS#AGLAMPLAPLYAAQPTDVSSKS	6.2392	NCU00064
NCU00064	RSAS#PVKT#PSPPPAQSPAAKQ	0	NCU00064	RSASPVKT#PS#PPPAQSPAAKQ	RSASPVKT#PSPPPAQSPAAKQ
NCU00064	RSAS#PVKTPS#PPPAQSPAAKQ	27.604	NCU00064	RSASPVKT#PS#PPPAQSPAAKQ	RSASPVKTPS#PPPAQSPAAKQ
NCU00064	RSAS#PVKTPSPPPAQSPAAKQ	0	NCU00064
NCU00064	RSASPVKT#PS#PPPAQSPAAKQ	22.092	NCU00064	RSASPVKT#PS#PPPAQSPAAKQ
NCU00064	RSASPVKT#PSPPPAQSPAAKQ	0	NCU00064	RSASPVKT#PS#PPPAQSPAAKQ	RSASPVKT#PSPPPAQSPAAKQ
NCU00064	RSASPVKTPS#PPPAQSPAAKQ	0	NCU00064	RSASPVKT#PS#PPPAQSPAAKQ	RSASPVKTPS#PPPAQSPAAKQ
NCU00064	RSAT#FSPRI	16.232	NCU00064
NCU00064	RSM*PALDS#AGLAMPLAPLYAAQPTDVSSKS	24.9	NCU00064
NCU00064	RSMPALDS#AGLAM*PLAPLYAAQPTDVSSKS	24.9	NCU00064
NCU00064	RSMPALDS#AGLAMPLAPLYAAQPTDVSSKS	14.498	NCU00064
NCU00064	RTSST#PSVPQVQNFDQSGAHTRY	16.803	NCU00064
NCU00064	RTSSTPS#VPQVQNFDQSGAHTRY	0	NCU00064	RTSSTPS#VPQVQNFDQSGAHTRY
NCU00064	RVAPLPRPHSAHLGET#FSVPLIASAGPPKV	10.364	NCU00064
NCU00064	RVAPLPRPHSAHLGETFS#VPLIASAGPPKV	0	NCU00064
NCU00066	RAVES#RS#PS#PPPRG	1000	NCU00066
NCU00066	RKERT#PT#PPPVAVKT	1000	NCU00066	KERT#PT#PPPVAVKTEEEKL	RKERT#PT#PPPVAVKT
NCU00066	RRHS#RS#PPLRG	1000	NCU00066
NCU00066	RS#RT#RSPPPLADAATGSRR	0	NCU00066
NCU00066	RS#RTRS#PPPLADAATGSRR	0	NCU00066
NCU00066	RSRT#RS#PPPLADAATGSRR	21.558	NCU00066
NCU00066	RTRS#PAAAPPIRRG	14.051	NCU00066
NCU00068	KDASSSPS#PTATPIPAVSVPDSMPFAPSPRD	0	NCU00068
NCU00068	KDASSSPSPT#ATPIPAVSVPDSMPFAPSPRD	0	NCU00068
NCU00068	KVIAASISHS#LGKT	32.273	NCU00068	KVIAASIS#HS#LGKTGHAISQLRH
NCU00068	RGMSS#GWSSPRPPSNLYAASVSPPTAGRR	0	NCU00068
NCU00068	RIRPSEATNSASEGTS#AVAIASNALSSVRE	0	NCU00068
NCU00068	RMGAAS#LDNS#VIEPSQRK	110.97	NCU00068
NCU00068	RMGAAS#LDNSVIEPSQRK	101.56	NCU00068
NCU00068	RRPMS#FHMARS	1000	NCU00068
NCU00068	RRTS#S#NGQLVGSGIGDYATHGGKV	35.253	NCU00068
NCU00068	RRTS#SNGQLVGSGIGDYATHGGKV	0	NCU00068
NCU00068	RRTSS#NGQLVGSGIGDYATHGGKV	14.996	NCU00068	RRTSS#NGQLVGSGIGDYATHGGKV
NCU00070	KLETMFENYPPPEEIKS#PVAT#FKSPQAAAGSKA	17.029	NCU00070
NCU00070	KLETMFENYPPPEEIKS#PVATFKS	33.13	NCU00070
NCU00070	KLETMFENYPPPEEIKS#PVATFKS#PQAAAGSKA	2.3105e-05	NCU00070
NCU00070	KLPPAETPIPPPLRS#PRK	52.588	NCU00070
NCU00070	KSPVAT#FKSPQAAAGSKA	11.565	NCU00070
NCU00070	RKAS#SLEPQASLASDRPRR	0	NCU00070
NCU00070	RKASS#LEPQASLASDRPRR	0	NCU00070	RKASS#LEPQASLASDRPRR
NCU00070	RKRES#VIEADATKPESQIKRM	28.279	NCU00070
NCU00070	RKRESVIEADAT#KPESQIKRM	0	NCU00070
NCU00073	KEMQQT#SRPLSHRPSVSSNPIPALSVARQ	0	NCU00073
NCU00073	KEMQQTS#RPLSHRPSVSSNPIPALSVARQ	0	NCU00073
NCU00073	KFVTSDGTVNMQDS#AIDDEVHMSGDEGDNSNNSSSGASKS	12.784	NCU00073
NCU00073	KFVTSDGTVNMQDSAIDDEVHMS#GDEGDNSNNSSSGASKS	21.077	NCU00073
NCU00073	KRQS#TGSGFAQSYQSAAFGSSVAGSVPVGSPFGNHFRQ	0	NCU00073
NCU00073	KRQST#GSGFAQSYQSAAFGSSVAGSVPVGSPFGNHFRQ	0	NCU00073
NCU00073	KRQSTGS#GFAQSYQSAAFGSSVAGSVPVGSPFGNHFRQ	15.283	NCU00073
NCU00073	KSMTNT#GANVAALAAALQQESGDKA	3.8311e-05	NCU00073
NCU00073	RAPES#FTRG	42.69	NCU00073
NCU00073	RARS#DEDDDGVFGRM	1000	NCU00073	RARS#DEDDDGVFGRM
NCU00073	RDLAAAVEGLS#CSFNSNAGPRS	0	NCU00073
NCU00073	RDLAAAVEGLSCS#FNSNAGPRS	47.278	NCU00073
NCU00073	RQLSLMS#QDHRPTSSGRN	10.92	NCU00073
NCU00073	RQLSLMSQDHRPT#SSGRN	0	NCU00073
NCU00073	RRKS#M*TNTGANVAALAAALQQESGDKA	1000	NCU00073
NCU00073	RRKS#MTNTGANVAALAAALQQESGDKA	0	NCU00073
NCU00073	RRKSM*T#NTGANVAALAAALQQESGDKA	1000	NCU00073
NCU00073	RRKSM*TNT#GANVAALAAALQQESGDKA	1000	NCU00073
NCU00073	RRKSMT#NTGANVAALAAALQQESGDKA	0	NCU00073
NCU00073	RRKSMTNT#GANVAALAAALQQESGDKA	19.603	NCU00073
NCU00073	RSAVVGS#LPS#PPAS#LPTHKF	41.431	NCU00073
NCU00073	RSAVVGSLPS#PPAS#LPTHKF	56.068	NCU00073
NCU00073	RSAVVGSLPS#PPASLPTHKF	67.976	NCU00073	RSAVVGSLPS#PPASLPTHKF
NCU00073	RSSADT#TPPPQLDTLSNMTGFPMSFTKR	0	NCU00073
NCU00073	RSSADTT#PPPQLDTLSNM*TGFPMSFTKR	52.747	NCU00073
NCU00073	RSSADTT#PPPQLDTLSNMTGFPMSFTKR	18.79	NCU00073
NCU00073	RSSADTTPPPQLDT#LSNMTGFPMSFTKR	25.884	NCU00073
NCU00073	RSSADTTPPPQLDTLS#NMTGFPMSFTKR	0	NCU00073
NCU00073	RTNSHS#LLSGSLNGTHRV	14.051	NCU00073	RTNSHS#LLSGSLNGTHRV
NCU00073	RTNSHSLLS#GSLNGTHRV	12.62	NCU00073
NCU00073	RTNSHSLLSGS#LNGTHRV	15.005	NCU00073
NCU00074	KSSS#GSTSPTTLERS	0	NCU00074	KSSS#GSTSPTTLERS
NCU00074	KSSSGST#SPTTLERS	0	NCU00074
NCU00074	KSSSGSTS#PTTLERS	19.215	NCU00074
NCU00074	RSIT#AQTSLSSSRA	42.69	NCU00074	RSIT#AQTSLSSSRA
NCU00074	RVVT#ASIQRPNLSGRL	0	NCU00074
NCU00074	RVVTASIQRPNLS#GRLSGRG	0	NCU00074
NCU00079	KET#LISKSPILSALRS	0	NCU00079
NCU00079	KETLISKS#PILSALRS	40.886	NCU00079
NCU00083	RRAS#PHGDSQPASIPITRN	70.188	NCU00083
NCU00083	RSFSS#SVGMARS	0	NCU00083
NCU00083	RSFSSS#VGMARS	0	NCU00083
NCU00084	KDT#TITAAVVS#NNKL	0	NCU00084
NCU00085	RTADAQPTVT#PPLS#PGHVDASPPAANNNYRA	17.475	NCU00085
NCU00090	KASEQATVSSPS#EDSETGDVNGPETYDDWLQHMRV	0	NCU00090
NCU00090	KTHADDSVLVGRS#PQDQNGGM*NGAYRA	1000	NCU00090
NCU00090	KTHADDSVLVGRS#PQDQNGGMNGAYRA	66.214	NCU00090
NCU00090	RHSS#TPSVSYPTLPSRPGLPYPSTSGLGSNFTHNERR	0	NCU00090
NCU00090	RHSST#PSVSYPTLPSRPGLPYPSTSGLGSNFTHNERR	11.675	NCU00090
NCU00090	RHSSTPS#VSYPTLPSRPGLPYPSTSGLGSNFTHNERR	15.283	NCU00090
NCU00090	RHSSTPSVS#YPTLPSRPGLPYPSTSGLGSNFTHNERR	0	NCU00090
NCU00090	RHSSTPSVSY#PTLPSRPGLPYPSTSGLGSNFTHNERR	0	NCU00090
NCU00090	RNQQQQQQKS#PNEPTAAGPSAPEKPLYPVLPRI	0	NCU00090
NCU00090	RRLS#GGVLQSARR	136.85	NCU00090	RRLS#GGVLQSARR
NCU00092	RSYEEAEGS#NADGQEQNQAQKRN	33.204	NCU00092
NCU00095	KEAAGS#PAASPAKA	73.659	NCU00095
NCU00095	KSAEIVVDS#DES#DEPGMEM*DALERA	117.49	NCU00095
NCU00095	KSAEIVVDS#DES#DEPGMEMDALERA	108.69	NCU00095
NCU00095	RGVS#PAS#S#VGGSNSFPKS	91.481	NCU00095
NCU00095	RGVS#PAS#SVGGSNSFPKS	39.515	NCU00095
NCU00095	RGVS#PASS#VGGSNSFPKS	35.679	NCU00095
NCU00095	RGVS#PASSVGGSNSFPKS	108.24	NCU00095	RGVS#PASSVGGSNSFPKS
NCU00095	RGVSPAS#SVGGSNSFPKS	0	NCU00095
NCU00097	KHYRPNS#SPIARR	0	NCU00097
NCU00097	KHYRPNSS#PIARR	0	NCU00097
NCU00106	RES#VSFYNTVSRPAS#PVGGHRA	0	NCU00106	RESVSFYNTVS#RPAS#PVGGHRA-
NCU00106	RESVSFY#NT#VSRPASPVGGHRA	0	NCU00106
NCU00106	RESVSFY#NTVS#RPASPVGGHRA	17.017	NCU00106
NCU00106	RESVSFYNT#VSRPASPVGGHRA	0	NCU00106	RESVSFYNT#VS#RPASPVGGHRA-
NCU00106	RESVSFYNTVS#RPAS#PVGGHRA	26.237	NCU00106	RESVSFYNT#VS#RPASPVGGHRA-	RESVSFYNTVS#RPAS#PVGGHRA-	RESVSFYNTVS#RPAS#PVGGHRA-
NCU00106	RESVSFYNTVS#RPASPVGGHRA	32.478	NCU00106	RESVSFYNT#VS#RPASPVGGHRA-	RESVSFYNTVS#RPAS#PVGGHRA-
NCU00106	RESVSFYNTVSRPAS#PVGGHRA	39.247	NCU00106	RESVSFYNTVS#RPAS#PVGGHRA-
NCU00106	RFLPSPS#PVRDRY	0	NCU00106
NCU00106	RSPASLT#TQINHPSTASLASLTNNSDSVTGTSTPAVAVNPSSEQAPAVIDRS	0	NCU00106
NCU00106	RSPASLTT#QINHPSTASLASLTNNSDSVTGTSTPAVAVNPSSEQAPAVIDRS	0	NCU00106
NCU00106	RSPASLTTQINHPS#T#ASLASLTNNSDSVTGTSTPAVAVNPSSEQAPAVIDRS	0	NCU00106
NCU00106	RSPASLTTQINHPS#TAS#LASLTNNSDSVTGTSTPAVAVNPSSEQAPAVIDRS	0	NCU00106
NCU00106	RSPASLTTQINHPS#TASLAS#LTNNSDSVTGTSTPAVAVNPSSEQAPAVIDRS	0	NCU00106
NCU00106	RSPASLTTQINHPS#TASLASLT#NNSDSVTGTSTPAVAVNPSSEQAPAVIDRS	0	NCU00106
NCU00106	RSPASLTTQINHPS#TASLASLTNNSDSVTGTSTPAVAVNPSSEQAPAVIDRS	0	NCU00106
NCU00106	RSPASLTTQINHPST#AS#LASLTNNSDSVTGTSTPAVAVNPSSEQAPAVIDRS	0	NCU00106
NCU00106	RSPASLTTQINHPST#ASLAS#LTNNSDSVTGTSTPAVAVNPSSEQAPAVIDRS	0	NCU00106
NCU00106	RSPASLTTQINHPST#ASLASLT#NNSDSVTGTSTPAVAVNPSSEQAPAVIDRS	0	NCU00106
NCU00106	RSPASLTTQINHPST#ASLASLTNNSDSVTGTSTPAVAVNPSSEQAPAVIDRS	13.542	NCU00106
NCU00106	RSPASLTTQINHPSTAS#LAS#LTNNSDSVTGTSTPAVAVNPSSEQAPAVIDRS	0	NCU00106
NCU00106	RSPASLTTQINHPSTAS#LASLT#NNSDSVTGTSTPAVAVNPSSEQAPAVIDRS	0	NCU00106
NCU00106	RSPASLTTQINHPSTAS#LASLTNNSDSVTGTSTPAVAVNPSSEQAPAVIDRS	0	NCU00106
NCU00106	RSPASLTTQINHPSTASLAS#LT#NNSDSVTGTSTPAVAVNPSSEQAPAVIDRS	0	NCU00106
NCU00106	RSPASLTTQINHPSTASLAS#LTNNSDSVTGTSTPAVAVNPSSEQAPAVIDRS	0	NCU00106
NCU00106	RSPASLTTQINHPSTASLASLT#NNSDSVTGTSTPAVAVNPSSEQAPAVIDRS	0	NCU00106
NCU00108	RRQTLCGT#LDYLPPEMIRS	11.127	NCU00108
NCU00110	RAREPS#ILGTAQKG	65.536	NCU00110	RAREPS#ILGTAQKG
NCU00110	RDDGPVRPS#SRGPTTPSVMSTLNLGLFKRR	0	NCU00110
NCU00110	RDDGPVRPSSRGPT#TPSVMSTLNLGLFKR	0	NCU00110
NCU00110	RDDGPVRPSSRGPTT#PSVMSTLNLGLFKR	0	NCU00110
NCU00110	RDDGPVRPSSRGPTTPS#VMSTLNLGLFKR	0	NCU00110
NCU00110	REAAIEDEDS#GPDGESTPLDMMKR	121.78	NCU00110
NCU00110	RGRS#VVHEQPVPEPEEEENEVIHQSIEMRD	164.91	NCU00110
NCU00110	RLQT#PELLPRL	1000	NCU00110	RLQT#PELLPRL
NCU00110	RQRS#LS#VTSQVSRI	47.278	NCU00110
NCU00110	RS#ANTSSFDVGLFQRH	29.256	NCU00110
NCU00110	RS#LSVTSQVSRI	46.206	NCU00110
NCU00119	RFSSSEFES#GGLTPPRT	12.62	NCU00119
NCU00119	RFSSSEFESGGLT#PPRT	31.634	NCU00119
NCU00120	KHIKPGVGGENGES#AAEDGDFISLEPPRK	142.79	NCU00120
NCU00121	RANS#WGQRL	1000	NCU00121
NCU00121	RNQSYGAGEGT#DTVRSNPPTRH	0	NCU00121
NCU00124	KTGGPQTTS#PAAQSTASASPQIQAPS#PETKR	38.455	NCU00124
NCU00124	KTGGPQTTSPAAQS#TASASPQIQAPS#PETKR	0	NCU00124
NCU00124	KTGGPQTTSPAAQS#TASASPQIQAPSPETKR	0	NCU00124
NCU00124	KTGGPQTTSPAAQST#ASASPQIQAPS#PETKR	0	NCU00124
NCU00124	KTGGPQTTSPAAQST#ASASPQIQAPSPETKR	14.491	NCU00124
NCU00124	KTGGPQTTSPAAQSTASAS#PQIQAPS#PETKR	34.953	NCU00124
NCU00124	RTGPPNPS#PVVAQKS	83.415	NCU00124	RTGPPNPS#PVVAQKS
NCU00125	RILGSLNPNAS#PCQSSKS	64.826	NCU00125
NCU00125	RLADGGAS#PEAAVDRY	1000	NCU00125	RLADGGAS#PEAAVDRY
NCU00127	KLDS#PEIPIAPQQEPHSPRH	131.91	NCU00127	KQTTSTSDENAKLDS#PEIPIAPQQEPHSPRH
NCU00127	KQTT#STSDENAKLDSPEIPIAPQQEPHSPRH	13.093	NCU00127
NCU00127	KQTTS#TSDENAKLDSPEIPIAPQQEPHSPRH	0	NCU00127
NCU00127	KQTTST#SDENAKLDSPEIPIAPQQEPHSPRH	0	NCU00127
NCU00127	KQTTSTS#DENAKLDSPEIPIAPQQEPHSPRH	0	NCU00127
NCU00127	RAAT#IGEGSQPAQLRR	147.11	NCU00127	RRAAT#IGEGSQPAQLRR
NCU00127	RLENEQIVESALDEDGTSPTVTAIQTPSVEVEEPRT#PIESKQ	48.352	NCU00127
NCU00127	RRAAT#IGEGSQPAQLRR	56.986	NCU00127	RRAAT#IGEGSQPAQLRR
NCU00127	RSSTFS#DYSLDAARR	0	NCU00127	RRRSSTFS#DYS#LDAARR	RRSST#FS#DYSLDAARR	RSSTFS#DYSLDAARR
NCU00133	KEAEGGEAGS#DADEEEKNAVTLFYDTLIEKA	91.944	NCU00133
NCU00133	KEAEGGEAGSDADEEEKNAVT#LFYDTLIEKA	0	NCU00133
NCU00133	KKAS#AGKDQLVEVRF	1000	NCU00133
NCU00133	RKEAEGGEAGS#DADEEEKNAVTLFYDTLIEKA	70.97	NCU00133
NCU00142	KHAKS#QDSMSIAPPRPPRS	0	NCU00142
NCU00142	RARTT#SLS#TPPPPNQFSLFPNVKL	0	NCU00142
NCU00142	RARTT#SLST#PPPPNQFSLFPNVKL	0	NCU00142
NCU00142	RARTTS#LS#TPPPPNQFSLFPNVKL	0	NCU00142
NCU00142	RARTTS#LST#PPPPNQFSLFPNVKL	0	NCU00142
NCU00142	RARTTS#LSTPPPPNQFSLFPNVKL	2.6954e-05	NCU00142
NCU00142	RASQS#VPMLRA	14.04	NCU00142
NCU00142	RDSS#IPAFFSRR	22.218	NCU00142	RDSS#IPAFFSRR
NCU00142	RIST#PADGLDPFTLGRPQTSTGFRQ	0	NCU00142
NCU00142	RISTPADGLDPFTLGRPQT#STGFRQ	0	NCU00142
NCU00142	RKDS#MLGLQRPGRG	1000	NCU00142
NCU00142	RRGES#FPNLVGLAQDSAEAPVTGSKR	165.51	NCU00142	RRGES#FPNLVGLAQDSAEAPVTGSKR
NCU00142	RRGES#FPNLVGLAQDSAEAPVTGSKRK	148.62	NCU00142	RRGES#FPNLVGLAQDSAEAPVTGSKR
NCU00145	KKAAAVPTPKAT#PPGRRK	35.652	NCU00145	KKAAAVPT#PKAT#PPGRR	KAAAVPT#PKAT#PPGRRK	KKAAAVPTPKAT#PPGRR	KAAAVPTPKAT#PPGRRK
NCU00145	RAS#SVQPGDPVPQGKK	0	NCU00145
NCU00145	RASS#VQPGDPVPQGKK	20.004	NCU00145	RASS#VQPGDPVPQGKKR
NCU00152	KANRPQS#WTVEPWNPQPRK	0	NCU00152
NCU00152	KANRPQSWT#VEPWNPQPRK	0	NCU00152
NCU00152	KETETLAVPEIHVEQRPAT#PSKK	26.149	NCU00152
NCU00152	KETETLAVPEIHVEQRPAT#PSKKK	20.015	NCU00152
NCU00152	KGNT#MPIPSKT	120.71	NCU00152
NCU00152	KKRPS#TTGPVPPLPGQESNATATTSTTEDDLNAGMEGPESGERG	0	NCU00152
NCU00152	KKRPST#TGPVPPLPGQESNATATTSTTEDDLNAGMEGPESGERG	0	NCU00152
NCU00152	KKRPSTT#GPVPPLPGQESNATATTSTTEDDLNAGMEGPESGERG	0	NCU00152
NCU00152	KKRPSTTGPVPPLPGQESNATATTST#TEDDLNAGMEGPESGERG	0	NCU00152
NCU00152	KM*SPLNTDSSPFQSSPMS#PVDNATSPRV	19.504	NCU00152
NCU00152	KMSPLNTDSSPFQSSPM*S#PVDNATSPRV	0	NCU00152
NCU00152	KMSPLNTDSSPFQSSPMS#PVDNATSPRV	31.294	NCU00152
NCU00152	KNKETETLAVPEIHVEQRPAT#PSKK	23.698	NCU00152
NCU00152	KSVTFDAAPPQVNEY#EMATPDLSSIGSNSRE	29.058	NCU00152
NCU00152	KSVTFDAAPPQVNEYEMATPDLSSIGS#NSRE	12.124	NCU00152
NCU00152	KTQSAIPRPLS#EISPTEQRR	9.7367	NCU00152
NCU00152	RAS#PAIPEQVATIKS	138.07	NCU00152
NCU00152	RDTILAS#DDDTVTGSPSKL	82.626	NCU00152
NCU00152	RESDYNFS#DPPTLSPPRQ	32.478	NCU00152
NCU00152	RESDYNFSDPPT#LSPPRQ	17.985	NCU00152
NCU00152	RESDYNFSDPPTLS#PPRQ	20.977	NCU00152
NCU00152	RHVS#REIPATPQIPERH	55.932	NCU00152	RHVS#REIPATPQIPERH
NCU00152	RS#DSAS#PNALSPVRS	0	NCU00152
NCU00152	RS#LPT#PPPAPLTKA	109.22	NCU00152
NCU00152	RS#LPTPPPAPLTKA	17.475	NCU00152
NCU00152	RS#RISKDMEPELLRA	0	NCU00152
NCU00152	RSDS#AS#PNALSPVRS	31.634	NCU00152	RSDS#AS#PNALSPVRS
NCU00152	RSDSAS#PNALSPVRS	42.69	NCU00152	RSDS#AS#PNALSPVRS	RSDSAS#PNALSPVRS
NCU00152	RSLPT#PPPAPLTKA	32.743	NCU00152	RSLPT#PPPAPLTKA
NCU00152	RSQS#STSIPVLSPPLRPTAPPVTLPAQARPETPNRD	20.98	NCU00152
NCU00152	RSQSS#TSIPVLSPPLRPTAPPVTLPAQARPETPNRD	0	NCU00152
NCU00152	RSRIS#KDM*EPELLRA	1000	NCU00152
NCU00152	RSRIS#KDMEPELLRA	23.744	NCU00152
NCU00152	RSVGS#EGTSNGDHRPLPPLPGQSSRS	12.62	NCU00152
NCU00154	RAVS#LTSLAHRM	65.926	NCU00154	RAVS#LTSLAHRM
NCU00154	RRAVS#LTSLAHRM	17.985	NCU00154	RAVS#LTSLAHRM
NCU00155	KSSAHGPLKS#ESEDTPGDATGHASSEPPTLPVQKR	0	NCU00155
NCU00155	KSSAHGPLKSES#EDTPGDATGHASSEPPTLPVQKR	0	NCU00155
NCU00155	RQQS#GFQQAQTPTTGALYKL	62.21	NCU00155	RQQS#GFQQAQTPTTGALYKL
NCU00155	RQQSGFQQAQT#PTTGALYKL	46.155	NCU00155
NCU00155	RQTRPASQPS#NPSGNSTSTNGVSLSAGGSRN	3.7861e-05	NCU00155
NCU00155	RQTRPASQPSNPS#GNSTSTNGVSLSAGGSRN	0	NCU00155
NCU00155	RQTRPASQPSNPSGNS#TSTNGVSLSAGGSRN	0	NCU00155
NCU00155	RQTRPASQPSNPSGNST#STNGVSLSAGGSRN	0	NCU00155
NCU00155	RS#DEIVRPQSGPVRR	23.986	NCU00155	RS#DEIVRPQSGPVRR
NCU00159	RS#TAASPPPPGPRE	0	NCU00159
NCU00159	RST#AASPPPPGPRE	0	NCU00159
NCU00159	RSTAAS#PPPPGPRE	53.702	NCU00159	RSTAAS#PPPPGPRE
NCU00161	RAQT#GPPLNTPGGATAQGPVRS	132.33	NCU00161
NCU00161	RHST#SDDSLLYQSLTRV	0	NCU00161
NCU00161	RHSTS#DDSLLYQSLTRV	11.565	NCU00161
NCU00161	RHSTSDDS#LLYQSLTRV	0	NCU00161	RHSTSDDS#LLYQSLTRV
NCU00164	KILLPDNM*PPS#PPLESAKV	1000	NCU00164
NCU00164	KVQIQLPELEEEDEEEEDEEDS#AAATPEPESLPTARA	29.877	NCU00164
NCU00164	KVQIQLPELEEEDEEEEDEEDSAAAT#PEPESLPTARA	43.406	NCU00164
NCU00164	RKILLPDNM*PPS#PPLESAKV	1000	NCU00164
NCU00164	RKILLPDNMPPS#PPLESAKV	73.419	NCU00164
NCU00164	RQVT#PEPPAYRC	117.95	NCU00164	RQVT#PEPPAYRC
NCU00167	KSMTTPQILRS#PLSDRT	0	NCU00167
NCU00167	RGRQPS#LSLRL	40.197	NCU00167	RGRQPS#LSLRL
NCU00167	RNRS#ASDGTVLMSSPHRL	0	NCU00167
NCU00167	RNRSAS#DGTVLMSSPHRL	0	NCU00167
NCU00167	RRT#SFGTASLIGNNLEEGGITESDSSPTAQQDGARE	0	NCU00167
NCU00167	RRTS#FGTASLIGNNLEEGGITESDSSPTAQQDGARE	0	NCU00167
NCU00167	RRTSFGT#ASLIGNNLEEGGITESDSSPTAQQDGARE	11.561	NCU00167
NCU00167	RRTSFGTAS#LIGNNLEEGGITESDSSPTAQQDGARE	0	NCU00167
NCU00167	RRTSFGTASLIGNNLEEGGIT#ESDSSPTAQQDGARE	0	NCU00167
NCU00167	RS#VSTPNVPNRT	40.197	NCU00167
NCU00167	RSAS#DGTVLMSSPHRL	19.223	NCU00167
NCU00167	RSASDGT#VLMSSPHRL	0	NCU00167
NCU00167	RSVS#TPNVPNRT	0	NCU00167
NCU00167	RSVST#PNVPNRT	0	NCU00167
NCU00167	RTPTISLT#RPTETSRPVTATSQTPPLTRA	0	NCU00167
NCU00167	RTPTISLTRPT#ETSRPVTATSQTPPLTRA	0	NCU00167
NCU00167	RTPTISLTRPTET#SRPVTATSQTPPLTRA	0	NCU00167
NCU00167	RTPTISLTRPTETS#RPVTATSQTPPLTRA	0	NCU00167
NCU00167	RTPTISLTRPTETSRPVT#ATSQTPPLTRA	0	NCU00167
NCU00167	RTPTISLTRPTETSRPVTAT#SQTPPLTRA	0	NCU00167
NCU00169	RAAEM*KDEEEIS#EPEEDSIAGIMNAAKG	219.61	NCU00169
NCU00169	RAAEMKDEEEIS#EPEEDSIAGIM*NAAKG	166.64	NCU00169
NCU00169	RAAEMKDEEEIS#EPEEDSIAGIMNAAKG	106.01	NCU00169
NCU00170	RRDHSPPTPPPHY#NLPPTPPSGSTSRS	16.196	NCU00170
NCU00170	RSHS#QS#PPPPPPPPKS	21.04	NCU00170
NCU00170	RSQPT#T#PVQSPAEQAEGFKNEGNKF	23.744	NCU00170
NCU00170	RSQPT#TPVQSPAEQAEGFKNEGNKF	0	NCU00170
NCU00170	RSQPTT#PVQSPAEQAEGFKNEGNKF	0	NCU00170
NCU00170	RSQPTTPVQS#PAEQAEGFKNEGNKF	10.635	NCU00170
NCU00171	RAVS#PVS#PSPLRQ	114.91	NCU00171	RRAVS#PVS#PSPLRQ
NCU00171	RIS#PLPSPSIPRT	114.87	NCU00171
NCU00171	RQAAT#SPLATPPVKQ	0	NCU00171
NCU00171	RQAATS#PLATPPVKQ	0	NCU00171
NCU00171	RRAVS#PVSPSPLRQ	55.984	NCU00171	RRAVS#PVS#PSPLRQ	RRAVS#PVSPSPLRQ
NCU00172	RDGLADQPFDAS#RSPPRRPGIFRH	12.333	NCU00172	RISEDRDGLADQPFDAS#RSPPRR
NCU00172	RDGLADQPFDASRS#PPRRPGIFRH	0	NCU00172
NCU00172	RISEDRDGLADQPFDAS#RSPPRR	16.241	NCU00172	RISEDRDGLADQPFDAS#RSPPRR
NCU00172	RKPS#LSSFPPRS	54.007	NCU00172
NCU00172	RS#RSPQPPHVEPDRT	0	NCU00172	RS#RSPQPPHVEPDRTSTLSSKG
NCU00172	RSRS#PQPPHVEPDRTSTLSSKG	23.014	NCU00172	RSRS#PQPPHVEPDRTSTLSSKG
NCU00177	KSSSDKLT#YAQSGVSIDAGNELVDRI	0	NCU00177
NCU00177	KSSSDKLTY#AQSGVSIDAGNELVDRI	0	NCU00177
NCU00177	KSSSDKLTYAQS#GVSIDAGNELVDRI	22.978	NCU00177
NCU00184	RHGGAGDNGEDTS#DSEDILADIIATPSESLDSNKS	18.255	NCU00184
NCU00184	RHGGAGDNGEDTSDS#EDILADIIATPSESLDSNKS	0	NCU00184
NCU00188	KALGT#SPSKATSVISKA	0	NCU00188
NCU00188	KALGTS#PSKATSVISKA	0	NCU00188
NCU00188	KHIM*SGSYDS#FTPAAGLASAPMLKL	0	NCU00188
NCU00188	KHIMSGSYDSFT#PAAGLASAPMLKL	0	NCU00188
NCU00188	KHLEVNALADQISM*YPQQPQS#PKS	1000	NCU00188
NCU00188	KHLEVNALADQISMYPQQPQS#PKS	43.996	NCU00188
NCU00188	RATQQGS#PTSTSGAVPSPPSRA	25.7	NCU00188
NCU00188	RATQQGSPT#STSGAVPSPPSRA	0	NCU00188
NCU00188	RATQQGSPTS#TSGAVPSPPSRA	0	NCU00188
NCU00188	REGAPQTAGPS#SPKPRR	0	NCU00188
NCU00188	REGAPQTAGPSS#PKPRR	17.005	NCU00188	KDLADREGAPQTAGPSS#PKPRR
NCU00188	RRATQQGS#PT#STSGAVPSPPSRA	0	NCU00188
NCU00188	RRATQQGS#PTSTSGAVPSPPSRA	29.059	NCU00188
NCU00188	RRSS#PLATPNEPVEISKPNYFQIPPREDRL	14.616	NCU00188
NCU00188	RS#LKEERPVSRA	28.508	NCU00188	RS#LKEERPVSRA
NCU00194	MAPLADTAS#NGGSTLSLDHLITGSDKY	28.746	NCU00194
NCU00194	MAPLADTASNGGS#TLSLDHLITGSDKY	23.981	NCU00194
NCU00194	MAPLADTASNGGST#LSLDHLITGSDKY	0	NCU00194
NCU00195	KGAEAGRIS#YDVGPNSPTTATALSPPEGTTEAAIVRK	0	NCU00195
NCU00195	KGAEAGRISY#DVGPNSPTTATALSPPEGTTEAAIVRK	0	NCU00195
NCU00195	KGAEAGRISYDVGPNS#PTTATALSPPEGTTEAAIVRK	0	NCU00195
NCU00195	KGAEAGRISYDVGPNSPT#TATALSPPEGTTEAAIVRK	0	NCU00195
NCU00195	KGAEAGRISYDVGPNSPTT#ATALSPPEGTTEAAIVRK	0	NCU00195
NCU00195	KGAEAGRISYDVGPNSPTTAT#ALSPPEGTTEAAIVRK	0	NCU00195
NCU00196	KKMPGAGGHY#SAHSSTMSLPRS	0	NCU00196
NCU00196	RASMS#GDVSDAGMISSLDDRS	23.981	NCU00196
NCU00196	REMINGS#ENGYSDEHIPMPPPPMRE	0	NCU00196
NCU00196	RKKEDSISLNS#PLNISQPLISPRM	25.103	NCU00196
NCU00196	RS#ATASPSVEAANPMDTVPSLPGNLDAVVSGGQPAPSPSDSTPKA	20.471	NCU00196
NCU00196	RS#LAS#NGAPSPGSPALTSTPTGGLGRS	91.487	NCU00196
NCU00196	RS#LASNGAPSPGSPALTSTPTGGLGRS	54.962	NCU00196
NCU00196	RS#QEKLPDAEAEAATPSKE	155.31	NCU00196
NCU00196	RSAT#ASPSVEAANPMDTVPSLPGNLDAVVSGGQPAPSPSDSTPKA	8.2987e-05	NCU00196
NCU00196	RSATASPSVEAANPMDTVPS#LPGNLDAVVSGGQPAPSPSDSTPKA	0	NCU00196
NCU00196	RSLAS#NGAPS#PGSPALTSTPTGGLGRS	0	NCU00196
NCU00196	RSLAS#NGAPSPGS#PALTSTPTGGLGRS	0	NCU00196
NCU00196	RSLAS#NGAPSPGSPALTSTPTGGLGRS	0	NCU00196
NCU00196	RSLASNGAPS#PGSPALTSTPTGGLGRS	0	NCU00196
NCU00196	RSNT#LPSKRS	20.977	NCU00196	RSNT#LPSKRS
NCU00196	RT#AS#NASAGAES#VSKEGMIRR	0	NCU00196
NCU00196	RTAS#NAS#AGAES#VSKEGMIRR	38.342	NCU00196
NCU00196	RTAS#NASAGAES#VSKEGMIRR	0	NCU00196
NCU00199	RRNS#AGS#IVSIERS	76.061	NCU00199	RRNS#AGS#IVSIERS
NCU00199	RRNS#AGSIVSIERS	77.152	NCU00199	RRNS#AGS#IVSIERS	RRNS#AGSIVSIERS
NCU00202	KASM*SAIANKFQDNEDAEPS#EGESSPFEEVSRPAARA	1000	NCU00202	KFQDNEDAEPS#EGESSPFEEVSRP
NCU00202	KASMSAIANKFQDNEDAEPS#EGESSPFEEVSRPAARA	35.293	NCU00202	KFQDNEDAEPS#EGESSPFEEVSRP
NCU00202	KFQDNEDAEPS#EGES#SPFEEVSRPAARA	0	NCU00202
NCU00202	KFQDNEDAEPS#EGESS#PFEEVSRPAARA	17.987	NCU00202
NCU00202	KFQDNEDAEPSEGES#SPFEEVSRPAARA	0	NCU00202	KFQDNEDAEPSEGES#S#PFEEVSRPAARA
NCU00202	KFQDNEDAEPSEGESS#PFEEVSRPAARA	0	NCU00202	KFQDNEDAEPSEGES#S#PFEEVSRPAARA
NCU00202	KM*EST#PPPATRV	1000	NCU00202
NCU00202	KMES#TPPPATRV	20.971	NCU00202
NCU00202	KMEST#PPPAT#RVPTSTVADQKA	0	NCU00202
NCU00202	KMEST#PPPATRVPT#STVADQKA	0	NCU00202	RVPT#STVADQKA
NCU00202	KMEST#PPPATRVPTST#VADQKA	0	NCU00202
NCU00202	KMEST#PPPATRVPTSTVADQKA	37.262	NCU00202
NCU00202	KMESTPPPAT#RVPTSTVADQKA	0	NCU00202
NCU00202	KMESTPPPATRVPT#STVADQKA	11.117	NCU00202	RVPT#STVADQKA
NCU00202	KTPS#PTTY#QTPVQKL	0	NCU00202
NCU00202	KTPS#PTTYQT#PVQKL	17.98	NCU00202
NCU00202	KTPSPT#TYQTPVQKL	0	NCU00202
NCU00202	KTPSPTT#YQTPVQKL	0	NCU00202	RTSLPPASAGKTPSPTT#YQTPVQKL
NCU00202	KTPSPTTY#QTPVQKL	0	NCU00202	RTSLPPASAGKTPSPTTY#QTPVQKL
NCU00202	RAAAPVS#VRT	1000	NCU00202
NCU00202	REVPADY#KPPT#AVSSPIQPPVSKM	0	NCU00202	REVPADY#KPPTAVSSPIQPPVSKM
NCU00202	REVPADY#KPPTAVS#SPIQPPVSKM	0	NCU00202	REVPADYKPPTAVS#S#PIQPPVSKM	REVPADY#KPPTAVSSPIQPPVSKM
NCU00202	REVPADY#KPPTAVSSPIQPPVSKM	0	NCU00202	REVPADY#KPPTAVSSPIQPPVSKM
NCU00202	REVPADYKPPT#AVS#SPIQPPVSKM	0	NCU00202
NCU00202	REVPADYKPPT#AVSS#PIQPPVSKM	29.256	NCU00202
NCU00202	REVPADYKPPT#AVSSPIQPPVSKM	14.051	NCU00202
NCU00202	REVPADYKPPTAVS#S#PIQPPVSKM	0	NCU00202	REVPADYKPPTAVS#S#PIQPPVSKM
NCU00202	REVPADYKPPTAVS#SPIQPPVSKM	0	NCU00202	REVPADYKPPTAVS#S#PIQPPVSKM
NCU00202	REVPADYKPPTAVSS#PIQPPVSKM	23.977	NCU00202	REVPADYKPPTAVS#S#PIQPPVSKM	REVPADYKPPTAVSS#PIQPPVSKM
NCU00202	RT#S#LPPAS#AGKTPSPTTYQTPVQKL	16.243	NCU00202
NCU00202	RT#SLPPASAGKT	0	NCU00202
NCU00202	RT#SLPPASAGKTPS#PTTYQTPVQKL	0	NCU00202	KTPS#PTTYQTPVQKL
NCU00202	RTS#LPPASAGKT	0	NCU00202	RAAAPVSVRTS#LPPASAGKT
NCU00202	RTS#LPPASAGKTPS#PTTYQTPVQKL	20.98	NCU00202	RAAAPVSVRTS#LPPASAGKT	KTPS#PTTYQTPVQKL
NCU00202	RTSLPPAS#AGKTPS#PTTYQTPVQKL	19.223	NCU00202	KTPS#PTTYQTPVQKL
NCU00202	RTSLPPASAGKT#PS#PTTYQTPVQKL	45.543	NCU00202
NCU00202	RTSLPPASAGKTPS#PTTY#QTPVQKL	0	NCU00202
NCU00202	RTSLPPASAGKTPS#PTTYQTPVQKL	39.54	NCU00202	KTPS#PTTYQTPVQKL
NCU00202	RTSLPPASAGKTPSPT#TYQTPVQKL	0	NCU00202
NCU00202	RTTAAAPAPAS#TASPSSGNVEASLSQITQLLEQQSRI	0	NCU00202
NCU00202	RTTAAAPAPAST#ASPSSGNVEASLSQITQLLEQQSRI	0	NCU00202
NCU00202	RTTAAAPAPASTAS#PSSGNVEASLSQITQLLEQQSRI	0	NCU00202
NCU00202	RTTAAAPAPASTASPS#SGNVEASLSQITQLLEQQSRI	0	NCU00202
NCU00202	RTTAAAPAPASTASPSS#GNVEASLSQITQLLEQQSRI	0	NCU00202
NCU00202	RTTAAAPAPASTASPSSGNVEAS#LSQITQLLEQQSRI	11.939	NCU00202
NCU00209	RSFS#APWLQEPNPGHKL	17.017	NCU00209
NCU00209	RTLAGSILGDEEEEEDTTS#ASISTAGKS	20.977	NCU00209
NCU00212	KRIS#AMIYEETRG	82.626	NCU00212
NCU00213	RFARPGSS#GANVGRV	0	NCU00213
NCU00219	KAGSALFGGGANAGLPQVT#TKPTSPPPTEPAAATTTSLPPRG	0	NCU00219
NCU00219	KAGSALFGGGANAGLPQVTT#KPTSPPPTEPAAATTTSLPPRG	0	NCU00219
NCU00219	KAGSALFGGGANAGLPQVTTKPT#SPPPTEPAAATTTSLPPRG	3.7296e-05	NCU00219
NCU00219	KAGSALFGGGANAGLPQVTTKPTS#PPPTEPAAATTTSLPPRG	15.569	NCU00219
NCU00219	KENEPPS#S#PSSPPSSSTPFDSSEPSKRS	0	NCU00219
NCU00219	KENEPPS#SPS#SPPSSSTPFDSSEPSKRS	0	NCU00219
NCU00219	KENEPPS#SPSS#PPSSSTPFDSSEPSKRS	0	NCU00219
NCU00219	KENEPPS#SPSSPPSSSTPFDSSEPSKRS	0	NCU00219
NCU00219	KENEPPSS#PS#SPPSSSTPFDSSEPSKRS	0	NCU00219
NCU00219	KENEPPSS#PSS#PPSSSTPFDSSEPSKRS	0	NCU00219
NCU00219	KENEPPSSPS#S#PPSSSTPFDSSEPSKRS	3.4659e-05	NCU00219
NCU00219	KENEPPSSPSSPPS#SSTPFDSSEPSKRS	0	NCU00219
NCU00219	KENEPPSSPSSPPSSS#TPFDSSEPSKRS	0	NCU00219
NCU00219	KENEPPSSPSSPPSSST#PFDSSEPSKRS	0	NCU00219
NCU00219	KETNTEGGEEENT#SIPVSPSKT	0	NCU00219
NCU00219	KETNTEGGEEENTS#IPVSPSKT	0	NCU00219	KETNTEGGEEENTS#IPVSPSKT
NCU00219	KETNTEGGEEENTSIPVS#PSKT	38.264	NCU00219	KETNTEGGEEENTSIPVS#PSKT
NCU00219	KLAALATADHQMKPAEPEADMAAQS#PSPRK	22.225	NCU00219
NCU00219	KLAALATADHQMKPAEPEADMAAQSPS#PRK	19.225	NCU00219
NCU00219	KQPVTQS#PVRPALSHTRS	11.559	NCU00219
NCU00219	KQVT#PTMPKPEFITRV	65.926	NCU00219
NCU00219	KQVTPT#MPKPEFITRV	0	NCU00219
NCU00219	KS#ARPLPATPEAEAPPVPRK	0	NCU00219
NCU00219	KSARPLPAT#PEAEAPPVPRK	46.911	NCU00219
NCU00219	KSEM*ASAS#PARPALSHTRS	1000	NCU00219
NCU00219	KSEMASAS#PARPALSHTRS	0	NCU00219
NCU00219	KSSSWLEAALNKPES#PKT	148.32	NCU00219
NCU00219	KSVDLPSSATSVTS#PSVASPGSILDFDRT	0	NCU00219
NCU00219	KSVDLPSSATSVTSPS#VASPGSILDFDRT	0	NCU00219
NCU00219	KSVDLPSSATSVTSPS#VASPGSILDFDRTGLLSPKS	0	NCU00219
NCU00219	KSVDLPSSATSVTSPSVAS#PGSILDFDRTGLLSPKS	3.3887e-05	NCU00219
NCU00219	KTPTTEEAS#TPVLKD	0	NCU00219
NCU00219	KTRPLS#VYAAENAAATRA	46.031	NCU00219	KTRPLS#VYAAENAAATRA
NCU00219	KVAEEPKPAEQPNTADLPS#RSPTKI	16.615	NCU00219
NCU00219	KVAEEPKPAEQPNTADLPSRS#PTKI	27.821	NCU00219
NCU00219	KVHEQIAALAAASQKPSDAAAETAPS#TPTSIRG	0	NCU00219
NCU00219	RAKS#IVQEKL	1000	NCU00219
NCU00219	RANAAIT#SPTEEQPPQSETAQVEDEDAVDTSDLSRT	15.734	NCU00219
NCU00219	RANAAITS#PTEEQPPQSETAQVEDEDAVDTSDLSRT	0	NCU00219
NCU00219	RANAAITSPT#EEQPPQSETAQVEDEDAVDTSDLSRT	0	NCU00219
NCU00219	RANAAITSPTEEQPPQS#ETAQVEDEDAVDTSDLSRT	0	NCU00219
NCU00219	RANAAITSPTEEQPPQSET#AQVEDEDAVDTSDLSRT	0	NCU00219
NCU00219	RFLDEQTQPILNPET#EKT#SRPSSPVKQRA	7.121	NCU00219
NCU00219	RFLDEQTQPILNPET#EKTSRPS#SPVKQ	0	NCU00219
NCU00219	RFLDEQTQPILNPET#EKTSRPSS#PVKQ	0	NCU00219
NCU00219	RFLDEQTQPILNPET#EKTSRPSSPVKQ	19.228	NCU00219
NCU00219	RFLDEQTQPILNPETEKT#SRPSS#PVKQ	0	NCU00219
NCU00219	RFLDEQTQPILNPETEKT#SRPSSPVKQ	0	NCU00219
NCU00219	RFLDEQTQPILNPETEKTS#RPS#SPVKQ	0	NCU00219	RFLDEQTQPILNPETEKTS#RPSSPVKQ
NCU00219	RFLDEQTQPILNPETEKTS#RPSSPVKQ	0	NCU00219	RFLDEQTQPILNPETEKTS#RPSSPVKQ
NCU00219	RGKS#LLNHTGGPMRS	126	NCU00219
NCU00219	RGPVKT#PTPEPRT	30.068	NCU00219	RGPVKT#PTPEPRT
NCU00219	RGPVKTPT#PEPRT	15.005	NCU00219
NCU00219	RKDS#IPLPSLPNFDFQQQPQPRP	25.7	NCU00219
NCU00219	RKDSIPLPS#LPNFDFQQQPQPRP	22.866	NCU00219
NCU00219	RKGSEDPASLAKT#PTTEEAS#TPVLKD	36.036	NCU00219
NCU00219	RKGSEDPASLAKT#PTTEEASTPVLKD	45.543	NCU00219
NCU00219	RKGSEDPASLAKTPT#TEEAS#TPVLKD	0	NCU00219
NCU00219	RKGSEDPASLAKTPT#TEEASTPVLKD	0	NCU00219
NCU00219	RKGSEDPASLAKTPTT#EEASTPVLKD	0	NCU00219
NCU00219	RMS#MMSPNSRA	21.254	NCU00219
NCU00219	RNDLVS#PLLRK	1000	NCU00219	RNDLVS#PLLRKG
NCU00219	RNSIFGPQLGS#PTKPDTQPDAATQDDSNPKPASRP	0	NCU00219
NCU00219	RNSIFGPQLGSPT#KPDTQPDAATQDDSNPKPASRP	0	NCU00219
NCU00219	RNSIFGPQLGSPTKPDT#QPDAATQDDSNPKPASRP	0	NCU00219
NCU00219	RPASIPVPS#YEEDRPVTPAPLSITPQPSATEAKE	0	NCU00219
NCU00219	RPASIPVPSY#EEDRPVTPAPLSITPQPSATEAKE	0	NCU00219
NCU00219	RPASIPVPSYEEDRPVT#PAPLSITPQPSATEAKE	13.283	NCU00219
NCU00219	RQPSEAAEPTKQPVT#QSPVRPALSHTRS	0	NCU00219
NCU00219	RQPSEAAEPTKQPVTQS#PVRPALSHTRS	0	NCU00219
NCU00219	RQS#LLNSPLITSAPRL	0	NCU00219
NCU00219	RQSLLNS#PLITSAPRL	82.505	NCU00219	RQSLLNS#PLITSAPRL
NCU00219	RRPS#VPEQAPTPEPQPQPEVQSPPPPKV	52.318	NCU00219
NCU00219	RRPS#VPEQAPTPEPQPQPEVQSPPPPKVPPKS	55.952	NCU00219
NCU00219	RRPSVPEQAPT#PEPQPQPEVQSPPPPKV	30.973	NCU00219
NCU00219	RRPT#SQASERPKT	0	NCU00219
NCU00219	RRPTS#QASERPKT	0	NCU00219
NCU00219	RS#AETS#PVRPALGHTRS	10.92	NCU00219	RS#AETS#PVRPALGHTRS
NCU00219	RS#AETSPVRPALGHTRS	17.987	NCU00219	RS#AETS#PVRPALGHTRS	RS#AETSPVRPALGHTRS
NCU00219	RS#ASVPLRK	0	NCU00219
NCU00219	RS#GSVADLVNSFKT	0	NCU00219
NCU00219	RS#KSKVQEQAAAFVNKM	0	NCU00219	RS#KSKVHEQAALFTTLNRQ
NCU00219	RS#SQILTSPSAAMPSARP	0	NCU00219
NCU00219	RS#SQILTSPSAAMPSARPLSWQRR	0	NCU00219
NCU00219	RSAET#SPVRPALGHTRS	0	NCU00219	KAEPTERSAET#S#PVRPALGHTRS
NCU00219	RSAETS#PVRPALGHTRS	0	NCU00219	KAEPT#ERSAETS#PVRPALGHTRS	KAEPTERSAET#S#PVRPALGHTRS	KAEPTERSAETS#PVRPALGHTRS	RS#AETS#PVRPALGHTRS
NCU00219	RSAS#KYGSDAQALLSDFFGTERPRR	0	NCU00219
NCU00219	RSASKY#GSDAQALLSDFFGTERPRR	0	NCU00219
NCU00219	RSASKYGS#DAQALLSDFFGTERPRR	0	NCU00219
NCU00219	RSAT#KVLEQATVFAALNQQPSEPAEPKS	0	NCU00219
NCU00219	RSATKVLEQAT#VFAALNQQPSEPAEPKS	0	NCU00219
NCU00219	RSGS#VADLVNSFKT	17.017	NCU00219	RSGS#VADLVNSFKT
NCU00219	RSKS#KVHEQAALFTTLNRQ	21.558	NCU00219	RSKS#KVHEQAALFTTLNRQ
NCU00219	RSKS#KVQEQAAAFVNKM	20.977	NCU00219	RSKS#KVQEQAAAFVNKM
NCU00219	RSS#QILTSPSAAMPSARP	0	NCU00219
NCU00219	RSS#QILTSPSAAMPSARPLSWQRR	0	NCU00219
NCU00219	RSSQILT#SPSAAMPSARP	39.946	NCU00219
NCU00219	RSSQILTSPSAAMPSARPLS#WQRR	11.129	NCU00219
NCU00219	RTELPPRLPLS#ALSSPSFTSSRR	10.92	NCU00219
NCU00219	RTELPPRLPLSALS#SPSFTSSRR	17.98	NCU00219
NCU00219	RTGS#PTKGLGGFVQSAMMKR	0	NCU00219
NCU00219	RTSIASIASTIQPPDGVDLS#APAHETTGSPRA	15.583	NCU00219
NCU00219	RTSIASIASTIQPPDGVDLSAPAHET#TGSPRA	0	NCU00219
NCU00219	RTSIASIASTIQPPDGVDLSAPAHETT#GSPRA	0	NCU00219
NCU00219	RTSIASIASTIQPPDGVDLSAPAHETTGS#PRA	0	NCU00219
NCU00220	RTANLLPS#SPSSGPSNNQPQQGTTELERA	0	NCU00220
NCU00220	RTANLLPSS#PSSGPSNNQPQQGTTELERA	0	NCU00220
NCU00222	KHVAFT#PETQRA	66.604	NCU00222
NCU00222	KIPLPASFGSKT#PT#SKTPTASRT	0	NCU00222
NCU00222	KIPLPASFGSKT#PTS#KTPTASRT	0	NCU00222
NCU00222	KSIAPVS#PRK	106.18	NCU00222
NCU00222	KVHPTMAHAPS#SGLRL	0	NCU00222
NCU00222	KVHPTMAHAPSS#GLRL	0	NCU00222
NCU00222	RAT#VAQALKSPS#PVKQ	0	NCU00222
NCU00222	RATVAQALKS#PS#PVKQ	147.18	NCU00222
NCU00222	RATVAQALKS#PS#PVKQALSKS	53.95	NCU00222
NCU00222	RATVAQALKSPS#PVKQ	33.182	NCU00222
NCU00222	RKSIAPVS#PRK	134.81	NCU00222
NCU00222	RLAS#LSQAPES#PVKESSSRS	17.027	NCU00222
NCU00222	RLASLS#QAPES#PVKESSSRS	55.429	NCU00222
NCU00222	RLASLSQAPES#PVKESSSRS	85.311	NCU00222
NCU00222	RLGFTDIKPTTNRDDDLPPIAQS#TPTKI	0	NCU00222
NCU00222	RLGFTDIKPTTNRDDDLPPIAQST#PTKI	0	NCU00222
NCU00222	RQSIMS#PTRS	44.409	NCU00222
NCU00222	RSQS#KANLDDIDPSRRS	16.812	NCU00222
NCU00222	RTEETATSAHLT#TPGGSLAKH	15.569	NCU00222
NCU00222	RTEETATSAHLTT#PGGSLAKH	47.959	NCU00222
NCU00222	RTPGKS#SPVKLPMSEMHPSKV	0	NCU00222
NCU00222	RTPGKSS#PVKLPMSEMHPSKV	19.225	NCU00222
NCU00222	RVPRT#PGKS#SPVKLPMSEMHPSKV	25.217	NCU00222
NCU00222	RVPRT#PGKSS#PVKLPMSEMHPSKV	32.62	NCU00222
NCU00222	RVPRTPGKS#S#PVKLPMSEMHPSKV	0	NCU00222
NCU00223	KLEPGIPIS#PLPPPVHSHAS#ALSPKS	0	NCU00223
NCU00223	KLEPGIPIS#PLPPPVHSHASALS#PKS	12.124	NCU00223
NCU00223	KLEPGIPISPLPPPVHSHAS#ALSPKS	10.364	NCU00223
NCU00223	KLEPGIPISPLPPPVHSHASALS#PKS	49.867	NCU00223
NCU00223	KT#GSPNLGPTHMPQNLVQQPPIQRA	14.053	NCU00223
NCU00223	KTGS#PNLGPTHM*PQNLVQQPPIQRA	1000	NCU00223
NCU00223	KTGS#PNLGPTHMPQNLVQQPPIQRA	19.215	NCU00223
NCU00223	KTGSPNLGPT#HM*PQNLVQQPPIQRA	0	NCU00223
NCU00223	KTGSPNLGPT#HMPQNLVQQPPIQRA	23.115	NCU00223
NCU00225	KEAT#TEGEAAAEAIPEEEEEKHVSYSEYLAQLAEKKA	0	NCU00225
NCU00225	KEATT#EGEAAAEAIPEEEEEKHVSYSEYLAQLAEKKA	0	NCU00225	KTEQKEATT#EGEAAAEAIPEEEEEKH
NCU00225	KHVSY#SEYLAQLAEKKA	0	NCU00225
NCU00225	KQAALS#WGATEGQAELKDEQAAEEIAKTEQKE	12.333	NCU00225
NCU00225	KQAALSWGAT#EGQAELKDEQAAEEIAKTEQKE	0	NCU00225
NCU00225	KRNS#DGVAPSKAPAQGSGRRS	48.902	NCU00225	KRNS#DGVAPSKAPAQGSGRR
NCU00225	KSIPS#GSEKQAALSWGATEGQAELKDEQAAEEIAKTEQKE	0	NCU00225	KSIPS#GSEKQ
NCU00225	KSIPSGS#EKQAALSWGATEGQAELKDEQAAEEIAKTEQKE	7.0336	NCU00225
NCU00225	KSIPSGSEKQAALS#WGATEGQAELKDEQAAEEIAKTEQKE	0	NCU00225
NCU00225	RNSDGVAPSKAPAQGS#GRRSNLTGNEAAFRD	2.3546e-05	NCU00225
NCU00225	RNSDGVAPSKAPAQGSGRRS#NLTGNEAAFRD	22.588	NCU00225	RRS#NLTGNEAAFRD
NCU00225	RRS#NLTGNEAAFRD	127.17	NCU00225	RRS#NLTGNEAAFRD
NCU00226	RHS#ITPSVASEVTITPDRFRD	33.554	NCU00226
NCU00226	RHSIT#PSVASEVTITPDRF	0	NCU00226	RHSIT#PSVASEVTITPDRF
NCU00230	KEVIVIDDT#PEPEGTATRS	139.17	NCU00230	KEVIVIDDT#PEPEGTATRS
NCU00230	KVIQDT#SPNQNARV	17.97	NCU00230
NCU00230	KVIQDTS#PNQNARV	0	NCU00230
NCU00230	RQPFPDPPS#AQYSLVDHQSPVNAPPPLIASSVVLKPITRT	0	NCU00230
NCU00230	RQPFPDPPSAQY#SLVDHQSPVNAPPPLIASSVVLKPITRT	0	NCU00230
NCU00230	RQPFPDPPSAQYS#LVDHQSPVNAPPPLIASSVVLKPITRT	0	NCU00230
NCU00230	RQPFPDPPSAQYSLVDHQS#PVNAPPPLIASSVVLKPITRT	0	NCU00230
NCU00232	RLLLS#PSVEFQRQ	52.221	NCU00232
NCU00239	KDM*DSATAAGLPGTSSGEQSGGGHHPGS#MSDIPEIAHRA	26.073	NCU00239
NCU00239	KDMDSATAAGLPGTSSGEQS#GGGHHPGSMSDIPEIAHRA	3.2367e-05	NCU00239
NCU00239	KDMDSATAAGLPGTSSGEQSGGGHHPGS#MSDIPEIAHRA	17.024	NCU00239
NCU00239	RHDS#LFLFPGPNDTSTRS	189.4	NCU00239	RHDS#LFLFPGPNDTSTRS
NCU00239	RRGS#ITYSNRS	52.221	NCU00239	RRGS#ITYSNRS
NCU00239	RS#GQYGGYQGYGDADQTPTRQ	42.239	NCU00239
NCU00239	RSSGAQQQSQGAGSSS#LRN	20.004	NCU00239	RSSGAQQQSQGAGSSS#LRNVEPAPQILEQRE
NCU00241	RAS#PAPPHSPTKSPNPAAART	0	NCU00241
NCU00241	RASPAPPHS#PT#KSPNPAAART	0	NCU00241	RASPAPPHS#PT#KSPNPAAART
NCU00241	RASPAPPHS#PTKSPNPAAART	45.259	NCU00241	RASPAPPHS#PT#KSPNPAAART	RASPAPPHS#PTKSPNPAAART
NCU00241	RASPAPPHSPT#KSPNPAAART	0	NCU00241	RASPAPPHS#PT#KSPNPAAART	RASPAPPHSPT#KS#PNPAAART	RASPAPPHSPT#KSPNPAAART
NCU00241	RKKS#ISDLSEDSYAQSATTNNTSPPPSMRA	12.769	NCU00241
NCU00241	RKKSISDLS#EDSYAQSATTNNTSPPPSMRA	0	NCU00241
NCU00241	RKKSISDLSEDS#YAQSATTNNTSPPPSMRA	0	NCU00241
NCU00241	RKKSISDLSEDSY#AQSATTNNTSPPPSMRA	15.569	NCU00241
NCU00241	RRPQS#PIQTRS	58.252	NCU00241	RRPQS#PIQTRS
NCU00241	RTAS#PKPAPPRPASSATGTADEYSYRPYDKPKN	10.724	NCU00241
NCU00241	RTASPKPAPPRPAS#SATGTADEYSYRPYDKPKN	0	NCU00241
NCU00241	RTSLWPNGRPPS#IATPSATASQTSHASTART	0	NCU00241
NCU00241	RTSLWPNGRPPSIAT#PSATASQTSHASTART	0	NCU00241
NCU00242	RAFLNLPGGAS#GANAAASTAGSGSGIEGKI	0	NCU00242
NCU00242	RQAS#VSGPSGSGSSSGEAGERA	52.221	NCU00242	RQAS#VSGPSGSGSSSGEAGERA
NCU00243	RRPGGAT#PTGGPRV	42.69	NCU00243	RRPGGAT#PTGGPRV
NCU00245	RAAT#DPTANAVPVPAPAMVTGGKV	0	NCU00245
NCU00245	RAATDPT#ANAVPVPAPAMVTGGKV	36.869	NCU00245
NCU00248	KS#TELPSSTAPPAVRE	0	NCU00248
NCU00248	KST#ELPSSTAPPAVRE	0	NCU00248	RIKST#ELPSSTAPPAVRE
NCU00249	REHEASGSAQT#QAQVSPVNVNCEQRL	0	NCU00249
NCU00251	KRVNT#RYRD	23.981	NCU00251
NCU00257	RAGTLRPGT#AGGASLAGEELGPEVGKV	11.283	NCU00257
NCU00269	KAASES#TATPSENVPTQKPSRK	0	NCU00269
NCU00269	KAASEST#ATPSENVPTQKPSRK	0	NCU00269
NCU00269	KAASESTAT#PSENVPTQKPSRK	0	NCU00269
NCU00269	KAGPSS#SGAPS#PTNGGSAKS#PLGRN	0	NCU00269	KAGPSSSGAPSPTNGGS#AKS#PLGRN
NCU00269	KAGPSS#SGAPSPTNGGSAKS#PLGRN	0	NCU00269	KAGPSSSGAPSPTNGGS#AKS#PLGRN
NCU00269	KAGPSSS#GAPS#PTNGGSAKS#PLGRN	38.212	NCU00269	KAGPSSSGAPSPTNGGS#AKS#PLGRN
NCU00269	KAGPSSS#GAPSPTNGGSAKS#PLGRN	0	NCU00269	KAGPSSSGAPSPTNGGS#AKS#PLGRN
NCU00269	KAGPSSSGAPS#PTNGGS#AKSPLGRN	0	NCU00269
NCU00269	KAGPSSSGAPS#PTNGGSAKS#PLGRN	8.7034	NCU00269	KAGPSSSGAPSPTNGGS#AKS#PLGRN
NCU00269	KAGPSSSGAPSPT#NGGSAKSPLGRN	0	NCU00269
NCU00269	KALQDIIDSLT#KEPTPRH	12.857	NCU00269
NCU00269	KRAKEDSTTEDSIPS#PPPPPPPPTDTPLTEEERS	27.895	NCU00269
NCU00269	KTQQPDADGDIVLT#DVEDEGENT#PATSSSDRK	74.982	NCU00269
NCU00269	KTQQPDADGDIVLT#DVEDEGENTPATSSSDRK	90.911	NCU00269
NCU00269	RAKEDSTTEDSIPS#PPPPPPPPTDTPLTEEERS	38.455	NCU00269
NCU00269	RKRAEEQEVPAPASEAIPS#PKR	47.469	NCU00269
NCU00272	KRPASGPPEVIDLTQGSNNS#AGSSPVATSSHSDIRG	7.8088	NCU00272
NCU00272	KRPASGPPEVIDLTQGSNNSAGSS#PVATSSHSDIRG	0	NCU00272
NCU00272	RAIFSGHGAGAGAGAGAAPALGGY#SPSPGGPGGQSRS	0	NCU00272
NCU00272	RAIFSGHGAGAGAGAGAAPALGGYS#PSPGGPGGQSRS	17.017	NCU00272
NCU00272	RSELFAASSAVHPT#TATTPPTMSAKL	0	NCU00272
NCU00272	RSELFAASSAVHPTT#ATTPPTMSAKL	0	NCU00272
NCU00277	KENNGLGPALPIRPNHT#GSNRPPATRG	10.92	NCU00277
NCU00277	KSPFSKPRS#PYSPTQKT	22.978	NCU00277
NCU00277	KVIS#PQPT#GGGPLKSPGLPARN	63.971	NCU00277	KVIS#PQPT#GGGPLKSPGLPARN
NCU00277	KVIS#PQPTGGGPLKS#PGLPARN	33.554	NCU00277	KVISPQPT#GGGPLKS#PGLPARN	KVIS#PQPT#GGGPLKSPGLPARN	KVIS#PQPTGGGPLKSPGLPARN
NCU00277	KVIS#PQPTGGGPLKSPGLPARN	96.78	NCU00277	KVIS#PQPT#GGGPLKSPGLPARN	KVIS#PQPTGGGPLKSPGLPARN
NCU00277	KVISPQPT#GGGPLKSPGLPARN	15.583	NCU00277	KVISPQPT#GGGPLKS#PGLPARN	KVIS#PQPT#GGGPLKSPGLPARN	KVISPQPT#GGGPLKSPGLPARN
NCU00277	KVISPQPTGGGPLKS#PGLPARN	16.761	NCU00277	KVISPQPT#GGGPLKS#PGLPARN
NCU00277	RASLS#PRPLPDPTSPSRPLPIPANPMLSPPQKL	0	NCU00277
NCU00277	RASLSPRPLPDPT#SPSRPLPIPANPMLSPPQKL	0	NCU00277
NCU00277	RASLSPRPLPDPTS#PSRPLPIPANPMLSPPQKL	0	NCU00277
NCU00277	RASLSPRPLPDPTSPS#RPLPIPANPMLSPPQKL	12.701	NCU00277
NCU00277	RFS#S#RPPSPLVQDILDGYLDSPIRS	0	NCU00277
NCU00277	RFS#SRPPS#PLVQDILDGYLDSPIRS	0	NCU00277
NCU00277	RFSSRPPS#PLVQDILDGYLDSPIRS	44.629	NCU00277
NCU00277	RGQQAVTPTQPQPHVGNNNNKS#PFSKPRS	18.837	NCU00277
NCU00277	RPLPDPTS#PSRPLPIPANPMLSPPQKL	0	NCU00277
NCU00277	RRFSSRPPS#PLVQDILDGYLDSPIRS	9.251	NCU00277
NCU00277	RSPYS#PTQKT	20.004	NCU00277
NCU00277	RT#GGKENNGLGPALPIRPNHTGSNRPPATRG	19.734	NCU00277
NCU00277	RTGGKENNGLGPALPIRPNHT#GSNRPPATRG	0	NCU00277
NCU00279	KAFDVS#PASTPNPLRV	89.534	NCU00279
NCU00285	RS#RVPSVHLTSTSSALSKL	0	NCU00285
NCU00285	RSRVPS#VHLTSTSSALSKL	33.811	NCU00285
NCU00294	RLPS#IPRPNMSICILGDQHDIDRA	0	NCU00294
NCU00295	KS#SVNVANPDQHGDATKN	0	NCU00295
NCU00295	KSS#VNVANPDQHGDATKN	2.6954e-05	NCU00295	RKSS#VNVANPDQHGDATKN
NCU00295	KVLETLELLS#QDDGYQSDDESEAGETNGEKS	0	NCU00295
NCU00295	KVLETLELLSQDDGY#QSDDESEAGETNGEKS	0	NCU00295
NCU00295	KVLETLELLSQDDGYQS#DDESEAGETNGEKS	12.055	NCU00295
NCU00295	RAGTNM*NVFAGPQALET#VQYVVFPNM*GFLKE	0	NCU00295
NCU00295	RAGTNMNVFAGPQALET#VQYVVFPNM*GFLKE	0	NCU00295
NCU00295	REELIAAAPNAQAAPQNLAALNNQAPLPS#PSLQPGTAT#PGTRS	25.589	NCU00295
NCU00295	REELIAAAPNAQAAPQNLAALNNQAPLPSPSLQPGT#ATPGTRS	0	NCU00295
NCU00295	REELIAAAPNAQAAPQNLAALNNQAPLPSPSLQPGTAT#PGTRS	16.237	NCU00295
NCU00295	RKS#SVNVANPDQHGDATKN	0	NCU00295
NCU00295	RKSS#VNVANPDQHGDATKN	23.981	NCU00295	RKSS#VNVANPDQHGDATKN
NCU00301	KHGAVLGEGDS#DDEDKAVAKQ	1000	NCU00301	KHGAVLGEGDS#DDEDKAVAKQ
NCU00301	KSVSSTS#GMLS#PPEDEGEYDDLSDDDMEDFKKM	0	NCU00301
NCU00301	KSVSSTS#GMLSPPEDEGEY#DDLSDDDMEDFKKM	0	NCU00301
NCU00301	KSVSSTSGM*LSPPEDEGEY#DDLSDDDMEDFKKM	45.501	NCU00301
NCU00301	KSVSSTSGMLS#PPEDEGEY#DDLSDDDMEDFKKM	13.279	NCU00301
NCU00301	KSVSSTSGMLSPPEDEGEY#DDLSDDDMEDFKKM	3.6008e-05	NCU00301
NCU00301	KSVSSTSGMLSPPEDEGEYDDLS#DDDMEDFKKM	17.328	NCU00301
NCU00301	KTTVLS#DEEMGGEEEEEGDEGWWGSSRK	61.373	NCU00301
NCU00301	RDDDERS#DFGDEEILEAHVAKE	1000	NCU00301	RDDDERS#DFGDEEILEAHVAKE
NCU00301	RIDFDDS#DDGRQ	1000	NCU00301	RIDFDDS#DDGRQSKRR
NCU00303	RAFNHRT#SVEIESEYDRLRA	0	NCU00303
NCU00303	RAFNHRTS#VEIESEYDRL	20.971	NCU00303	RAFNHRTS#VEIESEYDRL	RTS#VEIESEYDRLRA
NCU00303	RAFNHRTS#VEIESEYDRLRA	0	NCU00303	RAFNHRTS#VEIESEYDRL	RTS#VEIESEYDRLRA
NCU00308	KRKS#PPTTTGTTETQEPPAKV	11.127	NCU00308
NCU00311	KNHPMS#GVLSPANFDKDPMSSRL	20.486	NCU00311
NCU00311	KNHPMSGVLS#PANFDKDPMSSRL	47.817	NCU00311
NCU00311	KRHS#GLDQTTINTMFPDAVAAIATEKA	47.586	NCU00311
NCU00311	KRHSGLDQT#TINTM*FPDAVAAIATEKA	0	NCU00311
NCU00311	KRHSGLDQT#TINTMFPDAVAAIATEKA	0	NCU00311
NCU00311	KSST#GQTPMGQFVQPPPSAGGLRS	13.839	NCU00311
NCU00311	KSSTGQT#PMGQFVQPPPSAGGLRS	15.276	NCU00311
NCU00311	RNS#TPEASNVSSLRPPSSRA	0	NCU00311
NCU00311	RNSLVDNRNS#LAAPTVSGPKD	23.491	NCU00311
NCU00311	RNST#PEASNVSS#LRPPSSRA	17.017	NCU00311
NCU00311	RNST#PEASNVSSLRPPS#SRA	10.928	NCU00311	RNST#PEASNVSSLRPPSSRA	RNSTPEASNVSSLRPPS#SRA
NCU00311	RNST#PEASNVSSLRPPSSRA	20.977	NCU00311	RNST#PEASNVSSLRPPSSRA
NCU00311	RNSTPEASNVSS#LRPPSSRA	0	NCU00311	RNSTPEASNVSS#LRPPSSRA
NCU00311	RRGS#SKPPEDPTDPTLLQDIPSWLRS	0	NCU00311
NCU00311	RRGSS#KPPEDPTDPTLLQDIPSWLRS	16.227	NCU00311
NCU00311	RRGSSKPPEDPT#DPTLLQDIPSWLRS	0	NCU00311
NCU00320	KGSNPYMDTDLPS#PKR	58.252	NCU00320
NCU00320	KLGRASQDPES#CIADPETLSDDGNPFRA	0	NCU00320
NCU00320	READDYAT#SPGENIRS	17.005	NCU00320
NCU00320	RHSY#DSPGISSANMLPEART	0	NCU00320
NCU00320	RHSYDS#PGISSANMLPEART	26.598	NCU00320
NCU00320	RTDPDTMHTSS#GTEPPT#PPNAPRS	0	NCU00320
NCU00320	RTDPDTMHTSSGTEPPT#PPNAPRS	29.785	NCU00320
NCU00324	KLTPQFEQEQAGGS#LEEEEEEDKDLTPRG	18.589	NCU00324
NCU00324	KLTPQFEQEQAGGSLEEEEEEDKDLT#PRG	68.785	NCU00324
NCU00324	KNPMNAS#PQHQVVGT#PPRE	1000	NCU00324
NCU00324	KRT#HSPPIPTAIASEYFQAPRV	14.051	NCU00324
NCU00324	KRTHS#PPIPTAIASEYFQAPRV	28.83	NCU00324	KRTHS#PPIPTAIASEYFQAPRV
NCU00324	KRTHSPPIPT#AIASEYFQAPRV	35.241	NCU00324
NCU00324	RARSDTVTSSEVSS#DHEFDASGFHRA	0	NCU00324	RSDTVTSSEVSS#DHEFDASGFHRA
NCU00324	RFATDGPLTMTGS#PSSSSPRPPLFADNSSTWTTKS	0	NCU00324
NCU00324	RQATTMS#PPKPAVRR	16.232	NCU00324
NCU00324	RRGS#QSALETVKERA	0	NCU00324	RRGS#QSALETVKERA
NCU00324	RRGSQS#ALETVKERA	15.005	NCU00324	RRGSQS#ALETVKERA
NCU00324	RS#GSS#PIQSSNLRQ	0	NCU00324
NCU00324	RS#NSKVYDIFALSKA	0	NCU00324
NCU00324	RSGS#S#PIQSSNLRQ	34.315	NCU00324	RSGS#S#PIQSSNLRQ
NCU00324	RSGS#SPIQSSNLRQ	18.547	NCU00324	RSGS#S#PIQSSNLRQ	RSGS#SPIQSSNLRQ
NCU00324	RSGSS#PIQSSNLRQ	0	NCU00324	RSGS#S#PIQSSNLRQ
NCU00324	RSNS#KVYDIFALSKA	17.98	NCU00324	RSNS#KVYDIFALSKA
NCU00325	KAAVTPKS#PATQSVGDKA	49.974	NCU00325	KAAVTPKS#PATQSVGDKA
NCU00332	KIKQEPT#PERELGTIDEVAGVPDAVSDSTYEPTPAVKA	10.421	NCU00332
NCU00332	KLAEALSANGNTDTS#PKE	44.437	NCU00332
NCU00332	KQEPT#PERELGTIDEVAGVPDAVSDSTYEPTPAVKA	30.661	NCU00332
NCU00332	KQEPTPERELGT#IDEVAGVPDAVSDSTYEPTPAVKA	18.749	NCU00332
NCU00336	KSVDS#QSPADVSASLSKA	0	NCU00336
NCU00336	KSVDSQS#PADVSASLSKA	14.04	NCU00336
NCU00340	KAQQANSSSFPAQQLAFQSQS#TSPILRA	0	NCU00340
NCU00340	KAQQANSSSFPAQQLAFQSQSTS#PILRA	23.979	NCU00340
NCU00340	RARS#ATVSELGPYPQKS	20.98	NCU00340	RS#ATVSELGPYPQKS
NCU00340	RARSAT#VS#ELGPYPQKS	0	NCU00340
NCU00340	RARSAT#VSELGPYPQKS	0	NCU00340	RSAT#VSELGPYPQKS
NCU00340	RARSATVS#ELGPYPQKS	0	NCU00340	RSATVS#ELGPYPQKS
NCU00340	RGYS#PMAAYTVIEGS#PTYKQ	36.418	NCU00340
NCU00340	RGYS#PMAAYTVIEGSPTYKQ	20.971	NCU00340
NCU00340	RGYSPMAAYT#VIEGSPTYKQ	0	NCU00340
NCU00340	RGYSPMAAYTVIEGS#PTYKQ	40.786	NCU00340
NCU00340	RHTS#M*PAYGLECSPAPSFVSSHFEDYSQRG	1000	NCU00340
NCU00340	RHTS#MPAYGLECSPAPSFVSSHFEDYSQRG	37.991	NCU00340
NCU00340	RHTSMPAY#GLECSPAPSFVSSHFEDYSQRG	16.212	NCU00340
NCU00340	RHTSMPAYGLECS#PAPSFVSSHFEDYSQRG	35.652	NCU00340
NCU00340	RQMS#QGHPGVIRR	1000	NCU00340
NCU00340	RRSS#IPPSVLSATTAIAAGTPGVYKPSDLRRS	0	NCU00340
NCU00340	RRSSIPPS#VLSATTAIAAGTPGVYKPSDLRRS	31.294	NCU00340
NCU00340	RS#AT#VSELGPYPQKS	65.926	NCU00340
NCU00340	RS#S#IPPS#VLSATTAIAAGTPGVYKPSDLRRS	0	NCU00340
NCU00340	RSAT#VSELGPYPQKS	15.569	NCU00340	RSAT#VSELGPYPQKS
NCU00340	RSSIPPS#VLSATTAIAAGTPGVYKPSDLRR	0	NCU00340
NCU00340	RSSIPPSVLS#ATTAIAAGTPGVYKPSDLRR	12.776	NCU00340
NCU00340	RSSIPPSVLSATT#AIAAGTPGVYKPSDLRR	0	NCU00340
NCU00340	RSVS#AS#VGPVAEGDESADNSPPGLTYSNPAINMARQ	0	NCU00340
NCU00340	RSVSASVGPVAEGDES#ADNSPPGLTYSNPAINMARQ	0	NCU00340
NCU00344	RDRS#S#PPAPPPPPSAGSTPPRI	47.1	NCU00344
NCU00344	RDRS#SPPAPPPPPS#AGSTPPRI	20.977	NCU00344
NCU00344	RDRS#SPPAPPPPPSAGSTPPRI	0	NCU00344
NCU00344	RDRSS#PPAPPPPPSAGSTPPRI	19.223	NCU00344	RDRSS#PPAPPPPPSAGSTPPRI
NCU00344	RKADS#AT#PPVTSADTVTVAGAGTVGRH	15.011	NCU00344
NCU00346	KGGSSSTSGSGSSS#SIYSGKAESIRS	0	NCU00346
NCU00347	RLSGPSGPGGS#SASPARRL	16.237	NCU00347
NCU00347	RLSGPSGPGGSSAS#PARRL	20.98	NCU00347
NCU00349	KSEIPPPPPS#PPSTHVDVVRN	66.604	NCU00349
NCU00349	RAQETTVQS#PVTTSRR	48.449	NCU00349	RAQETTVQS#PVTTSRR
NCU00349	RKAPLS#PEQTRKN	63.483	NCU00349
NCU00349	RKATSS#PSPEDGVAAKR	26.985	NCU00349	KATSS#PSPEDGVAAKRT
NCU00352	RHFS#QTS#DLGNYQRY	0	NCU00352
NCU00352	RHFS#QTSDLGNYQRY	52.221	NCU00352
NCU00352	RHFSQTS#DLGNYQRY	0	NCU00352
NCU00352	RYAEDS#DDYPDESTTSYYQHGGAIPPDSAAARD	15.423	NCU00352
NCU00352	RYAEDSDDY#PDESTTSYYQHGGAIPPDSAAARD	0	NCU00352
NCU00358	RENPVGVQPAVS#LDGEDDGRPGMDQVDERY	1000	NCU00358
NCU00359	KDGGGGGGS#GAATPTSANTPGASSSKG	20.98	NCU00359
NCU00359	KDGGGGGGSGAAT#PTSANTPGASSSKG	0	NCU00359
NCU00359	KDGGGGGGSGAATPTS#ANTPGASSSKG	0	NCU00359
NCU00366	KNIEY#ASDDDELTRK	0	NCU00366
NCU00366	KNIEYAS#DDDELTRKI	35.354	NCU00366	KNIEYAS#DDDELTRKI
NCU00366	RQNGGDKEGS#GDENGS#DQASPAIEDKN	85.911	NCU00366
NCU00366	RQNGGDKEGS#GDENGSDQASPAIEDKN	60.86	NCU00366
NCU00366	RQNGGDKEGSGDENGS#DQASPAIEDKN	0	NCU00366	RQNGGDKEGSGDENGS#DQASPAIEDKN
NCU00377	RANSTPYPLPGNPT#TPLAT#SPNTRPLANTSARR	0	NCU00377
NCU00377	RANSTPYPLPGNPTT#PLAT#SPNTRPLANTSARR	20.977	NCU00377
NCU00377	RANSTPYPLPGNPTT#PLATS#PNTRPLANTSARR	2.9758e-05	NCU00377
NCU00377	RANSTPYPLPGNPTTPLAT#SPNTRPLANTSARR	17.017	NCU00377
NCU00377	RANSTPYPLPGNPTTPLATS#PNTRPLANTSARR	0	NCU00377
NCU00382	KALHNPFDS#DHAESDYQPRR	71.216	NCU00382
NCU00382	KLVFIPQDIDPSFPT#SEPEDEGEELYNKS	0	NCU00382
NCU00382	KLVFIPQDIDPSFPTS#EPEDEGEELYNKS	0	NCU00382
NCU00388	KAASNIEDHDDSLTAEGNS#DAETIVLPGKD	40.311	NCU00388
NCU00388	KAES#DDEAEPPKVRR	1000	NCU00388	KAES#DDEAEPPKVRR
NCU00388	KAKDGSSGLSSAPES#PPQRRR	17.987	NCU00388
NCU00388	KDGSSGLSSAPES#PPQRR	54.52	NCU00388
NCU00388	KKDDKIPTIAIS#DREASPAGRV	0	NCU00388
NCU00388	KRADHDVAAAS#SEGETPKPRR	14.498	NCU00388
NCU00388	KRADHDVAAASS#EGETPKPRR	0	NCU00388	KRADHDVAAASS#EGETPKPRR
NCU00388	RASAT#PPHPGSTEKDPSEIPSKK	16.812	NCU00388
NCU00388	RDQPSS#PRDECEKPQMMEKY	20.977	NCU00388
NCU00388	RES#SLAAPPDGRV	0	NCU00388
NCU00388	RHRAS#AT#PPHPGSTEKDPSEIPSKK	0	NCU00388
NCU00388	RRAS#VTSNGSSFRD	52.221	NCU00388
NCU00388	RRPT#SEDHHLDHATDTRS	0	NCU00388
NCU00388	RRPTS#EDHHLDHATDTRS	0	NCU00388	RRPTS#EDHHLDHATDTRS
NCU00388	RRVPVPLHSADY#FSDESSERG	27.604	NCU00388
NCU00388	RS#ISTQLPGHTAHGLSLKK	10.92	NCU00388	RS#ISTQLPGHTAHGLSLKKR
NCU00388	RS#SHGPDS#PRQS#PASASINPSSGRR	0	NCU00388
NCU00388	RSAS#PISTTSSSNRV	14.996	NCU00388	RSAS#PISTTSSSNRV
NCU00388	RSIS#TQLPGHTAHGLSLKK	0	NCU00388
NCU00388	RSIST#QLPGHTAHGLSLKK	0	NCU00388	RSIST#QLPGHTAHGLSLKK
NCU00388	RVNGIT#SPRA	0	NCU00388
NCU00388	RVNGITS#PRA	19.215	NCU00388
NCU00392	KYHVSSTGPSSALES#PANEVGASHFGMDHIITSPRL	16.864	NCU00392
NCU00392	RGSPSLSTS#QPSSAISPLSPSGHTSPSTLSANRS	0	NCU00392
NCU00392	RGSPSLSTSQPSS#AISPLSPSGHTSPSTLSANRS	0	NCU00392
NCU00392	RGSPSLSTSQPSSAIS#PLS#PSGHTSPSTLSANRS	3.425e-05	NCU00392
NCU00392	RGSPSLSTSQPSSAISPLS#PSGHTSPSTLSANRS	14.504	NCU00392
NCU00392	RRAS#EANISSSMRG	102.71	NCU00392
NCU00392	RSIATPLSANPTS#PISPTQEDARR	20.004	NCU00392	RSIATPLSANPTS#PISPTQEDARR
NCU00392	RSIATPLSANPTS#PISPTQEDARRA	17.017	NCU00392	RSIATPLSANPTS#PISPTQEDARR
NCU00392	RSQTFPTLDLEY#LNQQESGDSLTPKY	11.57	NCU00392
NCU00398	KISSISSNSTAGPNS#PSTTRS	53.445	NCU00398
NCU00398	KQNGDVVSEGALPS#PVRS	57.153	NCU00398
NCU00398	RS#SSLATTVGSPMHQDGLKT	0	NCU00398
NCU00398	RSLS#TSASASNLGNLEGGKG	20.977	NCU00398
NCU00398	RSLST#SAS#ASNLGNLEGGKG	0	NCU00398
NCU00398	RSLST#SASASNLGNLEGGKG	0	NCU00398
NCU00398	RSLSTS#AS#ASNLGNLEGGKG	0	NCU00398
NCU00398	RSLSTSAS#ASNLGNLEGGKG	17.98	NCU00398
NCU00398	RSS#SLATTVGSPMHQDGLKT	0	NCU00398
NCU00398	RSSS#LATTVGSPMHQDGLKT	23.977	NCU00398
NCU00398	RSSS#LATTVGSPMHQDGLKT#PTAPRS	0	NCU00398
NCU00398	RSVS#PIHPLPPSITCSFEVTGMDQPESPETRK	3.7296e-05	NCU00398
NCU00398	RSVSPIHPLPPS#ITCSFEVTGMDQPESPETRK	0	NCU00398
NCU00398	RSVSPIHPLPPSIT#CSFEVTGMDQPESPETRK	0	NCU00398
NCU00398	RSVSPIHPLPPSITCS#FEVTGMDQPESPETRK	0	NCU00398
NCU00400	RSPEADEAS#DQEDLQEIHSNVSRQ	82.123	NCU00400	RSPEADEAS#DQEDLQEIHSNVSRQ
NCU00401	KTAIS#DATGQEARPVSQRS	0	NCU00401
NCU00401	RAS#PGPNGAPSPRP	94.499	NCU00401
NCU00404	RKPS#IAPSTTSTNLDMTPDSLTRQ	74.571	NCU00404
NCU00404	RKPSIAPS#TT#S#TNLDMTPDSLTRQ	0	NCU00404
NCU00404	RKPSIAPS#TTST#NLDMTPDSLTRQ	0	NCU00404
NCU00404	RKPSIAPS#TTSTNLDM*TPDSLTRQ	0	NCU00404
NCU00404	RKPSIAPST#TSTNLDM*TPDSLTRQ	0	NCU00404
NCU00404	RKPSIAPSTT#STNLDMTPDSLTRQ	0	NCU00404
NCU00404	RKPSIAPSTTST#NLDM*TPDSLTRQ	1000	NCU00404
NCU00404	RKPSIAPSTTST#NLDMTPDSLTRQ	0	NCU00404
NCU00404	RLADGVT#EEDEEKDDDADSMLDS#DEEGDDDDEDAEERI	11.574	NCU00404
NCU00406	KQLGYPS#GGNSVAPPRPTQPLQQRN	17.491	NCU00406
NCU00406	RLGLTPNTNS#PGNISNLPGNMSNLSLRS	14.62	NCU00406
NCU00406	RLGLTPNTNSPGNISNLPGNMSNLSLRS#PAPGVTSTYSGSTIALPIQRQ	0	NCU00406
NCU00406	RNPS#SNYPSSPQQQGGTSSRS	26.985	NCU00406
NCU00406	RNPSSNYPS#SPQQQGGTSSRS	0	NCU00406
NCU00406	RNPSSNYPSS#PQQQGGTSSRS	19.215	NCU00406	RNPSSNYPSS#PQQQGGTSSRS
NCU00406	RQM*S#NNDGTGGLAVIKQ	1000	NCU00406
NCU00406	RQMS#NNDGTGGLAVIKQ	126.08	NCU00406
NCU00406	RQQAS#PSYNSERA	52.221	NCU00406
NCU00406	RSPAPGVTSTYS#GSTIALPIQRQ	0	NCU00406
NCU00406	RSPAPGVTSTYSGS#TIALPIQRQ	0	NCU00406
NCU00406	RSPAPGVTSTYSGST#IALPIQRQ	0	NCU00406	RSPAPGVTSTYSGST#IALPIQRQ
NCU00409	RAESLLGS#PTSGGS#PVSLSPRP	48.248	NCU00409
NCU00409	RAESLLGS#PTSGGS#PVSLSPRPSSSVSGSYGGRN	11.067	NCU00409
NCU00409	RAESLLGS#PTSGGSPVS#LSPRPSSSVSGSYGGRN	0	NCU00409
NCU00409	RAESLLGS#PTSGGSPVSLSPRP	52.221	NCU00409
NCU00409	RAESLLGS#PTSGGSPVSLSPRPSSSVSGSYGGRN	0	NCU00409
NCU00409	RAESLLGSPT#SGGSPVS#LSPRPSSSVSGSYGGRN	0	NCU00409
NCU00409	RAESLLGSPT#SGGSPVSLSPRPSSSVSGSYGGRN	0	NCU00409
NCU00409	RAESLLGSPTS#GGSPVS#LSPRPSSSVSGSYGGRN	0	NCU00409
NCU00409	RAESLLGSPTS#GGSPVSLSPRP	22.225	NCU00409
NCU00409	RAESLLGSPTSGGS#PVSLSPRP	32.743	NCU00409	RAESLLGSPTSGGS#PVSLSPRP
NCU00409	RAESLLGSPTSGGS#PVSLSPRPSSSVSGSYGGRN	3.7861e-05	NCU00409	RAESLLGSPTSGGS#PVSLSPRP
NCU00409	RAESLLGSPTSGGSPVS#LSPRPSSSVSGSYGGRN	0	NCU00409
NCU00409	RPSS#SVSGSYGGRN	17.97	NCU00409
NCU00409	RPSSS#VSGSYGGRN	17.46	NCU00409
NCU00409	RRKS#SLLPNVDQNAKG	0	NCU00409
NCU00411	KRDPS#PSHDINPSTAASKRE	10.92	NCU00411
NCU00411	KRDPS#PSHDINPSTAASKREPASLRT	10.465	NCU00411
NCU00411	KRDPSPS#HDINPSTAASKR	13.274	NCU00411	KRDPSPS#HDINPSTAASKRE
NCU00411	KRDPSPS#HDINPSTAASKREPASLRT	11.681	NCU00411	KRDPSPS#HDINPSTAASKRE
NCU00412	KIDGPTPS#PTITHKHPRT	0	NCU00412
NCU00412	KRPLS#PPPGLGPPGGQQGLPIRS	1000	NCU00412
NCU00412	KY#TFSDDEDDFYTDSTATRR	0	NCU00412
NCU00412	KYTFS#DDEDDFYTDSTATRRS	26.921	NCU00412	KYTFS#DDEDDFYTDSTATRR
NCU00412	RAPTRFETTAS#NPAS#AQGDDDVEM*TGGVADAKN	1000	NCU00412
NCU00412	RAPTRFETTAS#NPAS#AQGDDDVEMTGGVADAKN	63.376	NCU00412
NCU00412	RGQS#VGDGKENDVPMVDADDEPAAKE	1000	NCU00412
NCU00412	RGQS#VGDGKENDVPMVDADDEPAAKEEIVAIPLKKA	1000	NCU00412
NCU00412	RMKYT#FSDDEDDFYTDSTATRR	0	NCU00412
NCU00412	RNHT#PAEPAGPITTASGRQ	218.86	NCU00412	RS#ARNT#RNHT#PAEPAGPITTASGRQ
NCU00412	RNT#RNHT#PAEPAGPITTASGRQ	119.93	NCU00412	RS#ARNT#RNHT#PAEPAGPITTASGRQ	RS#ARNT#RNHT#PAEPAGPITTASGRQ
NCU00413	RKGRGS#IFTANTRL	57.602	NCU00413	KGRGS#IFTANTRL
NCU00413	RVVFNS#PYKF	46.206	NCU00413	RVVFNS#PYKFKK
NCU00413	RVVFNS#PYKFKK	49.27	NCU00413	RVVFNS#PYKFKK
NCU00415	RGTPGPWGGHGS#PYLHSKS	19.229	NCU00415
NCU00415	RIPPGFGPVHGNS#SPSGAYGNGGQFDAVNSFGQSGMATRT	0	NCU00415
NCU00415	RIPPGFGPVHGNSS#PSGAYGNGGQFDAVNSFGQSGMATRT	0	NCU00415
NCU00415	RIPPGFGPVHGNSSPS#GAYGNGGQFDAVNSFGQSGMATRT	0	NCU00415
NCU00415	RIPPGFGPVHGNSSPSGAY#GNGGQFDAVNSFGQSGMATRT	8.5368	NCU00415
NCU00415	RNAFGS#PS#PGSGSGHGSASGSAPGSATARG	7.3936	NCU00415
NCU00415	RNAFGS#PSPGSGSGHGSASGSAPGSATARG	10.928	NCU00415
NCU00415	RNAFGSPSPGS#GSGHGSASGSAPGSATARG	11.565	NCU00415
NCU00415	RNAFGSPSPGSGS#GHGS#ASGSAPGSATARG	0	NCU00415
NCU00415	RNAFGSPSPGSGS#GHGSASGSAPGSATARG	0	NCU00415
NCU00419	KETPTSHQPEAQDDVS#M*ADAGEEGEEGDEEYEEGEGTKV	1000	NCU00419
NCU00419	KETPTSHQPEAQDDVS#MADAGEEGEEGDEEYEEGEGTKV	116.83	NCU00419
NCU00420	KEVGIACLS#PGFITHDPLM*KE	1000	NCU00420
NCU00420	KEVGIACLS#PGFITHDPLMKE	110.97	NCU00420
NCU00420	KKEPGS#PDVQQQPPPPPPPPTARH	282.92	NCU00420	KKEPGS#PDVQQQPPPPPPPPTARH
NCU00420	RAVGATPAAHKS#SPPSASRS	20.004	NCU00420	RAVGATPAAHKS#S#PPSASRS	RAVGATPAAHKS#SPPSASRS
NCU00420	RAVGATPAAHKSS#PPSASRS	14.04	NCU00420	RAVGATPAAHKS#S#PPSASRS	RAVGATPAAHKSS#PPSASRS
NCU00420	REY#KSAEEAQQDLAAGRT	14.051	NCU00420
NCU00420	REYKS#AEEAQQDLAAGRT	26.598	NCU00420	REYKS#AEEAQQDLAAGRT
NCU00420	RLQQQS#AGFKAPEIPDRDKDGGHFAAKT	1000	NCU00420
NCU00420	RSASNNT#PGNNYSSSNIHSSTLPSSSAPKR	10.117	NCU00420
NCU00420	RSASNNTPGNNY#SSSNIHSSTLPSSSAPKR	3.1804e-05	NCU00420
NCU00420	RSASNNTPGNNYS#SSNIHSSTLPSSSAPKR	0	NCU00420
NCU00420	RSASNNTPGNNYSS#SNIHSSTLPSSSAPKR	0	NCU00420
NCU00420	RSGPFGEGRDS#PETQRA	29.877	NCU00420	RS#GPFGEGRDS#PETQRA	RSGPFGEGRDS#PETQRA
NCU00420	RSRVEY#EEGGT#PPLGNGRA	20.459	NCU00420
NCU00420	RSRVEY#EEGGTPPLGNGRA	0	NCU00420	RVEY#EEGGTPPLGNGRA
NCU00420	RSRVEYEEGGT#PPLGNGRA	94.494	NCU00420	RSRVEYEEGGT#PPLGNGRA
NCU00420	RTAAVPPPPPPS#SSNPNAPAPRS	17.985	NCU00420
NCU00420	RTAAVPPPPPPSS#SNPNAPAPRS	0	NCU00420
NCU00420	RTAAVPPPPPPSSS#NPNAPAPRS	0	NCU00420
NCU00420	RVIQS#APLGQSFPGRQ	132.33	NCU00420	RVIQS#APLGQSFPGRQ
NCU00421	KAGS#PQDGATPPVTQRD	157.21	NCU00421	KAGS#PQDGATPPVTQRD
NCU00421	RASS#IALPGSMGPPPTTPAAGSQHNLTIKV	17.468	NCU00421
NCU00421	RASSIALPGS#MGPPPTTPAAGSQHNLTIKV	0	NCU00421
NCU00421	REAT#REET#EEPLQQQHIVTLRV	87.428	NCU00421	REAT#REET#EEPLQQQHIVTLRV	REAT#REET#EEPLQQQHIVTLRV	REAT#REETEEPLQQQHIVTLRV	REATREET#EEPLQQQHIVTLRV
NCU00421	REAT#REETEEPLQQQHIVTLRV	0	NCU00421	REAT#REET#EEPLQQQHIVTLRV	REAT#REETEEPLQQQHIVTLRV
NCU00421	REATREET#EEPLQQQHIVTLRV	21.146	NCU00421	REAT#REET#EEPLQQQHIVTLRV	REATREET#EEPLQQQHIVTLRV
NCU00421	RMANIGRSETPET#IVHHHETRM	0	NCU00421
NCU00421	RSET#PETIVHHHETRM	16.812	NCU00421
NCU00423	KELPS#S#PAATDDVANAKQ	114.91	NCU00423
NCU00423	KELPS#SPAATDDVANAKQ	0	NCU00423
NCU00423	KELPSS#PAATDDVANAKQ	23.977	NCU00423	KKELPSS#PAATDDVANAKQ
NCU00423	KVPSLTNSSQS#ITDGESEKT	17.577	NCU00423
NCU00423	RAGT#PALRPAKK	1000	NCU00423	RAGT#PALRPAKK
NCU00423	RNVS#PALPS#PAS#PTGRQ	87.74	NCU00423
NCU00423	RNVS#PALPS#PASPTGRQ	100.77	NCU00423	RNVS#PALPS#PASPTGRQ
NCU00423	RNVS#PALPSPASPTGRQ	147.11	NCU00423	RNVS#PALPS#PASPTGRQ	RNVS#PALPSPASPTGRQ
NCU00423	RSHVELEEQQS#SPTAATFPASDVAS#TAANSRA	0	NCU00423
NCU00423	RSHVELEEQQSSPTAAT#FPASDVASTAANSRA	0	NCU00423
NCU00423	RSMLEPVT#PMAASQDQLVSSKV	73.571	NCU00423
NCU00423	RSS#PTVTTGNYAKE	0	NCU00423	RSS#PTVTTGNYAKE
NCU00424	KRSDRDDWS#PGPAVPESERRQ	19.075	NCU00424
NCU00424	RSDRDDWS#PGPAVPESERRQ	56.412	NCU00424
NCU00426	MAPS#PPQQPAPGSQSQPKPAKT	89.782	NCU00426
NCU00427	KGWRQT#PILQSTSSFQPFNSLKK	65.221	NCU00427
NCU00427	KRDPT#PAVVPSNNAVPIPS#GTATPTLPVVDRL	51.68	NCU00427
NCU00427	KRDPT#PAVVPSNNAVPIPSGT#ATPTLPVVDRL	51.68	NCU00427
NCU00427	KRDPTPAVVPS#NNAVPIPSGT#ATPTLPVVDRL	0	NCU00427
NCU00427	KRDPTPAVVPSNNAVPIPS#GT#ATPTLPVVDRL	41.259	NCU00427
NCU00427	KRDPTPAVVPSNNAVPIPS#GTATPTLPVVDRL	30.068	NCU00427
NCU00427	KRDPTPAVVPSNNAVPIPSGT#ATPTLPVVDRL	25.7	NCU00427
NCU00427	KRPGS#LS#GHASDTSRH	34.003	NCU00427
NCU00427	KRPGS#LSGHASDTSRH	0	NCU00427
NCU00427	KRPGSLS#GHASDTSRH	0	NCU00427
NCU00427	RDPTPAVVPSNNAVPIPS#GTATPTLPVVDRL	8.2779	NCU00427
NCU00427	RKAS#GVPAAHPLSRV	147.64	NCU00427
NCU00427	RSGLQEDS#EASPQVSRA	90.567	NCU00427	RSGLQEDS#EASPQVSRA
NCU00427	RSGLQEDSEAS#PQVSRA	17.475	NCU00427
NCU00427	RVNS#SGVSHYRT	26.985	NCU00427	RVNS#SGVSHYRT
NCU00428	KQQLFPS#SSPARA	23.981	NCU00428	KQQLFPS#SSPARA
NCU00430	KERS#S#DETASPYEPSPTSEQRD	0	NCU00430
NCU00430	KERS#SDETASPYEPSPTSEQRD	0	NCU00430
NCU00430	KERSS#DETASPYEPSPTSEQRD	22.218	NCU00430
NCU00430	KERSSDET#ASPYEPSPTSEQRD	0	NCU00430
NCU00430	KERSSDETAS#PYEPSPTSEQRD	13.274	NCU00430	KERSSDETAS#PYEPSPTSEQRD
NCU00430	KERSSDETASPY#EPSPTSEQRD	0	NCU00430
NCU00430	KHINTLTITM*S#YTQANEDGPSWM*NRL	0	NCU00430
NCU00430	KRPT#WASAVVGGGDASKK	94.535	NCU00430
NCU00430	KSEMMSGGS#NAERSESPSISRS	0	NCU00430
NCU00430	KSEMMSGGSNAERSES#PSISRS	0	NCU00430
NCU00430	REAALGM*FPGAAEDEDS#EDDDTPRI	1000	NCU00430
NCU00430	REAALGMFPGAAEDEDS#EDDDTPRI	117.49	NCU00430
NCU00430	REAALGMFPGAAEDEDS#EDDDTPRIPPPRR	46.715	NCU00430
NCU00430	REGNVLAVES#PATGEGQNPVEALKEKL	41.831	NCU00430
NCU00430	RNMSDT#EDDM*KMPEFPPGTLPPTGLPGTFLRR	0	NCU00430
NCU00430	RNMSDT#EDDMKM*PEFPPGTLPPTGLPGTFLRR	0	NCU00430
NCU00430	RNMSDT#EDDMKMPEFPPGTLPPTGLPGTFLRR	0	NCU00430
NCU00430	RS#RS#PSPLTAEGGSAAPSRD	38.264	NCU00430
NCU00430	RSQS#EQAIASPHDEMSLEPSDTARL	23.014	NCU00430
NCU00430	RSQSEQAIAS#PHDEMSLEPSDTARL	13.85	NCU00430
NCU00430	RSRS#PSPLTAEGGSAAPSRD	23.981	NCU00430
NCU00430	RSSDET#ASPYEPSPTSEQRD	16.237	NCU00430
NCU00432	KADSQADNS#QEETIGTPVAVVENAAAGKA	0	NCU00432
NCU00432	KADSQADNSQEET#IGTPVAVVENAAAGKA	0	NCU00432
NCU00432	KAS#SIEHGSPYHAEDEGRL	19.223	NCU00432
NCU00432	KASS#IEHGSPYHAEDEGRL	0	NCU00432
NCU00432	KEGTTPEVDNS#AAATDAEDHGSPLPEFPIPNSNSSTRN	0	NCU00432
NCU00432	KEGTTPEVDNSAAAT#DAEDHGSPLPEFPIPNSNSSTRN	0	NCU00432
NCU00432	KEGTTPEVDNSAAATDAEDHGS#PLPEFPIPNSNSSTRN	16.426	NCU00432
NCU00432	KGPSSDELPAGLAS#PRSPSRQ	0	NCU00432
NCU00432	KGPSSDELPAGLASPRS#PSRQ	0	NCU00432
NCU00432	KNGAPNISPT#LVEEDVPEVQPAGKN	0	NCU00432
NCU00432	KVTETESARPIS#SGGVEDEVAPT#SPIKLEIPTSAPPPPAKQ	0	NCU00432
NCU00432	KVTETESARPIS#SGGVEDEVAPTSPIKL	0	NCU00432
NCU00432	KVTETESARPIS#SGGVEDEVAPTSPIKLEIPTSAPPPPAKQ	0	NCU00432
NCU00432	KVTETESARPISS#GGVEDEVAPT#SPIKLEIPTSAPPPPAKQ	3.8386	NCU00432
NCU00432	KVTETESARPISS#GGVEDEVAPTSPIKL	0	NCU00432
NCU00432	KVTETESARPISS#GGVEDEVAPTSPIKLEIPTSAPPPPAKQ	0	NCU00432
NCU00432	KVTETESARPISSGGVEDEVAPT#SPIKLEIPTSAPPPPAKQ	20.013	NCU00432
NCU00432	RLGKGPS#SDELPAGLASPRS	44.437	NCU00432	KGPS#SDELPAGLASPRS
NCU00432	RLGKGPSS#DELPAGLASPRS	16.232	NCU00432	RLGKGPSS#DELPAGLASPRS
NCU00432	RLGKGPSSDELPAGLASPRS#PSRQ	0	NCU00432
NCU00432	RLGS#SHS#NADSTLSPSSGKK	0	NCU00432
NCU00432	RLGSS#HS#NADSTLSPSSGKK	11.127	NCU00432
NCU00432	RLGSS#HS#NADSTLSPSSGKKD	0	NCU00432
NCU00432	RLGSSHSNADS#T#LSPSSGKK	17.985	NCU00432	RLGSSHSNADS#T#LSPSSGKKD
NCU00432	RLSVVS#LSDDDRLMDELQSATVQGAKPITASKS	0	NCU00432	RLSVVS#LSDDDRL
NCU00432	RNREDPLSGVSRDPDLAS#NPDTIHDADARS	11.031	NCU00432
NCU00432	RRLS#NIVPNRKN	1000	NCU00432	RRLS#NIVPNRKN
NCU00432	RSLAGVLRPS#SPTSM*MDDSARR	0	NCU00432
NCU00432	RSLAGVLRPS#SPTSMMDDSARR	0	NCU00432
NCU00432	RSLAGVLRPSS#PTSM*MDDSARR	19.223	NCU00432
NCU00432	RSLAGVLRPSS#PTSMMDDSARR	23.977	NCU00432
NCU00432	RSLS#TSAGFLQKM	43.098	NCU00432
NCU00432	RSPS#RQS#TVQPAQSFKS	0	NCU00432	RSPSRQS#T#VQPAQSFKS
NCU00432	RSPSRQS#T#VQPAQSFKS	31.634	NCU00432	RSPSRQS#T#VQPAQSFKS
NCU00432	RTGT#SGTGENRPVSTIPVGLKV	17.017	NCU00432
NCU00432	RTVIPQQHRT#PPQPSRQ	15.011	NCU00432	RTVIPQQHRT#PPQPSRQ
NCU00434	KNTLFT#QVANRNSGDMSTDSKN	8.8253	NCU00434
NCU00434	KNTLFTQVANRNS#GDMSTDSKN	67.312	NCU00434
NCU00434	KSADQS#TAGDTQIGNGSPPSAGSSSDSKK	0	NCU00434
NCU00434	KSADQSTAGDT#QIGNGSPPSAGSSSDSKK	0	NCU00434
NCU00434	KSADQSTAGDT#QIGNGSPPSAGSSSDSKKK	13.848	NCU00434
NCU00434	KSADQSTAGDTQIGNGS#PPSAGSSSDSKK	30.391	NCU00434
NCU00434	KSADQSTAGDTQIGNGS#PPSAGSSSDSKKK	16.243	NCU00434
NCU00434	KSPSPEKEAPGNGGAS#PKS	65.221	NCU00434
NCU00434	RSSS#KS#PSPEKEAPGNGGASPKS	0	NCU00434
NCU00436	RAPS#HWDSAVHHDSPLPTPTTATHDDDANRR	0	NCU00436
NCU00436	RAPSHWDS#AVHHDSPLPTPTTATHDDDANRR	0	NCU00436
NCU00436	RAPSHWDSAVHHDS#PLPTPTTATHDDDANRR	0	NCU00436
NCU00436	RLVS#PQIAQEFSVLKL	159.55	NCU00436
NCU00436	RS#STMGADFPPPPS#PHSLRRS	0	NCU00436
NCU00436	RS#STMGADFPPPPSPHSLRR	0	NCU00436
NCU00436	RSMT#TGDDHAEPESSRA	26.985	NCU00436
NCU00436	RSST#M*GADFPPPPSPHSLRR	1000	NCU00436
NCU00436	RSST#MGADFPPPPS#PHSLRR	27.968	NCU00436
NCU00436	RSST#MGADFPPPPS#PHSLRRS	43.194	NCU00436
NCU00436	RSST#MGADFPPPPSPHSLRR	26.985	NCU00436
NCU00436	RSST#MGADFPPPPSPHSLRRS	23.981	NCU00436
NCU00436	RSSTMGADFPPPPS#PHSLRRS	0	NCU00436
NCU00440	RS#SDVSPEAMQARI	0	NCU00440
NCU00440	RSS#DVSPEAMQARI	0	NCU00440
NCU00441	KAFHS#DGQADS#EDEDEEDRFRN	1000	NCU00441	KAFHS#DGQADS#EDEDEEDRFRN
NCU00441	RS#VFGGGGDASPEQQKS	169.3	NCU00441	RS#VFGGGGDASPEQQKS
NCU00441	RSVFGGGGDAS#PEQQKS	102.09	NCU00441	RSVFGGGGDAS#PEQQKS
NCU00443	KAAEEAAEKKEAEEDS#EDEKAE	1000	NCU00443	KAAEEAAEKKEAEEDS#EDEKAE-
NCU00443	KEAEEDS#EDEKAE	1000	NCU00443	KAAEEAAEKKEAEEDS#EDEKAE-
NCU00443	KLS#PNVGSDRS	147.11	NCU00443	KLS#PNVGSDRS
NCU00443	KVCANHYIVPEMKLS#PNVGSDRS	66.203	NCU00443	KLS#PNVGSDRS
NCU00443	MS#DT#ENKPVEEVKPDAPAAAEETKT	158.2	NCU00443
NCU00443	MS#DTENKPVEEVKPDAPAAAEETKT	0	NCU00443
NCU00443	MS#DTENKPVEEVKPDAPAAAEETKTEEKPAAFSSSSVFSMFGGGAKK	0	NCU00443
NCU00443	MSDT#ENKPVEEVKPDAPAAAEETKT	34.486	NCU00443
NCU00443	MSDTENKPVEEVKPDAPAAAEETKT#EEKPAAFSSSSVFSMFGGGAKK	0	NCU00443
NCU00443	REAAAAAAAEKGEEDEAPES#EDVHFEPVIHLTEKV	164.31	NCU00443	REAAAAAAAEKGEEDEAPES#EDVHFEPVIHLTEKV
NCU00443	REAAAAAAAEKGEEDEAPES#EDVHFEPVIHLTEKVETKT	59.254	NCU00443	REAAAAAAAEKGEEDEAPES#EDVHFEPVIHLTEKV
NCU00445	RDIS#QEPGYNEALKA	65.776	NCU00445
NCU00445	RHASRQEASTES#IDPELTKRD	14.504	NCU00445
NCU00445	RLYSDVPLT#PGGSRG	46.796	NCU00445
NCU00445	RS#GESPVMAAPLDRR	0	NCU00445
NCU00445	RS#TTGGEFGAGEANTPLENLEART	0	NCU00445
NCU00445	RSGES#PVMAAPLDRR	17.475	NCU00445
NCU00445	RSGES#PVMAAPLDRRL	12.701	NCU00445
NCU00445	RSQSQS#GAGPSAAGGGASSTTGAQHKR	0	NCU00445	RSQSQS#GAGPSAAGGGASSTTGAQHKRV
NCU00445	RSQSQSGAGPS#AAGGGASSTTGAQHKR	0	NCU00445
NCU00445	RST#TGGEFGAGEANTPLENLEART	0	NCU00445
NCU00445	RSTT#GGEFGAGEANTPLENLEART	0	NCU00445	RSTT#GGEFGAGEANTPLENLEART
NCU00447	RIAQFFS#SPKS	0	NCU00447
NCU00447	RIAQFFSS#PKS	50.458	NCU00447
NCU00447	RRITNPFS#SSSSSSTMPNPDAAAERR	0	NCU00447
NCU00448	RFLEAVPNNNPS#PSPDDEGGDPDENDADGNTIPAASRH	0	NCU00448
NCU00448	RFLEAVPNNNPSPS#PDDEGGDPDENDADGNTIPAASRH	0	NCU00448
NCU00450	RS#FDQPPRA	1000	NCU00450	RSRS#FDQPPRA
NCU00450	RS#RSFDQPPRAS#LERA	0	NCU00450
NCU00450	RSRS#FDQPPRA	20.977	NCU00450	RSRS#FDQPPRA
NCU00453	RRGS#TVPLGNLDSERN	44.437	NCU00453	RRGS#TVPLGNLDSERN
NCU00453	RRGST#VPLGNLDSERN	19.223	NCU00453	RRGST#VPLGNLDSERN
NCU00453	RRPS#PIPGGGNADLEAGPGERG	1000	NCU00453	RRRPS#PIPGGGNADLEAGPGERG
NCU00453	RRRPS#PIPGGGNADLEAGPGERG	1000	NCU00453	RRRPS#PIPGGGNADLEAGPGERG
NCU00453	RS#GTGIGFSAPRR	0	NCU00453	RS#GTGIGFSAPRR
NCU00453	RSGT#GIGFSAPRR	16.232	NCU00453	KRSGT#GIGFSAPRR
NCU00454	KADVFNVGGGGS#PVGVAGRR	1000	NCU00454	KADVFNVGGGGS#PVGVAGRR
NCU00455	KAVS#PSHLQTSHGPPYDSSASSRG	31.299	NCU00455
NCU00455	KAVSPS#HLQTSHGPPYDSSASSRG	15.576	NCU00455	KAVSPS#HLQTSHGPPYDSSASSRG
NCU00455	RDIHGSSPIDHTDVEHS#PIDSGPPSAEHTPTTYGYRN	3.602	NCU00455
NCU00455	RKTNNAPAEEQPGS#AGLSAAARG	68.439	NCU00455
NCU00455	RRGQT#PAPDTPGSASNASVEIFKS	38.738	NCU00455	RRGQT#PAPDTPGSASNASVEIFKS
NCU00455	RRGQTPAPDT#PGSASNASVEIFKS	66.604	NCU00455
NCU00457	KAEAEKPVEAPAPAAEEEVKS#PGAAPANGVAADQKLPVKA	1000	NCU00457
NCU00457	KRT#VSEAPEAGSTASTDSKA	0	NCU00457
NCU00457	KRTVS#EAPEAGSTASTDSKA	32.273	NCU00457	KRTVS#EAPEAGSTASTDSKA
NCU00457	RANGGAPASQPAQAT#PAAGAEQAPATPAAAGEDDGWTTVSGPSKN	0	NCU00457
NCU00457	RANGGAPASQPAQATPAAGAEQAPAT#PAAAGEDDGWTTVSGPSKN	14.991	NCU00457
NCU00457	REGS#VPNS#PAPS#AALPVGRPKL	1000	NCU00457	REGS#VPNS#PAPS#AALPVGRPKL
NCU00457	REGS#VPNSPAPSAALPVGRPKL	101.56	NCU00457	RPATES#REGS#VPNSPAPSAALPVGRPKL	REGS#VPNS#PAPS#AALPVGRPKL	REGS#VPNS#PAPSAALPVGRPKL
NCU00457	REGSVPNSPAPS#AALPVGRPKL	0	NCU00457	REGS#VPNS#PAPS#AALPVGRPKL
NCU00457	RGPLPPAEPT#EQIRDSSRS	16.223	NCU00457	RRGPLPPAEPT#EQIRDSSRS
NCU00457	RGPLPPAEPTEQIRDS#SRS	0	NCU00457
NCU00457	RNS#M*RPAT#ESREGSVPNSPAPSAALPVGRPKL	0	NCU00457
NCU00457	RNS#M*RPATES#REGSVPNSPAPSAALPVGRPKL	0	NCU00457	RPATES#REGS#VPNSPAPSAALPVGRPKL
NCU00457	RNS#M*RPATESREGSVPNS#PAPSAALPVGRPKL	1000	NCU00457	RPATESREGSVPNS#PAPSAALPVGRPKL	REGS#VPNS#PAPS#AALPVGRPKL	REGS#VPNS#PAPSAALPVGRPKL
NCU00457	RNSM*RPAT#ES#REGSVPNSPAPSAALPVGRPKL	0	NCU00457
NCU00457	RNSM*RPAT#ESREGSVPNS#PAPSAALPVGRPKL	0	NCU00457	RPATESREGSVPNS#PAPSAALPVGRPKL	REGS#VPNS#PAPS#AALPVGRPKL	REGS#VPNS#PAPSAALPVGRPKL
NCU00457	RNSM*RPAT#ESREGSVPNSPAPSAALPVGRPKL	0	NCU00457
NCU00457	RNSM*RPATES#REGSVPNS#PAPSAALPVGRPKL	0	NCU00457	RPATES#REGS#VPNSPAPSAALPVGRPKL	RPATESREGSVPNS#PAPSAALPVGRPKL	REGS#VPNS#PAPS#AALPVGRPKL	REGS#VPNS#PAPSAALPVGRPKL
NCU00457	RNSM*RPATESREGS#VPNS#PAPSAALPVGRPKL	1000	NCU00457	REGS#VPNS#PAPS#AALPVGRPKL	REGS#VPNS#PAPSAALPVGRPKL
NCU00457	RNSMRPAT#ES#REGS#VPNSPAPSAALPVGRPKL	0	NCU00457	RPATES#REGS#VPNSPAPSAALPVGRPKL	REGS#VPNS#PAPS#AALPVGRPKL	REGS#VPNS#PAPSAALPVGRPKL
NCU00457	RNSMRPAT#ES#REGSVPNS#PAPSAALPVGRPKL	0	NCU00457	RPATESREGSVPNS#PAPSAALPVGRPKL	REGS#VPNS#PAPS#AALPVGRPKL	REGS#VPNS#PAPSAALPVGRPKL
NCU00457	RNSMRPAT#ES#REGSVPNSPAPSAALPVGRPKL	0	NCU00457
NCU00457	RNSMRPAT#ESRE	7.3936	NCU00457
NCU00457	RNSMRPAT#ESREGS#VPNS#PAPSAALPVGRPKL	0	NCU00457	REGS#VPNS#PAPS#AALPVGRPKL	REGS#VPNS#PAPSAALPVGRPKL
NCU00457	RNSMRPAT#ESREGSVPNSPAPSAALPVGRPKL	0	NCU00457
NCU00457	RNSMRPATES#REGS#VPNS#PAPSAALPVGRPKL	15.011	NCU00457	RPATES#REGS#VPNSPAPSAALPVGRPKL	REGS#VPNS#PAPS#AALPVGRPKL	REGS#VPNS#PAPSAALPVGRPKL
NCU00457	RNSMRPATES#REGS#VPNSPAPSAALPVGRPKL	17.475	NCU00457	RPATES#REGS#VPNSPAPSAALPVGRPKL	RPATES#REGS#VPNSPAPSAALPVGRPKL	REGS#VPNS#PAPS#AALPVGRPKL	REGS#VPNS#PAPSAALPVGRPKL
NCU00457	RNSMRPATESREGS#VPNS#PAPSAALPVGRPKL	35.768	NCU00457	REGS#VPNS#PAPS#AALPVGRPKL	REGS#VPNS#PAPSAALPVGRPKL
NCU00457	RNSMRPATESREGSVPNS#PAPSAALPVGRPKL	16.243	NCU00457	RPATESREGSVPNS#PAPSAALPVGRPKL	REGS#VPNS#PAPS#AALPVGRPKL	REGS#VPNS#PAPSAALPVGRPKL
NCU00457	RPATES#REGS#VPNS#PAPSAALPVGRPKL	14.509	NCU00457	RPATES#REGS#VPNSPAPSAALPVGRPKL	REGS#VPNS#PAPS#AALPVGRPKL	REGS#VPNS#PAPSAALPVGRPKL
NCU00457	RRAS#PAAWGPGEGRQ	1000	NCU00457	RRAS#PAAWGPGEGRQ
NCU00457	RRGPLPPAEPT#EQIRDSSRS	7.2127	NCU00457	RRGPLPPAEPT#EQIRDSSRS
NCU00457	RRGPLPPAEPTEQIRDS#SRS	0	NCU00457
NCU00457	RRGPLPPAEPTEQIRDSS#RS	16.232	NCU00457	RRGPLPPAEPTEQIRDSS#RS
NCU00457	RTVSEAPEAGSTASTDS#KASPFGAARPIDTAARE	0	NCU00457
NCU00459	KALS#IHTGEGSSFRL	87.44	NCU00459	KALS#IHTGEGSSFRL
NCU00459	RAGS#LELRL	1000	NCU00459
NCU00459	RDNSGDDSSSIYNASIVDFS#RSPPRS	9.4583	NCU00459
NCU00459	RELATSSVLLAPILSES#RD	0	NCU00459
NCU00459	RGRAS#PGGGGHIRS	1000	NCU00459
NCU00459	RSQT#VSVVPSSESRS	0	NCU00459
NCU00461	RHLIAPT#PVMEVLSDARL	125.85	NCU00461
NCU00461	RHPS#PQPTHVSYPKV	62.559	NCU00461	RHPS#PQPTHVSYPKV
NCU00461	RS#ATVGYVAPVFQGKA	17.027	NCU00461	RS#ATVGYVAPVFQGKA
NCU00461	RSAT#VGYVAPVFQGKA	17.98	NCU00461	RSAT#VGYVAPVFQGKA
NCU00465	KLLPPPPKPIEAEEIDDVEY#ESGADIQEMGAHQGDPRY	10.191	NCU00465
NCU00465	KLLPPPPKPIEAEEIDDVEYES#GADIQEMGAHQGDPRY	0	NCU00465
NCU00470	KDVPKPAQKPPQQKT#PPQPRQ	1000	NCU00470
NCU00470	RQTQFEIRPPPIPPRS#PVAART	61.039	NCU00470
NCU00470	RTDRS#DSPLFVEQGDEDRQ	0	NCU00470
NCU00475	RDIVDGKDS#QILANGVDSKL	153.31	NCU00475	RDIVDGKDS#QILANGVDSKL
NCU00476	KDAAAS#GTAS#PATGESGEAKPQPTKS	0	NCU00476
NCU00476	KDAAAS#GTASPATGESGEAKPQPTKS	0	NCU00476
NCU00476	KDAAASGT#AS#PATGESGEAKPQPTKS	0	NCU00476
NCU00476	KDAAASGT#ASPATGESGEAKPQPTKS	0	NCU00476
NCU00476	KDAAASGTAS#PATGESGEAKPQPTKS	38.264	NCU00476	KKDAAASGTAS#PAT#GESGEAKPQPTKS
NCU00478	KKAS#LMGLKN	1000	NCU00478
NCU00478	KMPLSPSTQGTS#IISRDSMDKS	0	NCU00478
NCU00478	KMPLSPSTQGTSIIS#RDSMDKS	9.8047	NCU00478
NCU00478	KMPLSPSTQGTSIISRDS#MDKS	10.364	NCU00478
NCU00478	KSVGVPM*TTVTAPDS#PTAIPEATKM	1000	NCU00478
NCU00478	KSVGVPMTTVTAPDS#PTAIPEATKM	39.54	NCU00478
NCU00478	RKRS#LIAVFNDTRPYGYLRE	44.132	NCU00478	RS#LIAVFNDTRPYGYLRE
NCU00478	RS#LIAVFNDTRPYGYLRE	53.139	NCU00478	RS#LIAVFNDTRPYGYLRE
NCU00478	RSLIAVFNDT#RPYGYLRE	16.331	NCU00478
NCU00480	KSVEGEEDIVDVT#MGNTGSAKPTASPAPQTLPALLKR	0	NCU00480
NCU00480	KSVEGEEDIVDVTMGNT#GSAKPTASPAPQTLPALLKR	0	NCU00480
NCU00480	KSVEGEEDIVDVTMGNTGS#AKPTASPAPQTLPALLKR	0	NCU00480
NCU00480	KSVEGEEDIVDVTMGNTGSAKPT#ASPAPQTLPALLKR	0	NCU00480
NCU00480	KSVEGEEDIVDVTMGNTGSAKPT#ASPAPQTLPALLKRF	0	NCU00480
NCU00480	KSVEGEEDIVDVTMGNTGSAKPTAS#PAPQTLPALLKR	22.225	NCU00480
NCU00480	KSVEGEEDIVDVTMGNTGSAKPTAS#PAPQTLPALLKRF	11.121	NCU00480
NCU00480	KTDS#SDVEMRS	0	NCU00480
NCU00480	RASS#MDPEFENADSRE	17.46	NCU00480
NCU00480	RFIAS#PPRG	1000	NCU00480
NCU00480	RFIAS#PPRGANAVPRG	1000	NCU00480
NCU00480	RGT#VS#GRNSPAPPSVLNRG	36.036	NCU00480
NCU00480	RGT#VSGRNS#PAPPSVLNRG	0	NCU00480	RGTVS#GRNS#PAPPSVLNRG	RGTVSGRNS#PAPPSVLNRG
NCU00480	RGTVS#GRNS#PAPPSVLNRG	32.273	NCU00480	RGTVS#GRNS#PAPPSVLNRG	RGTVS#GRNS#PAPPSVLNRG	RGTVSGRNS#PAPPSVLNRG
NCU00480	RGTVS#GRNSPAPPSVLNRG	0	NCU00480	RGTVS#GRNS#PAPPSVLNRG
NCU00480	RGTVSGRNS#PAPPSVLNRG	45.555	NCU00480	RGTVS#GRNS#PAPPSVLNRG	RGTVSGRNS#PAPPSVLNRG
NCU00480	RLGHGS#S#LRGSPSASNGAGQTLLRG	0	NCU00480
NCU00480	RLGHGS#SLRGS#PSASNGAGQTLLRG	0	NCU00480	RGS#PSASNGAGQTLLRG
NCU00480	RLGHGS#SLRGSPSASNGAGQTLLRG	0	NCU00480
NCU00480	RLGHGSS#LRGS#PSASNGAGQTLLRG	19.565	NCU00480	RGS#PSASNGAGQTLLRG
NCU00480	RLGHGSS#LRGSPSASNGAGQTLLRG	12.769	NCU00480
NCU00480	RLGHGSSLRGS#PS#ASNGAGQTLLRG	0	NCU00480
NCU00480	RLGHGSSLRGS#PSASNGAGQTLLRG	25.429	NCU00480	RGS#PSASNGAGQTLLRG
NCU00480	RLGHGSSLRGSPS#ASNGAGQTLLRG	0	NCU00480
NCU00480	RLQTIPAT#EEASKPSGMETPPDS#PGRS	0	NCU00480
NCU00480	RLQTIPATEEAS#KPSGMETPPDS#PGRS	31.63	NCU00480
NCU00480	RLQTIPATEEASKPS#GM*ETPPDS#PGRS	0	NCU00480
NCU00480	RLQTIPATEEASKPS#GMETPPDS#PGRS	31.63	NCU00480
NCU00480	RLQTIPATEEASKPS#GMETPPDSPGRS	16.241	NCU00480
NCU00480	RLQTIPATEEASKPSGM*ET#PPDS#PGRS	1000	NCU00480
NCU00480	RLQTIPATEEASKPSGMET#PPDS#PGRS	65.468	NCU00480
NCU00480	RLQTIPATEEASKPSGMET#PPDSPGRS	19.611	NCU00480
NCU00480	RLQTIPATEEASKPSGMETPPDS#PGRS	31.328	NCU00480
NCU00480	RS#GSPLKRR	0	NCU00480
NCU00480	RS#SSIPNFLPRA	0	NCU00480
NCU00480	RSPNALDGS#DDS#GS#EEASSEQVDSVTRM	53.571	NCU00480
NCU00480	RSPNALDGS#DDS#GSEEASSEQVDSVTRM	54.962	NCU00480
NCU00480	RSPNALDGS#DDSGS#EEASSEQVDSVTRM	11.565	NCU00480
NCU00480	RSPNALDGS#DDSGSEEASSEQVDSVTRM	0	NCU00480
NCU00480	RSS#SIPNFLPRA	0	NCU00480	RSS#SIPNFLPRA
NCU00480	RSSS#IPNFLPRA	53.979	NCU00480	RSSS#IPNFLPRA
NCU00483	KAGARPVLNVVQVGFAQIDYSGSTS#GDDDAPAAVPTAARF	0	NCU00483
NCU00483	KHSHT#SKTGTPNPEADQALFDQKA	5.8422	NCU00483
NCU00483	KHSHTSKT#GTPNPEADQALFDQKA	0	NCU00483
NCU00483	KTGT#PNPEADQALFDQKA	20.977	NCU00483
NCU00483	RAAATAATAS#PTEKPSTPKT	0	NCU00483
NCU00486	RQGFDGSGEVQGRNS#PQPASERA	5.6034	NCU00486	RQGFDGSGEVQGRNS#PQPASERA
NCU00486	RRIS#QPPPPPAIRT	1000	NCU00486	RRIS#QPPPPPAIRT
NCU00486	RSATNVQSS#LQASDESSYTPQSQDIPLRQ	0	NCU00486
NCU00486	RSATNVQSSLQAS#DESSYTPQSQDIPLRQ	0	NCU00486
NCU00486	RSATNVQSSLQASDES#SYTPQSQDIPLRQ	0	NCU00486
NCU00486	RTGVSQVSLGHPPDWQAQYPSSQPS#PLQTAEYRD	20.471	NCU00486
NCU00489	KEEQPVTQPIS#QDYGAKA	0	NCU00489
NCU00489	KSGPQKS#LPDAVTIIEPKE	35.148	NCU00489
NCU00489	KSLPDAVT#IIEPKE	41.427	NCU00489
NCU00490	RAYDEEEALGLADLAEDS#EEEDDDPRS	154.89	NCU00490
NCU00492	RQTLDDGNFS#LDITEGSTEGNAVLGRD	12.631	NCU00492
NCU00493	RS#AVPRTPVYPTYTPPVRPAVTESYDTYEAEKN	13.11	NCU00493
NCU00493	RSAVPRT#PVYPTYTPPVRPAVTESYDTYEAEKN	26.607	NCU00493
NCU00493	RSAVPRT#PVYPTYTPPVRPAVTESYDTYEAEKNKV	10.938	NCU00493
NCU00493	RVKGDLGHEAEEAPLVPVAAPAAAAEPAAS#RVSSTLDRD	11.397	NCU00493
NCU00493	RVKGDLGHEAEEAPLVPVAAPAAAAEPAASRVS#STLDRD	11.561	NCU00493
NCU00493	RVS#STLDRDAIHVLINEAISAKL	0	NCU00493
NCU00493	RVSS#TLDRDAIHVLINEAISAKL	0	NCU00493
NCU00493	RVSST#LDRDAIHVLINEAISAKL	0.00010477	NCU00493
NCU00495	KTLS#VDAASDAHGKI	20.977	NCU00495	KTLS#VDAASDAHGKI
NCU00495	RSIT#TTLARE	26.985	NCU00495
NCU00499	MGSATFQQPS#YYRTPPLNVDTSCHGQKF	0	NCU00499
NCU00499	MGSATFQQPSY#YRTPPLNVDTSCHGQKF	0	NCU00499
NCU00499	MGSATFQQPSYY#RTPPLNVDTSCHGQKF	0	NCU00499
NCU00499	MGSATFQQPSYYRT#PPLNVDTSCHGQKF	0	NCU00499
NCU00501	RRKS#EAGEEKEDLASQIQNLESQINESRK	9.527	NCU00501
NCU00501	RRKSEAGEEKEDLAS#QIQNLESQINESRK	5.9781	NCU00501
NCU00503	RRDS#IAPFPGLRT	1000	NCU00503	RRDS#IAPFPGLRT
NCU00506	KEAAPTPVTSEDS#ET#EVEAATSTASLTRQ	10.724	NCU00506
NCU00506	KEAAPTPVTSEDS#ETEVEAATSTASLTRQ	34.315	NCU00506
NCU00506	KEAAPTPVTSEDSET#EVEAATSTASLTRQ	0	NCU00506	RAKEAAPTPVTSEDSET#EVEAATSTASLTRQ
NCU00506	RAKEAAPTPVT#SEDSETEVEAATSTASLTRQ	0	NCU00506
NCU00506	RAKEAAPTPVTS#EDSETEVEAATSTASLTRQ	0	NCU00506
NCU00506	RAKEAAPTPVTSEDS#ETEVEAATSTASLTRQ	10.92	NCU00506
NCU00506	RAKEAAPTPVTSEDSET#EVEAATSTASLTRQ	0	NCU00506	RAKEAAPTPVTSEDSET#EVEAATSTASLTRQ
NCU00506	RQES#IAEAVSHEVEPIQQIGELKH	42.62	NCU00506	RQES#IAEAVSHEVEPIQQIGELKH
NCU00506	RVVEETPS#LGTKS	16.232	NCU00506	RVVEETPS#LGTKS
NCU00521	KM*SVVNDSGVYLPPS#PVEKE	1000	NCU00521
NCU00521	KMSVVNDSGVYLPPS#PVEKE	59.608	NCU00521
NCU00521	KS#PVS#PTAGEFTFAPRQ	60.222	NCU00521	RSFDISAKS#PVS#PTAGEFTFAPRQ
NCU00521	KS#PVSPTAGEFTFAPRQ	38.729	NCU00521	RSFDISAKS#PVS#PTAGEFTFAPRQ
NCU00521	KSPVS#PTAGEFTFAPRQ	36.242	NCU00521	RSFDISAKSPVS#PT#AGEFTFAPRQ	RSFDISAKS#PVS#PTAGEFTFAPRQ	KSPVS#PTAGEFTFAPRQ
NCU00521	KSPVS#PTAGEFTFAPRQS#LDSARF	18.148	NCU00521	RSFDISAKSPVS#PT#AGEFTFAPRQ	RSFDISAKS#PVS#PTAGEFTFAPRQ	KSPVS#PTAGEFTFAPRQ
NCU00521	KSPVSPTAGEFT#FAPRQSLDSARF	9.4501	NCU00521
NCU00521	KSPVSPTAGEFTFAPRQS#LDSARF	27.621	NCU00521
NCU00521	KTAVPEIEHFS#ISRESFDSYRR	0	NCU00521
NCU00521	KTAVPEIEHFS#ISRESFDSYRRS	0	NCU00521
NCU00521	KTAVPEIEHFSIS#RESFDSYRRS	0	NCU00521
NCU00521	KTAVPEIEHFSISRES#FDSYRR	12.333	NCU00521
NCU00521	KTAVPEIEHFSISRES#FDSYRRS	18.613	NCU00521
NCU00521	RAS#SAFNIRS	20.971	NCU00521
NCU00521	RDFST#PEESFEEVGLNDDKQQAQPAKK	0	NCU00521
NCU00521	RQS#LDSARFPRT	9.4418	NCU00521
NCU00521	RS#FDISAKS	101.56	NCU00521	RRS#FDISAKS
NCU00521	RSFDIS#AKSPVS#PTAGEFTFAPRQ	14.504	NCU00521	RSFDISAKSPVS#PT#AGEFTFAPRQ	RSFDISAKS#PVS#PTAGEFTFAPRQ	KSPVS#PTAGEFTFAPRQ
NCU00521	RSFDIS#AKSPVSPTAGEFTFAPRQ	0	NCU00521
NCU00521	RSFDISAKS#PVS#PTAGEFTFAPRQ	26.237	NCU00521	RSFDISAKS#PVS#PTAGEFTFAPRQ
NCU00521	RSFDISAKS#PVSPTAGEFTFAPRQ	0	NCU00521	RSFDISAKS#PVS#PTAGEFTFAPRQ
NCU00522	MS#S#PTGNPVLDGPKK	23.981	NCU00522
NCU00525	KRMS#VPS#T#KRK	1000	NCU00525
NCU00528	RAGS#QASLASNGRM	67.976	NCU00528	RAGS#QASLASNGRM
NCU00528	RVFEPPTEQTETNDASALGGLES#EKSPKPETSNIEAMAAAFQARI	0	NCU00528
NCU00537	KRLS#LNMVNPLSAADSAQDQDQDDIDRS	89.476	NCU00537
NCU00538	KLDS#VTRSPVLDQRS	12.055	NCU00538
NCU00538	KLDSVT#RSPVLDQRS	0	NCU00538	KLDSVT#RSPVLDQRS
NCU00538	KTS#PVKSPPAGPAAKL	0	NCU00538
NCU00538	KTSPVKS#PPAGPAAKL	51.945	NCU00538	KTSPVKS#PPAGPAAKL
NCU00538	RIAMANSFHPGIPYAPLT#SDTTSSPGLSPPNGDRM	0	NCU00538
NCU00538	RIAMANSFHPGIPYAPLTS#DTTSSPGLSPPNGDRM	0	NCU00538
NCU00538	RIAMANSFHPGIPYAPLTSDT#TSSPGLSPPNGDRM	0	NCU00538
NCU00538	RIAMANSFHPGIPYAPLTSDTTS#SPGLSPPNGDRM	0	NCU00538
NCU00538	RKFS#FESRD	89.173	NCU00538	RKFS#FESRD
NCU00538	RNAAAS#ESGASTGSGTLRS	46.206	NCU00538	RNAAAS#ESGASTGSGTLRS
NCU00538	RQQNGIAPLDLAAGS#FGVSQDLQHLSPVYEART	9.5598	NCU00538
NCU00538	RQQNGIAPLDLAAGSFGVS#QDLQHLSPVYEART	6.9946	NCU00538
NCU00538	RQQNGIAPLDLAAGSFGVSQDLQHLS#PVYEART	30.356	NCU00538
NCU00538	RS#PSPLGHSRT	20.977	NCU00538
NCU00538	RSAY#SETNGNVPSLRPLPPRL	0	NCU00538
NCU00538	RSAYS#ETNGNVPSLRPLPPRL	0	NCU00538
NCU00538	RSGQKTS#PVKSPPAGPAAKL	14.491	NCU00538
NCU00538	RT#PSPTLM*RK	0	NCU00538
NCU00538	RT#PSPTLMRK	0	NCU00538
NCU00538	RTPS#VGNSSAPSAPVSQTNGKL	24.59	NCU00538
NCU00538	RTPSVGNS#SAPSAPVSQTNGKL	0	NCU00538
NCU00538	RTPSVGNSS#APSAPVSQTNGKL	0	NCU00538
NCU00538	RTPTASTQNMTGYLGT#SQPSVGIPIPFPRM	0	NCU00538
NCU00538	RTPTASTQNMTGYLGTS#QPSVGIPIPFPRM	0	NCU00538
NCU00541	KGS#TTSLASPLSQSYNGTANNEAGNNGSAAPASATTEGPNVGLSGWGTRS	0	NCU00541
NCU00541	KGST#TSLASPLSQSYNGTANNEAGNNGSAAPASATTEGPNVGLSGWGTRS	0	NCU00541
NCU00541	KGSTT#SLASPLSQSYNGTANNEAGNNGSAAPASATTEGPNVGLSGWGTRS	0	NCU00541
NCU00541	KGSTTS#LASPLSQSYNGTANNEAGNNGSAAPASATTEGPNVGLSGWGTRS	0	NCU00541
NCU00541	KGSTTSLAS#PLSQSYNGTANNEAGNNGSAAPASATTEGPNVGLSGWGTRS	0	NCU00541
NCU00541	KGSTTSLASPLS#QSYNGTANNEAGNNGSAAPASATTEGPNVGLSGWGTRS	0	NCU00541
NCU00541	KGSTTSLASPLSQS#YNGTANNEAGNNGSAAPASATTEGPNVGLSGWGTRS	0	NCU00541
NCU00541	KGSTTSLASPLSQSY#NGTANNEAGNNGSAAPASATTEGPNVGLSGWGTRS	0	NCU00541
NCU00541	RGAS#PMAFDYNQVPPGFPPQSQIEGAQGTQSAGPHERS	5.3078	NCU00541
NCU00541	RGASPMAFDY#NQVPPGFPPQSQIEGAQGTQSAGPHERS	18.613	NCU00541
NCU00541	RGASPMAFDYNQVPPGFPPQS#QIEGAQGTQSAGPHERS	12.633	NCU00541
NCU00541	RGASPMAFDYNQVPPGFPPQS#QIEGAQGTQSAGPHERSRA	2.4063	NCU00541
NCU00541	RGASPMAFDYNQVPPGFPPQSQIEGAQGTQS#AGPHERSRA	0	NCU00541
NCU00541	RHQPS#RGSNEAEQM*MQAKR	14.996	NCU00541
NCU00541	RHQPS#RGSNEAEQMM*QAKR	0	NCU00541
NCU00541	RHQPS#RGSNEAEQMMQAKR	0	NCU00541
NCU00541	RHQPSRGS#NEAEQMMQAKR	16.237	NCU00541
NCU00541	RM*GAGPGPRPHS#MVDFNDARG	1000	NCU00541
NCU00541	RMGAGPGPRPHS#MVDFNDARG	1000	NCU00541
NCU00541	RRES#FPVPGPARF	1000	NCU00541	RRES#FPVPGPARF
NCU00541	RS#GAS#SAVPRE	49.27	NCU00541
NCU00541	RS#GASSAVPRE	68.569	NCU00541
NCU00541	RS#GASSAVPREESAAFAYQLEEVDRA	16.241	NCU00541
NCU00541	RSGASS#AVPREESAAFAYQLEEVDRA	0	NCU00541	RSGASS#AVPREESAAFAYQLEEVDRA
NCU00541	RSVLADSSS#QFGAAKPDRT	0	NCU00541	RSVLADSSS#QFGAAKPDRT
NCU00541	RT#SASSPGGSPPRQ	0	NCU00541
NCU00541	RTLS#PGSGM*SEEERR	1000	NCU00541
NCU00541	RTLS#PGSGMS#EEERR	49.974	NCU00541
NCU00541	RTLS#PGSGMSEEERRK	17.98	NCU00541	RTLS#PGSGMSEEERR
NCU00541	RTS#ASSPGGSPPRQ	0	NCU00541
NCU00541	RTSAS#S#PGGS#PPRQSAPGSKPGQNTVAPIGTRPSTSNTATNPALNKG	0	NCU00541
NCU00541	RTSAS#S#PGGSPPRQSAPGSKPGQNTVAPIGTRPSTSNTATNPALNKG	0	NCU00541
NCU00541	RTSAS#SPGGS#PPRQSAPGSKPGQNTVAPIGTRPSTSNTATNPALNKG	0	NCU00541
NCU00541	RTSAS#SPGGSPPRQ	0	NCU00541
NCU00541	RTSASS#PGGS#PPRQSAPGSKPGQNTVAPIGTRPSTSNTATNPALNKG	0	NCU00541
NCU00542	KSYGATTLVTAEQT#TSNTSGAAPNNNAVLTGLDEPDLVALGIQKL	0	NCU00542
NCU00542	KSYGATTLVTAEQTT#SNTSGAAPNNNAVLTGLDEPDLVALGIQKL	0	NCU00542
NCU00542	KSYGATTLVTAEQTTS#NTSGAAPNNNAVLTGLDEPDLVALGIQKL	0	NCU00542
NCU00542	KSYGATTLVTAEQTTSNT#SGAAPNNNAVLTGLDEPDLVALGIQKL	0	NCU00542
NCU00542	MANNT#ITPSSSEPEMTQIKS	0	NCU00542
NCU00542	MANNTIT#PS#SSEPEM*TQIKS	0	NCU00542
NCU00542	MANNTIT#PSS#SEPEM*TQIKS	0	NCU00542
NCU00542	MANNTIT#PSS#SEPEMTQIKS	23.981	NCU00542
NCU00542	MANNTIT#PSSS#EPEM*TQIKS	0	NCU00542
NCU00542	MANNTIT#PSSS#EPEMTQIKS	26.985	NCU00542
NCU00542	MANNTIT#PSSSEPEMTQIKS	23.981	NCU00542
NCU00542	MANNTITPSS#S#EPEMTQIKS	17.985	NCU00542
NCU00542	MANNTITPSS#SEPEMTQIKS	0	NCU00542
NCU00545	KSPLNQVATDFPAIPMS#TNVVHSPVERK	0	NCU00545
NCU00545	KSPLNQVATDFPAIPMSTNVVHS#PVERK	38.952	NCU00545
NCU00545	RAST#LNRPHIPAPLNFNFSPDADSRS	0	NCU00545
NCU00550	KAAQEQVSS#PVPTS#PRT	20.971	NCU00550
NCU00550	KAAQEQVSS#PVPTSPRT	17.97	NCU00550
NCU00550	KAAQEQVSSPVPT#SPRT	0	NCU00550
NCU00550	KAAQEQVSSPVPTS#PRT	17.97	NCU00550
NCU00550	KSSAGSQTPTQPEHT#PELKDDGGSRLPITRQ	9.8861	NCU00550
NCU00550	RDVNVVS#PEVPDPVQLTKS	155.06	NCU00550
NCU00550	REIEIEEGELSEGQFEDLY#EPAPPITVNTNIKK	8.8253	NCU00550
NCU00550	RQVS#SPLPVLQASNPPATAQNIRR	0	NCU00550
NCU00550	RQVSS#PLPVLQASNPPATAQNIRR	25.228	NCU00550
NCU00551	RFTNS#DSENLHDSVRS	19.223	NCU00551
NCU00551	RLEEISPNEAPFT#GSPTQKR	15.569	NCU00551
NCU00551	RLEEISPNEAPFT#GSPTQKRK	11.117	NCU00551
NCU00551	RLEEISPNEAPFTGS#PTQKR	20.977	NCU00551	RLEEISPNEAPFTGS#PTQKR
NCU00551	RLEEISPNEAPFTGS#PTQKRK	25.7	NCU00551	RLEEISPNEAPFTGS#PTQKR
NCU00551	RRFT#NSDSENLHDSVRS	11.117	NCU00551
NCU00551	RRFTNS#DSENLHDSVRS	32.478	NCU00551
NCU00551	RSAIFT#NPAAPVMPSAGPAAGATPPTPPTHIRS	0	NCU00551
NCU00551	RSIDDQT#KMLASERE	9.66	NCU00551
NCU00551	RSLS#HASSTPTLVQPIPIRPGQKS	0	NCU00551
NCU00551	RSLSHAS#STPTLVQPIPIRPGQKS	14.051	NCU00551
NCU00551	RSLSHASS#TPTLVQPIPIRPGQKS	0	NCU00551
NCU00551	RSLSHASST#PTLVQPIPIRPGQKS	0	NCU00551
NCU00551	RTAS#GEEDAYLDESPQLRR	42.69	NCU00551	RTAS#GEEDAYLDESPQLRRV
NCU00551	RTFT#NDNMQMDGVIEIPKR	17.98	NCU00551
NCU00551	RTFT#NDNMQMDGVIEIPKRK	15.576	NCU00551
NCU00552	RRGS#DAFEGAM*EVVNLLSQRA	1000	NCU00552
NCU00553	MSLGDAS#APATS#PTPDSGSPVIAAAPAPPTAPTPNDETKS	0	NCU00553
NCU00553	MSLGDASAPAT#S#PTPDSGSPVIAAAPAPPTAPTPNDETKS	0	NCU00553
NCU00553	MSLGDASAPAT#SPT#PDSGSPVIAAAPAPPTAPTPNDETKS	0	NCU00553
NCU00553	MSLGDASAPAT#SPTPDS#GSPVIAAAPAPPTAPTPNDETKS	0	NCU00553
NCU00553	MSLGDASAPAT#SPTPDSGS#PVIAAAPAPPTAPTPNDETKS	0	NCU00553
NCU00553	MSLGDASAPATS#PT#PDSGSPVIAAAPAPPTAPTPNDETKS	0	NCU00553
NCU00553	MSLGDASAPATS#PTPDS#GSPVIAAAPAPPTAPTPNDETKS	0	NCU00553
NCU00553	MSLGDASAPATS#PTPDSGS#PVIAAAPAPPTAPTPNDETKS	0	NCU00553
NCU00553	MSLGDASAPATS#PTPDSGSPVIAAAPAPPTAPTPNDETKS	0	NCU00553
NCU00553	MSLGDASAPATSPT#PDS#GSPVIAAAPAPPTAPTPNDETKS	0	NCU00553
NCU00553	MSLGDASAPATSPT#PDSGS#PVIAAAPAPPTAPTPNDETKS	0	NCU00553
NCU00553	MSLGDASAPATSPTPDS#GS#PVIAAAPAPPTAPTPNDETKS	0	NCU00553
NCU00553	MSLGDASAPATSPTPDS#GSPVIAAAPAPPTAPTPNDETKS	0	NCU00553
NCU00553	MSLGDASAPATSPTPDSGS#PVIAAAPAPPTAPTPNDETKS	0	NCU00553
NCU00553	RQS#TPPM*AQPTRPVFGVSLSKL	0	NCU00553
NCU00553	RQS#TPPMAQPTRPVFGVSLSKL	0	NCU00553
NCU00553	RQST#PPM*AQPTRPVFGVSLSKL	1000	NCU00553
NCU00553	RQST#PPMAQPTRPVFGVSLSKL	23.977	NCU00553
NCU00553	RSFS#HGNILNQISTPFNPQYGDSRS	3.7296e-05	NCU00553
NCU00554	RWKQST#PISAEFGDLVVRD	0	NCU00554
NCU00556	KSVGT#PFATT#PSPTYSVARI	17.475	NCU00556
NCU00556	KSVGT#PFATTPSPTYSVARI	34.315	NCU00556
NCU00556	KSVGTPFATT#PS#PTYSVARI	23.981	NCU00556	KSVGTPFATT#PS#PTYSVARI
NCU00556	KSVGTPFATTPS#PTYSVARI	63.022	NCU00556	KSVGTPFATT#PS#PTYSVARI	KSVGTPFATTPS#PTYSVARI
NCU00556	KTLINNDS#ADDDETGEILKE	121.78	NCU00556	KTLINNDS#ADDDETGEILKE
NCU00556	RFSIDT#SVSAVTSAVTSPTALTAPSSRQ	0	NCU00556
NCU00556	RFSIDTS#VSAVTSAVTSPTALTAPSSRQ	2.9758e-05	NCU00556
NCU00556	RFSIDTSVS#AVTSAVTSPTALTAPSSRQ	0	NCU00556
NCU00556	RFSIDTSVSAVT#SAVTSPTALTAPSSRQ	9.4418	NCU00556
NCU00556	RFSIDTSVSAVTSAVT#SPTALTAPSSRQ	0	NCU00556
NCU00556	RMSPPLNTAYGSTELGSPEATAHY#QNLFSAQSPIGNYLTDGSRA	6.686	NCU00556
NCU00556	RQGM*T#SPVGYYTPGKPFDRE	0	NCU00556
NCU00556	RQGM*TS#PVGYYTPGKPFDRE	1000	NCU00556
NCU00556	RQGMT#SPVGYYTPGKPFDRE	0	NCU00556
NCU00556	RQGMTS#PVGYYTPGKPFDRE	17.017	NCU00556
NCU00556	RRS#TSSQLPITRM	50.458	NCU00556	RRS#TSSQLPITRM
NCU00556	RRST#SSQLPITRM	26.985	NCU00556	RRST#SSQLPITRM
NCU00556	RRSTS#SQLPITRM	0	NCU00556	RRSTS#SQLPITRM
NCU00556	RS#TSSQLPITRM	0	NCU00556	RRS#TSSQLPITRM
NCU00556	RST#SSQLPITRM	0	NCU00556	RRST#SSQLPITRM
NCU00566	RIDALQT#KTDDLAISAQGFRR	25.7	NCU00566
NCU00573	KRKSTASIQPNPDHQQQSPT#PPPGVAPQLSQLFQARP	0	NCU00573
NCU00573	KS#TASIQPNPDHQQQSPTPPPGVAPQLSQLFQARP	0	NCU00573
NCU00573	KST#ASIQPNPDHQQQSPTPPPGVAPQLSQLFQARP	3.9971e-05	NCU00573
NCU00573	KSTAS#IQPNPDHQQQSPTPPPGVAPQLSQLFQARP	0	NCU00573
NCU00573	KSTASIQPNPDHQQQS#PTPPPGVAPQLSQLFQARP	9.4418	NCU00573
NCU00573	KSTASIQPNPDHQQQSPT#PPPGVAPQLSQLFQARP	31.634	NCU00573
NCU00573	RKSTAS#IQPNPDHQQQSPTPPPGVAPQLSQLFQARP	0	NCU00573
NCU00573	RKSTASIQPNPDHQQQSPT#PPPGVAPQLSQLFQARP	22.978	NCU00573
NCU00573	RT#SPLTNQGPTRT	0	NCU00573	RT#SPLTNQGPTRT
NCU00573	RTS#PLTNQGPTRT	0	NCU00573	RTS#PLTNQGPTRT
NCU00575	KRVS#GMYLGEILRL	38.729	NCU00575
NCU00575	KSTS#TADFISDLRL	22.218	NCU00575
NCU00575	RLGFTFS#FPVQQLGINKG	15.569	NCU00575
NCU00575	RM*TMS#SPEGFKDENVFRL	23.981	NCU00575
NCU00575	RMTM*S#SPEGFKDENVFRL	0	NCU00575
NCU00575	RMTM*SS#PEGFKDENVFRL	14.04	NCU00575
NCU00575	RMTMS#SPEGFKDENVFRL	17.005	NCU00575
NCU00575	RQTDAGADIPSSPGSPPS#PRA	30.268	NCU00575
NCU00575	RRM*T#M*SSPEGFKDENVFRL	1000	NCU00575
NCU00575	RRM*T#MSSPEGFKDENVFRL	52.221	NCU00575
NCU00575	RRM*TM*S#SPEGFKDENVFRL	0	NCU00575
NCU00575	RRM*TM*SS#PEGFKDENVFRL	1000	NCU00575
NCU00575	RRM*TMS#SPEGFKDENVFRL	0	NCU00575
NCU00575	RRM*TMSS#PEGFKDENVFRL	13.279	NCU00575
NCU00575	RRMT#M*SSPEGFKDENVFRL	32.478	NCU00575
NCU00575	RRMT#MSSPEGFKDENVFRL	74.95	NCU00575
NCU00575	RRMTM*S#SPEGFKDENVFRL	0	NCU00575
NCU00575	RRMTMS#SPEGFKDENVFRL	0	NCU00575
NCU00575	RRMTMSS#PEGFKDENVFRL	0	NCU00575
NCU00575	RRRM*TMSS#PEGFKDENVFRL	0	NCU00575
NCU00575	RRRMTM*SS#PEGFKDENVFRL	22.225	NCU00575
NCU00575	RRRMTMS#SPEGFKDENVFRL	0	NCU00575
NCU00575	RRRMTMSS#PEGFKDENVFRL	14.498	NCU00575
NCU00579	KAEHAHSVS#DAGSDNASFVEHRR	0	NCU00579	KAEHAHSVS#DAGSDNASFVEHRR
NCU00579	KAEHAHSVSDAGS#DNASFVEHRR	32.941	NCU00579	KAEHAHSVSDAGS#DNAS#FVEHRR	KAEHAHSVSDAGS#DNASFVEHRR
NCU00579	KARES#KGEEFKPAWFTKA	80.709	NCU00579
NCU00579	KATAPTVAAAAEATDEADAEQADARPQS#PVQSIRR	45.752	NCU00579
NCU00579	RASGSYS#TPQNIQIPSQQASRG	0	NCU00579
NCU00579	RGHSS#RLSTTGSVLGRT	0	NCU00579
NCU00579	RGHSSRLS#TTGSVLGRT	0	NCU00579
NCU00579	RGHSSRLST#TGSVLGRT	0	NCU00579
NCU00579	RLSTT#GSVLGRT	0	NCU00579
NCU00579	RLSTTGS#VLGRT	35.354	NCU00579
NCU00579	RRAS#GSYSTPQNIQIPSQQASRG	35.353	NCU00579	RRAS#GSYSTPQNIQIPSQQASRG
NCU00579	RRASGS#YSTPQNIQIPSQQASRG	3.8311e-05	NCU00579	RRASGS#YSTPQNIQIPSQQASRG
NCU00579	RRASGSY#STPQNIQIPSQQASRG	0	NCU00579
NCU00579	RRASGSYS#TPQNIQIPSQQASRG	0	NCU00579
NCU00579	RRASGSYST#PQNIQIPSQQASRG	0	NCU00579
NCU00579	RRQS#VQLSRM	108.34	NCU00579	RRQS#VQLSRM
NCU00579	RS#PSMLFDKG	42.69	NCU00579
NCU00579	RTVS#NHQASPSVGGARS	35.354	NCU00579	RTVS#NHQASPSVGGARS
NCU00582	KFNLDHKPS#KVKK	1000	NCU00582
NCU00585	RRLS#TLLRA	20.971	NCU00585	RRLS#TLLRA
NCU00587	KICDFGVSGNLVAS#IAKT	53.332	NCU00587
NCU00587	KLGGLPGGPGS#PVTATPKL	53.702	NCU00587
NCU00587	RQASASDADVSDISPLS#PVTAAARG	39.204	NCU00587	RQASASDADVSDISPLS#PVTAAARG
NCU00587	RRVPS#LRT	1000	NCU00587	RRVPS#LRT
NCU00587	RTISDPQHTNS#MSPSSSVPGTLNAARR	0	NCU00587
NCU00587	RTISDPQHTNSMS#PSSSVPGTLNAARR	31.634	NCU00587
NCU00587	RTISDPQHTNSMSPS#SSVPGTLNAARR	0	NCU00587
NCU00589	RSPTMQSDNS#EVYEPAGRT	22.225	NCU00589
NCU00590	RRGS#TAGQPTSMSRG	41.938	NCU00590
NCU00590	RRGST#AGQPTSMSRG	0	NCU00590
NCU00590	RRPS#SGSPGPSEHRS	22.218	NCU00590	RRPS#SGSPGPSEHRS
NCU00590	RRPSS#GSPGPSEHRS	0	NCU00590	RRPSS#GS#PGPSEHRS
NCU00590	RRPSSGS#PGPSEHRS	13.279	NCU00590	RRPSS#GS#PGPSEHRS	RRPSSGS#PGPSEHRS
NCU00595	RGS#ISGNSVPSGPASRP	23.981	NCU00595	RGS#ISGNSVPSGPASRP
NCU00595	RY#QSPSSIHQQQHHIKM	0	NCU00595
NCU00595	RYQS#PSSIHQQQHHIKM	0	NCU00595
NCU00617	KHGVIPEKPPS#PTPM*IQEAIEEARR	1000	NCU00617
NCU00617	KHGVIPEKPPS#PTPMIQEAIEEARRL	19.228	NCU00617
NCU00617	KHGVIPEKPPSPT#PM*IQEAIEEARR	1000	NCU00617
NCU00617	KHGVIPEKPPSPT#PMIQEAIEEARRL	25.103	NCU00617
NCU00617	RKHGVIPEKPPS#PTPM*IQEAIEEARR	0	NCU00617
NCU00617	RKHGVIPEKPPS#PTPMIQEAIEEARR	45.543	NCU00617
NCU00617	RKHGVIPEKPPSPT#PMIQEAIEEARR	0	NCU00617
NCU00618	MVLAVDLLNPS#PASEARK	68.306	NCU00618
NCU00618	MVLAVDLLNPS#PASEARKH	66.604	NCU00618
NCU00618	MVLAVDLLNPSPAS#EARK	0	NCU00618
NCU00620	RHHDALTY#SDNDEPAPQPVAKR	0	NCU00620
NCU00620	RHHDALTYS#DNDEPAPQPVAKR	17.017	NCU00620	RHHDALTYS#DNDEPAPQPVAKR
NCU00620	RKEHSSAKSKST#EPKT	0	NCU00620
NCU00621	RLERES#PIEQVDEEYHDWGARH	186.05	NCU00621
NCU00621	RQSS#VTMSQVHPQRPEDGNQRV	0	NCU00621
NCU00621	RRM*S#DSSPAPLFRR	1000	NCU00621
NCU00621	RRM*SDS#SPAPLFRR	0	NCU00621
NCU00621	RRM*SDSS#PAPLFRR	1000	NCU00621
NCU00621	RRMS#DS#SPAPLFRR	0	NCU00621
NCU00621	RRMS#DSS#PAPLFRR	47.946	NCU00621
NCU00621	RRMS#DSSPAPLFRR	100.92	NCU00621
NCU00621	RS#KSEYGLRL	0	NCU00621
NCU00621	RTASYLFGPLMGT#LDPSSTSIPPLSPGLQRS	2.9862e-05	NCU00621
NCU00621	RTASYLFGPLMGTLDPS#STSIPPLSPGLQRS	0	NCU00621
NCU00621	RTASYLFGPLMGTLDPSS#TSIPPLSPGLQRS	0	NCU00621
NCU00621	RTASYLFGPLMGTLDPSST#SIPPLSPGLQRS	0	NCU00621
NCU00621	RYARPGFPSSTAT#SPSRH	28.746	NCU00621
NCU00622	KNHDRGPGSRDGIPGPGS#ASSTQSATARV	19.228	NCU00622
NCU00622	KNYRHS#NAFDFEGLGTPTASLPNQKS	30.557	NCU00622
NCU00622	RADSYQGS#PT#QSPIVQQGPVFTQNES#SGSVGRHTPTQNAPRS	0	NCU00622
NCU00622	RADSYQGS#PT#QSPIVQQGPVFTQNESS#GSVGRHTPTQNAPRS	0	NCU00622
NCU00622	RADSYQGS#PT#QSPIVQQGPVFTQNESSGS#VGRHTPTQNAPRS	0	NCU00622
NCU00622	RADSYQGS#PT#QSPIVQQGPVFTQNESSGSVGRH	0	NCU00622
NCU00622	RADSYQGS#PTQS#PIVQQGPVFTQNES#SGSVGRHTPTQNAPRS	0	NCU00622
NCU00622	RADSYQGS#PTQS#PIVQQGPVFTQNESS#GSVGRHTPTQNAPRS	0	NCU00622
NCU00622	RADSYQGS#PTQS#PIVQQGPVFTQNESSGS#VGRHTPTQNAPRS	0	NCU00622
NCU00622	RADSYQGS#PTQS#PIVQQGPVFTQNESSGSVGRH	0	NCU00622
NCU00622	RADSYQGSPT#QS#PIVQQGPVFTQNES#SGSVGRHTPTQNAPRS	0	NCU00622
NCU00622	RADSYQGSPT#QS#PIVQQGPVFTQNESS#GSVGRHTPTQNAPRS	0	NCU00622
NCU00622	RADSYQGSPT#QS#PIVQQGPVFTQNESSGS#VGRHTPTQNAPRS	0	NCU00622
NCU00622	RADSYQGSPT#QS#PIVQQGPVFTQNESSGSVGRH	0	NCU00622
NCU00622	RADSYQGSPT#QSPIVQQGPVFTQNESSGSVGRH	0	NCU00622
NCU00622	RADSYQGSPTQS#PIVQQGPVFTQNES#SGSVGRHTPTQNAPRS	0	NCU00622
NCU00622	RADSYQGSPTQS#PIVQQGPVFTQNESS#GSVGRHTPTQNAPRS	0	NCU00622
NCU00622	RADSYQGSPTQS#PIVQQGPVFTQNESSGS#VGRHTPTQNAPRS	0	NCU00622
NCU00622	RADSYQGSPTQS#PIVQQGPVFTQNESSGSVGRH	0	NCU00622
NCU00622	RGIS#PTSVNRH	63.022	NCU00622	RGIS#PTSVNRH
NCU00622	RHES#S#EAESLYGPGPDARD	101.56	NCU00622
NCU00622	RHSNAFDFEGLGT#PTASLPNQKS	45.543	NCU00622
NCU00622	RKAGYVPTAS#MSPALDQRA	0	NCU00622
NCU00622	RKAGYVPTASMS#PALDQRA	0	NCU00622
NCU00622	RLNS#NSINRR	0	NCU00622
NCU00622	RLVGPPGDAGNT#TPQNGFRG	17.97	NCU00622
NCU00622	RLVGPPGDAGNTT#PQNGFRGPPNPNDQIGPRG	0	NCU00622
NCU00622	RRLVGPPGDAGNTT#PQNGFRGPPNPNDQIGPRG	0	NCU00622
NCU00622	RRPS#NATPPSSSQNFPPRD	42.239	NCU00622
NCU00622	RRPSNAT#PPSSSQNFPPRD	35.84	NCU00622	RRPSNAT#PPSSSQNFPPRD
NCU00622	RS#ASPPAPTARL	0	NCU00622
NCU00622	RS#SQRNS#QTVVLLKE	0	NCU00622	RRSSQRNS#QT#VVLLKE	RS#S#QRNSQTVVLLKE	RNS#QTVVLLKE
NCU00622	RS#TPTGS#LNSLDNDGSVGSPEQQNYGRPRG	0	NCU00622
NCU00622	RSS#QRNS#QTVVLLKE	0	NCU00622	RRSSQRNS#QT#VVLLKE	RS#S#QRNSQTVVLLKE	RNS#QTVVLLKE
NCU00622	RSSQRNS#QTVVLLKE	13.274	NCU00622	RRSSQRNS#QT#VVLLKE	RNS#QTVVLLKE
NCU00622	RSTPTGSLNSLDNDGS#VGSPEQQNYGRPRG	0	NCU00622
NCU00622	RTQGS#VDSSTDANLKQ	38.729	NCU00622
NCU00624	RAPS#GNMFGQYGNFINDPAAQLASQFGQTAFKQ	45.389	NCU00624
NCU00624	RAPSGNM*FGQY#GNFINDPAAQLASQFGQTAFKQ	1000	NCU00624
NCU00624	RAPSGNMFGQY#GNFINDPAAQLASQFGQTAFKQ	12.132	NCU00624
NCU00624	RS#GYGQSPPLHHPVPQHVSTVPQLRS	0	NCU00624
NCU00624	RS#PPPPTSQPHSGYDGSPYQQQGRA	15.009	NCU00624
NCU00624	RSGY#GQSPPLHHPVPQHVSTVPQLRS	7.2028	NCU00624
NCU00624	RSGYGQS#PPLHHPVPQHVSTVPQLRS	30.557	NCU00624
NCU00624	RSPPPPT#SQPHSGYDGSPYQQQGRA	26.469	NCU00624
NCU00624	RSPPPPTS#QPHSGYDGSPYQQQGRA	0	NCU00624
NCU00624	RSPPPPTSQPHS#GYDGSPYQQQGRA	0	NCU00624
NCU00624	RSPPPPTSQPHSGY#DGSPYQQQGRA	0	NCU00624
NCU00627	KQPQLSET#EIDIYTSRK	0	NCU00627	RKQPQLSET#EIDIYTSRK
NCU00627	KRIS#IHGSQNPRR	84.903	NCU00627	REKRIS#IHGSQNPRR
NCU00627	RAPS#RGPPVRY	1000	NCU00627	RGPS#RAPS#RGPPVRY
NCU00627	RDIDHGM*ISVRPPS#RPAS#PVRR	1000	NCU00627
NCU00627	RDIDHGM*ISVRPPSRPAS#PVRRK	1000	NCU00627
NCU00627	RDIDHGMIS#VRPPSRPASPVRR	0	NCU00627
NCU00627	RDIDHGMISVRPPSRPAS#PVRR	17.987	NCU00627
NCU00627	RDIDHGMISVRPPSRPAS#PVRRK	28.352	NCU00627
NCU00627	RDSRLS#IQIYNERG	54.52	NCU00627	RDSRLS#IQIYNERG
NCU00627	REDRRS#DAGQLVLRQ	1000	NCU00627	REDRRS#DAGQLVLRQ
NCU00627	REKEREPS#PPPQPQQPQVIKGPVIERE	1000	NCU00627	KEREPS#PPPQPQQPQVIKGPVIERE	REKEREPS#PPPQPQQPQVIKG
NCU00627	RIVEHEVIY#DSRA	0	NCU00627
NCU00627	RIVEHEVIYDS#RA	32.273	NCU00627
NCU00627	RKDT#EIDIHRH	1000	NCU00627	RKDT#EIDIHRH
NCU00627	RKQPQLS#ETEIDIYTSRK	42.69	NCU00627	RKQPQLS#ETEIDIYTSRK
NCU00627	RKQPQLS#ETEIDIYTSRKD	20.98	NCU00627	RKQPQLS#ETEIDIYTSRK
NCU00627	RQRPRS#PS#PDRNIRE	1000	NCU00627
NCU00627	RQRS#PS#PPRMDRL	1000	NCU00627
NCU00627	RRAHS#EAPPHIDFDDEARY	1000	NCU00627	RRAHS#EAPPHIDFDDEARY
NCU00627	RRRS#PS#PVHM*HERI	1000	NCU00627
NCU00627	RRRS#PS#PVHMHERI	1000	NCU00627
NCU00627	RRRT#EESDIHIHSIDRV	8.2302	NCU00627	RRRT#EES#DIHIHSIDRV
NCU00627	RRRTEES#DIHIHSIDRV	0	NCU00627	RRRT#EES#DIHIHSIDRV	RRRTEES#DIHIHSIDRV
NCU00627	RRTEES#DIHIHSIDRV	43.016	NCU00627	RRRT#EES#DIHIHSIDRV	RRRTEES#DIHIHSIDRV
NCU00627	RS#RVEFDDYYRE	132.19	NCU00627	RS#RVEFDDYYRE
NCU00627	RSRVEFDDY#YRESPRR	0	NCU00627
NCU00627	RSRVEFDDYY#RESPRR	10.364	NCU00627	RSRVEFDDYY#RESPRR
NCU00627	RSVVS#ASSASDRDHDRERD	12.782	NCU00627	RSVVS#ASSASDRDHDRERD
NCU00627	RSVVSAS#SASDRDHDRERD	0	NCU00627
NCU00627	RSVVSASS#ASDRDHDRERD	0	NCU00627	RSVVSASS#ASDRDHDRERD
NCU00627	RSVVSASSAS#DRDHDRERD	24.499	NCU00627	RSVVSASSAS#DRDHDRERD
NCU00631	RS#IGTSLGNDALNDTGRS	74.481	NCU00631	RS#IGTSLGNDALNDTGRS
NCU00631	RTGS#PSPNPQPQPTAEAKD	0	NCU00631
NCU00631	RTGSPS#PNPQPQPTAEAKD	0	NCU00631
NCU00632	RARNS#RELLAHDRL	1000	NCU00632	RARNS#RELLAHDRL
NCU00632	RRMS#DVSPSRS	80.313	NCU00632
NCU00632	RSQS#LLSPSDYDADAISIRS	20.977	NCU00632
NCU00635	KIEDLNASAQAAAAQQLASQS#AEHDHAGHTHEHEEAGKA	3.5491e-05	NCU00635
NCU00635	KKTQVEDLDNS#S#DDES#DIEAGDSSLPAGSQAVIHSRN	70.306	NCU00635
NCU00635	KKTQVEDLDNS#S#DDESDIEAGDS#SLPAGSQAVIHSRN	0	NCU00635
NCU00635	KKTQVEDLDNS#S#DDESDIEAGDSS#LPAGSQAVIHSRN	0	NCU00635
NCU00635	KKTQVEDLDNS#SDDES#DIEAGDS#SLPAGSQAVIHSRN	0	NCU00635
NCU00635	KKTQVEDLDNS#SDDES#DIEAGDSS#LPAGSQAVIHSRN	0	NCU00635
NCU00635	KKTQVEDLDNS#SDDESDIEAGDS#S#LPAGSQAVIHSRN	0	NCU00635
NCU00635	KKTQVEDLDNS#SDDESDIEAGDSSLPAGSQAVIHSRN	0	NCU00635
NCU00635	KKTQVEDLDNSS#DDES#DIEAGDS#SLPAGSQAVIHSRN	0	NCU00635
NCU00635	KKTQVEDLDNSS#DDES#DIEAGDSS#LPAGSQAVIHSRN	0	NCU00635
NCU00635	KKTQVEDLDNSS#DDESDIEAGDS#S#LPAGSQAVIHSRN	9.8881	NCU00635
NCU00635	KKTQVEDLDNSS#DDESDIEAGDSSLPAGSQAVIHSRN	0	NCU00635
NCU00635	KKTQVEDLDNSSDDES#DIEAGDS#S#LPAGSQAVIHSRN	11.294	NCU00635
NCU00635	KKTQVEDLDNSSDDES#DIEAGDSSLPAGSQAVIHSRN	10.201	NCU00635
NCU00635	KTQVEDLDNS#S#DDES#DIEAGDSSLPAGSQAVIHSRN	95.905	NCU00635
NCU00635	KTQVEDLDNS#S#DDESDIEAGDS#SLPAGSQAVIHSRN	0	NCU00635
NCU00635	KTQVEDLDNS#S#DDESDIEAGDSS#LPAGSQAVIHSRN	0	NCU00635
NCU00635	KTQVEDLDNS#S#DDESDIEAGDSSLPAGSQAVIHSRN	0	NCU00635
NCU00635	KTQVEDLDNS#SDDES#DIEAGDS#SLPAGSQAVIHSRN	0	NCU00635
NCU00635	KTQVEDLDNS#SDDES#DIEAGDSS#LPAGSQAVIHSRN	0	NCU00635
NCU00635	KTQVEDLDNS#SDDES#DIEAGDSSLPAGSQAVIHSRN	0	NCU00635
NCU00635	KTQVEDLDNS#SDDESDIEAGDS#S#LPAGSQAVIHSRN	0	NCU00635
NCU00635	KTQVEDLDNS#SDDESDIEAGDSSLPAGSQAVIHSRN	0	NCU00635
NCU00635	KTQVEDLDNSS#DDES#DIEAGDS#SLPAGSQAVIHSRN	0	NCU00635
NCU00635	KTQVEDLDNSS#DDES#DIEAGDSS#LPAGSQAVIHSRN	0	NCU00635
NCU00635	KTQVEDLDNSS#DDES#DIEAGDSSLPAGSQAVIHSRN	0	NCU00635
NCU00635	KTQVEDLDNSS#DDESDIEAGDS#S#LPAGSQAVIHSRN	0	NCU00635
NCU00635	KTQVEDLDNSS#DDESDIEAGDSSLPAGSQAVIHSRN	0	NCU00635
NCU00635	KTQVEDLDNSSDDES#DIEAGDS#S#LPAGSQAVIHSRN	0	NCU00635
NCU00635	KTQVEDLDNSSDDES#DIEAGDS#SLPAGSQAVIHSRN	0	NCU00635
NCU00635	KTQVEDLDNSSDDES#DIEAGDSSLPAGSQAVIHSRN	0	NCU00635
NCU00649	RDRKIS#TADAFISAAKD	0	NCU00649
NCU00649	RKIS#TADAFISAAKD	23.977	NCU00649
NCU00649	RKIST#ADAFISAAKD	20.977	NCU00649	RKIST#ADAFISAAKD
NCU00650	RGAAS#S#GVEDEDDDYDEDMEGGELQRL	117.02	NCU00650
NCU00650	RGAAS#SGVEDEDDDY#DEDMEGGELQRL	0	NCU00650
NCU00650	RGAAS#SGVEDEDDDYDEDMEGGELQRL	0	NCU00650
NCU00650	RGAASS#GVEDEDDDY#DEDMEGGELQRL	8.8274	NCU00650
NCU00650	RGAASS#GVEDEDDDYDEDMEGGELQRL	20.969	NCU00650
NCU00650	RGAASSGVEDEDDDY#DEDM*EGGELQRL	1000	NCU00650
NCU00654	KSSS#GEDHLTSPTTSSSRN	0	NCU00654
NCU00654	RASMMAPFLSSPSS#PEPAPVRPLTENKPKG	0	NCU00654
NCU00654	RFQLPALDFSFAPLTEGTDIPPPEPS#PRI	41.76	NCU00654
NCU00654	RRAS#MMAPFLSSPSSPEPAPVRPLTENKPKG	41.261	NCU00654
NCU00657	KRVS#DSNEGPSATRR	83.877	NCU00657	KRVS#DSNEGPSATRR
NCU00657	RIRDPS#PPNPDANGDLDEYDPAQSM*QERR	1000	NCU00657
NCU00657	RIRDPS#PPNPDANGDLDEYDPAQSMQERR	207.48	NCU00657
NCU00657	RRIRDPS#PPNPDANGDLDEYDPAQSMQERR	9.8771	NCU00657
NCU00664	RS#ITEQDSIPACEKW	0	NCU00664
NCU00666	RAAANAS#TTNLDGLRRA	0	NCU00666
NCU00666	RIPSLSSMS#SNPNLRQ	0	NCU00666
NCU00666	RTSAAASSTS#LPTTTTTNAGSRPVAGTRT	0	NCU00666
NCU00668	RADS#LRGPAPQGFYNNASRS	132.25	NCU00668	RADS#LRGPAPQGFYNNASRS
NCU00668	RAMS#MTGYPSYDRD	74.95	NCU00668
NCU00668	RNEDGTLVHRY#SGGASSMTGDRPVTVKI	0	NCU00668
NCU00668	RNEDGTLVHRYS#GGASSMTGDRPVTVKI	0	NCU00668
NCU00668	RNEDGTLVHRYSGGAS#SMTGDRPVTVKI	0	NCU00668
NCU00668	RNEDGTLVHRYSGGASS#MTGDRPVTVKI	0	NCU00668
NCU00668	RRAPGS#SPDHGPAPSQYPAPGSQSGRT	0	NCU00668
NCU00668	RRAPGSS#PDHGPAPSQYPAPGSQSGRT	17.468	NCU00668	RRAPGSS#PDHGPAPSQYPAPGSQSGRT
NCU00668	RS#SSSLLPALRT	0	NCU00668
NCU00668	RSHTM*TSS#VPPPMMHLNEGRT	33.83	NCU00668
NCU00668	RSQS#LASVPRPQM*YQGSTPQQSPANAFRQ	1000	NCU00668
NCU00668	RSQS#LASVPRPQMYQGSTPQQSPANAFRQ	14.502	NCU00668
NCU00668	RSS#SSLLPALRT	0	NCU00668	RSS#SSLLPALRT
NCU00668	RSSS#SLLPALRT	26.985	NCU00668	RSSS#S#LLPALRT	RSSS#SLLPALRT
NCU00668	RSVS#AGQQVPSAQYLQQQQAARR	13.093	NCU00668	RSVS#AGQQVPSAQYLQQQQAARR
NCU00668	RSVSAGQQVPS#AQYLQQQQAARR	0	NCU00668
NCU00668	RTMS#M*ASTIAPSIAPTERN	0	NCU00668
NCU00668	RTMS#MAS#TIAPSIAPTERN	14.04	NCU00668
NCU00668	RTMS#MASTIAPSIAPTERN	32.273	NCU00668
NCU00668	RTVS#ITS#TTTVDPNGRT	33.182	NCU00668
NCU00668	RTVS#ITSTTTVDPNGRT	23.981	NCU00668	RTVS#ITSTTTVDPNGRT
NCU00668	RYSGGAS#SM*TGDRPVTVKI	0	NCU00668
NCU00668	RYSGGASS#M*TGDRPVTVKI	1000	NCU00668
NCU00668	RYSGGASS#MTGDRPVTVKI	0	NCU00668
NCU00671	RARS#M*ELGQALESRR	1000	NCU00671
NCU00671	RARS#MELGQALESRR	127.35	NCU00671
NCU00671	RRPSS#FILVAQDQPMSPPPSRL	23.981	NCU00671
NCU00671	RSVT#PGPGPYTAKR	17.017	NCU00671
NCU00671	RYQDDPDS#PAAEHSGATTSGGNLAAVHTRPRA	12.204	NCU00671
NCU00673	RIS#HRDTLSFATFNKY	0	NCU00673
NCU00675	KLRPS#RPTSPPNSSPNGERS	9.1828	NCU00675
NCU00675	KLRPSRPT#SPPNSSPNGERS	0	NCU00675
NCU00675	KLRPSRPTS#PPNSSPNGERS	0	NCU00675
NCU00675	RASLVDCICT#GYQELATSPPTSPTTSPGRN	0	NCU00675
NCU00675	RASLVDCICTGY#QELATSPPTSPTTSPGRN	8.2819	NCU00675
NCU00675	RASLVDCICTGYQELAT#SPPTSPTTSPGRN	0	NCU00675
NCU00675	REAVLANT#QAGS#SQTASLNGTNGTHRN	0	NCU00675
NCU00675	REAVLANT#QAGSS#QTASLNGTNGTHRN	0	NCU00675
NCU00675	REAVLANTQAGS#SQTASLNGTNGTHRN	0	NCU00675
NCU00675	REAVLANTQAGSS#QT#ASLNGTNGTHRN	0	NCU00675
NCU00675	REAVLANTQAGSS#QTASLNGTNGTHRN	0	NCU00675
NCU00675	REAVLANTQAGSSQT#AS#LNGTNGTHRN	11.127	NCU00675
NCU00675	REAVLANTQAGSSQT#ASLNGTNGTHRN	12.055	NCU00675
NCU00675	RLGVNGVT#SPNGS#NSNLRPSSSPTGPNGVQAGRT	0	NCU00675
NCU00675	RLGVNGVTS#PNGS#NSNLRPSSSPTGPNGVQAGRT	0	NCU00675
NCU00675	RLGVNGVTS#PNGSNSNLRPSSSPTGPNGVQAGRT	0	NCU00675
NCU00675	RLGVNGVTSPNGS#NSNLRPSSSPTGPNGVQAGRT	9.4418	NCU00675
NCU00675	RLGVNGVTSPNGSNSNLRPS#SSPTGPNGVQAGRT	0	NCU00675
NCU00675	RLGVNGVTSPNGSNSNLRPSS#SPTGPNGVQAGRT	0	NCU00675
NCU00675	RLGVNGVTSPNGSNSNLRPSSS#PTGPNGVQAGRT	0	NCU00675
NCU00675	RQGS#PGNTSQAASSPPRR	105.6	NCU00675	RQGS#PGNTSQAASSPPRR
NCU00675	RRT#SNATAQPSETTGGEPGPNPIAFLGTAVDVDKLAEEDIGVLAM*QCLRQ	0	NCU00675
NCU00675	RRTS#NATAQPSETTGGEPGPNPIAFLGTAVDVDKLAEEDIGVLAM*QCLRQ	1000	NCU00675
NCU00675	RTSNATAQPSETTGGEPGPNPIAFLGT#AVDVDKLAEEDIGVLAMQCLRQ	0	NCU00675
NCU00675	RTT#SRTQPQATTAHTTLPRPSTSSKRS	0	NCU00675
NCU00675	RTTS#RTQPQATTAHTTLPRPSTSSKR	0	NCU00675
NCU00675	RTTS#RTQPQATTAHTTLPRPSTSSKRS	0	NCU00675
NCU00675	RTTSRT#QPQATTAHTTLPRPSTSSKRS	13.848	NCU00675
NCU00682	RLGYNDVERPVETY#TLCGTPEYLAPEVIQNKG	0	NCU00682
NCU00682	RLGYNDVERPVETYTLCGT#PEYLAPEVIQNKG	0	NCU00682
NCU00685	KNAQAIQQAAGNS#SQPQPADSKE	0	NCU00685
NCU00685	KNAQAIQQAAGNSS#QPQPADSKE	16.232	NCU00685
NCU00685	KNAQAIQQAAGNSSQPQPADS#KEAAQAAARK	54.927	NCU00685
NCU00685	RS#GSRKPMTGETPETSRA	0	NCU00685
NCU00685	RSGS#RKPMTGETPETSRA	14.62	NCU00685
NCU00687	KRSS#ATAEDLFASITLDDRPSGSKPPPPPVARR	0	NCU00687
NCU00687	KRSSAT#AEDLFASITLDDRPSGSKPPPPPVARR	0	NCU00687
NCU00687	KSRGPPPAHRPS#RSQEEDVRS	0	NCU00687
NCU00687	KSRGPPPAHRPSRS#QEEDVRS	13.281	NCU00687	RGPPPAHRPSRS#QEEDVRS
NCU00687	RDRAS#PTSSGPQVSPFDDPPPRPTSRN	14.053	NCU00687
NCU00687	RDRASPT#SSGPQVSPFDDPPPRPTSRN	0	NCU00687
NCU00687	RDRASPTS#SGPQVSPFDDPPPRPTSRN	0	NCU00687
NCU00687	RDRASPTSS#GPQVSPFDDPPPRPTSRN	20.013	NCU00687
NCU00687	RGNGGS#GTLIDIDSPPQQRR	52.221	NCU00687
NCU00687	RGNGGSGT#LIDIDSPPQQRR	17.98	NCU00687	RGNGGSGT#LIDIDSPPQQRR
NCU00687	RGNGGSGTLIDIDS#PPQQRR	89.436	NCU00687	RGNGGSGTLIDIDS#PPQQRR
NCU00687	RGPPPAHRPS#RSQEEDVRS	0	NCU00687
NCU00687	RGPPPAHRPSRS#QEEDVRS	19.228	NCU00687	RGPPPAHRPSRS#QEEDVRS
NCU00687	RKKS#LAHRI	1000	NCU00687
NCU00687	RLNS#ADYGYTRS	92.251	NCU00687	RLNS#ADYGYT#RSPPGEGGRT	RLNS#ADYGYTRS
NCU00687	RLNSADY#GYT#RSPPGEGGRT	0	NCU00687
NCU00687	RLNSADY#GYTRSPPGEGGRT	0	NCU00687
NCU00687	RLNSADYGY#T#RSPPGEGGRT	0	NCU00687	RLNSADYGY#T#RSPPGEGGRT
NCU00687	RLNSADYGY#TRSPPGEGGRT	0	NCU00687	RLNSADYGY#T#RSPPGEGGRT
NCU00687	RLNSADYGYT#RSPPGEGGRT	15.569	NCU00687	RLNSADYGY#T#RSPPGEGGRT	RLNS#ADYGYT#RSPPGEGGRT	RLNSADYGYT#RSPPGEGGRT
NCU00687	RLNSADYGYTRS#PPGEGGRT	28.746	NCU00687	RLNSADYGYTRS#PPGEGGRT
NCU00687	RRAT#TDAAM*TLEEGQQKPTGILGRM	0	NCU00687
NCU00687	RRAT#TDAAMTLEEGQQKPTGILGRM	26.99	NCU00687
NCU00687	RRATT#DAAM*TLEEGQQKPTGILGRM	1000	NCU00687
NCU00687	RRATT#DAAMTLEEGQQKPTGILGRM	16.803	NCU00687
NCU00687	RRATTDAAM*T#LEEGQQKPTGILGRM	1000	NCU00687
NCU00687	RRATTDAAMT#LEEGQQKPTGILGRM	0	NCU00687
NCU00687	RRNS#DT#SVLDLTEDEKEQRA	0	NCU00687
NCU00687	RRNS#DTS#VLDLTEDEKEQRA	12.62	NCU00687
NCU00687	RRNS#DTSVLDLT#EDEKEQRA	73.419	NCU00687	RRNS#DTSVLDLT#EDEKEQRA
NCU00687	RRNS#DTSVLDLTEDEKEQRA	81.692	NCU00687	RRNS#DTSVLDLT#EDEKEQRA	RRNS#DTSVLDLTEDEKEQRA
NCU00687	RRNSDT#S#VLDLTEDEKEQRA	14.051	NCU00687	RRNSDT#S#VLDLTEDEKEQRA
NCU00687	RRNSDT#SVLDLT#EDEKEQRA	0	NCU00687
NCU00687	RRNSDT#SVLDLTEDEKEQRA	14.491	NCU00687	RRNSDT#S#VLDLTEDEKEQRA	RRNSDT#SVLDLTEDEKEQRA
NCU00687	RRNSDTS#VLDLT#EDEKEQRA	75.062	NCU00687	RRNSDTS#VLDLT#EDEKEQRA
NCU00687	RRNSDTS#VLDLTEDEKE	17.98	NCU00687	RRNSDT#S#VLDLTEDEKEQRA	RRNSDTS#VLDLT#EDEKEQRA	RRNSDTS#VLDLTEDEKEQRA
NCU00687	RRNSDTS#VLDLTEDEKEQRA	32.223	NCU00687	RRNSDT#S#VLDLTEDEKEQRA	RRNSDTS#VLDLT#EDEKEQRA	RRNSDTS#VLDLTEDEKEQRA
NCU00687	RSSATAEDLFAS#ITLDDRPSGSKPPPPPVARR	0	NCU00687
NCU00687	RSVS#DTMSGFDKRS	40.197	NCU00687
NCU00687	RSVSDT#MSGFDKRS	0	NCU00687
NCU00687	RTSNS#MNT#PNSERNPFFSEYSQGKG	2.6286e-05	NCU00687
NCU00687	RTSNS#MNTPNS#ERNPFFSEYSQGKG	0	NCU00687
NCU00687	RTSNS#MNTPNSERNPFFSEYSQGKG	0	NCU00687
NCU00687	RTSNSMNT#PNSERNPFFSEYSQGKG	13.55	NCU00687
NCU00687	RTSNSMNTPNS#ERNPFFSEYSQGKG	9.8757	NCU00687
NCU00689	RDRSDSGAS#LATLSLGSGVGSGSGRG	12.333	NCU00689
NCU00689	RSDS#GASLATLSLGSGVGSGSGRG	14.04	NCU00689
NCU00689	RTDMS#SAANTPTPITRG	0	NCU00689
NCU00689	RTDMSS#AANTPTPITRG	0	NCU00689
NCU00691	KTTEIELPST#PKT	20.004	NCU00691
NCU00691	KTVT#PAVT#PTQARF	20.977	NCU00691
NCU00691	RS#NTVNFSQYEKY	0	NCU00691
NCU00692	KAAKVEDADEEGDDS#DFS#DDEEEEEEEKRE	1000	NCU00692
NCU00692	KAAKVEDADEEGDDS#DFS#DDEEEEEEEKREKV	1000	NCU00692
NCU00694	KRLS#GEGEGYAPDTPPPGLASPAPFIPGDGHHPDQRA	17.276	NCU00694
NCU00694	KRLSGEGEGY#APDTPPPGLASPAPFIPGDGHHPDQRA	8.547	NCU00694
NCU00694	RGVGIQQGLPSSISPPFQPPS#PT#TSATASFQRD	0	NCU00694
NCU00694	RGVGIQQGLPSSISPPFQPPS#PTT#SATASFQRD	0	NCU00694
NCU00694	RGVGIQQGLPSSISPPFQPPS#PTTSATASFQRD	31.416	NCU00694
NCU00694	RHS#FPHLPESIRN	109.9	NCU00694
NCU00694	RVAS#IAT#TEAESNRD	23.977	NCU00694
NCU00694	RVAS#IATTEAESNRD	89.173	NCU00694
NCU00696	KGIIT#DDAFDSITSLLPAEASLSSTSSTPVPAPRA	0	NCU00696
NCU00696	KGIITDDAFDS#ITSLLPAEASLSSTSSTPVPAPRA	0	NCU00696
NCU00696	KGIITDDAFDSIT#SLLPAEASLSSTSSTPVPAPRA	0	NCU00696
NCU00696	KGIITDDAFDSITS#LLPAEASLSSTSSTPVPAPRA	0	NCU00696
NCU00696	KGIITDDAFDSITSLLPAEAS#LSSTSSTPVPAPRA	0	NCU00696
NCU00696	KGIITDDAFDSITSLLPAEASLS#STSSTPVPAPRA	11.121	NCU00696
NCU00696	KGIITDDAFDSITSLLPAEASLSS#TSSTPVPAPRA	22.222	NCU00696
NCU00696	KGIITDDAFDSITSLLPAEASLSST#SSTPVPAPRA	25.228	NCU00696
NCU00696	KGIITDDAFDSITSLLPAEASLSSTS#STPVPAPRA	23.014	NCU00696
NCU00712	KELDEAQKFNDTASATLPLGEYMKPT#APSSPVAPLTPSSTDDENDAQAKE	0	NCU00712
NCU00712	KELDEAQKFNDTASATLPLGEYMKPTAPS#SPVAPLTPSSTDDENDAQAKE	0	NCU00712
NCU00712	KELDEAQKFNDTASATLPLGEYMKPTAPSS#PVAPLTPSSTDDENDAQAKE	0	NCU00712
NCU00712	KFNDTAS#ATLPLGEYMKPTAPSSPVAPLTPSSTDDENDAQAKE	0	NCU00712
NCU00712	KFNDTASAT#LPLGEYMKPTAPSSPVAPLTPSSTDDENDAQAKE	0	NCU00712
NCU00712	KFNDTASATLPLGEY#MKPTAPSSPVAPLTPSSTDDENDAQAKE	0	NCU00712
NCU00712	RSAPPT#RT#S#TPAPAAAAGLTMTSSNPNAAAVERS	0	NCU00712
NCU00712	RSAPPT#RT#ST#PAPAAAAGLTMTSSNPNAAAVERS	0	NCU00712
NCU00712	RSAPPT#RTS#T#PAPAAAAGLTMTSSNPNAAAVERS	3.3887e-05	NCU00712
NCU00712	RSAPPT#RTS#TPAPAAAAGLTMTSSNPNAAAVERS	0	NCU00712
NCU00712	RSAPPT#RTST#PAPAAAAGLTMTSSNPNAAAVERS	0	NCU00712
NCU00712	RSAPPTRT#S#T#PAPAAAAGLTMTSSNPNAAAVERS	0	NCU00712
NCU00712	RTST#PAPAAAAGLTM*TSSNPNAAAVERS	1000	NCU00712
NCU00712	RTST#PAPAAAAGLTMTSSNPNAAAVERS	23.01	NCU00712
NCU00712	RTSTPAPAAAAGLT#M*TSSNPNAAAVERS	0	NCU00712
NCU00714	KQET#PPKPKTPEPEPEPELDEEELEKK	39.864	NCU00714
NCU00714	KQET#PPKPKTPEPEPEPELDEEELEKKK	32.026	NCU00714
NCU00714	KQET#PPKPKTPEPEPEPELDEEELEKKKA	19.01	NCU00714
NCU00714	KQETPPKPKT#PEPEPEPELDEEELEKK	49.409	NCU00714	KQETPPKPKT#PEPEPEPELDEEELEKK	KT#PEPEPEPELDEEELEKKKA
NCU00714	KQETPPKPKT#PEPEPEPELDEEELEKKK	34.181	NCU00714	KQETPPKPKT#PEPEPEPELDEEELEKK	KT#PEPEPEPELDEEELEKKKA
NCU00714	KQETPPKPKT#PEPEPEPELDEEELEKKKA	29.176	NCU00714	KQETPPKPKT#PEPEPEPELDEEELEKK	KT#PEPEPEPELDEEELEKKKA
NCU00721	KQGGGEALDVAS#SHNQGQVIDGTISLDASHQLQRG	0	NCU00721
NCU00721	KQGGGEALDVASS#HNQGQVIDGTISLDASHQLQRG	0	NCU00721
NCU00725	KPTGFQAGQPNYFSPVQLQTQSTGS#SLSGTKA	0	NCU00725
NCU00725	KPTGFQAGQPNYFSPVQLQTQSTGSS#LSGTKA	17.468	NCU00725
NCU00725	KSSAGIWGTPAPSTPTS#GSRPTTGGNHGLDDLLG	0	NCU00725
NCU00725	KSSAGIWGTPAPSTPTSGS#RPTTGGNHGLDDLLG	0	NCU00725
NCU00726	KALEATGS#SSGAIRY	17.98	NCU00726
NCU00726	KALEATGSS#SGAIRY	26.985	NCU00726	KALEATGSS#SGAIRY
NCU00727	RCPVYDMCEEGGPVS#PSNCVYFRR	41.09	NCU00727
NCU00727	RSAGEIS#NDDTAAPAPAKK	87.187	NCU00727	RSAGEIS#NDDTAAPAPAKKT
NCU00727	RSAGEIS#NDDTAAPAPAKKT	49.27	NCU00727	RSAGEIS#NDDTAAPAPAKKT
NCU00734	RS#LSPMSTSSKS	42.69	NCU00734
NCU00734	RSLS#PMSTSSKS	23.981	NCU00734
NCU00741	RS#GSWLSRR	0	NCU00741
NCU00741	RSGS#WLSRR	17.98	NCU00741
NCU00743	RS#SSISGTNGDGVYTRE	0	NCU00743
NCU00743	RSSS#ISGTNGDGVYTRE	23.977	NCU00743	RSSS#ISGTNGDGVYTRE
NCU00753	RINGT#STPHGT#GTPIPQHIRPMSGASSAPPAKRQ	0	NCU00753
NCU00753	RINGT#STPHGTGT#PIPQHIRPMSGASSAPPAKRQ	0	NCU00753
NCU00753	RINGTS#TPHGT#GTPIPQHIRPMSGASSAPPAKRQ	0	NCU00753
NCU00753	RINGTS#TPHGTGT#PIPQHIRPMSGASSAPPAKRQ	0	NCU00753
NCU00753	RINGTST#PHGT#GTPIPQHIRPMSGASSAPPAKRQ	0	NCU00753
NCU00753	RINGTST#PHGTGT#PIPQHIRPMSGASSAPPAKRQ	0	NCU00753
NCU00759	KSSVNEPAS#PGGQARR	126.98	NCU00759	KSSVNEPAS#PGGQARR
NCU00771	RSSS#RPSRPNVGRE	0	NCU00771
NCU00771	RSSSRPS#RPNVGRE	23.972	NCU00771	RSSSRPS#RPNVGRE
NCU00771	RTLS#NPATETAPAAASRS	23.981	NCU00771	RTLS#NPATETAPAAASRS
NCU00772	KLTNQQTSQQAPNTSKPFQQQQQPPLYHQPS#RESLYRQ	0	NCU00772
NCU00772	KRS#SYHQSQGLSPLTSKE	0	NCU00772
NCU00772	KRSS#YHQSQGLSPLTSKE	0	NCU00772
NCU00772	RQLNHQPSREQVY#QQHQRQ	0	NCU00772
NCU00772	RQQSQPTMLYHQPSRES#LYQQQQQQQQHQRR	3.4445e-05	NCU00772
NCU00772	RQQSQPTMLYHQPSRESLY#QQQQQQQQHQRR	0	NCU00772
NCU00772	RVLVPS#SPVKQ	0	NCU00772
NCU00772	RVLVPSS#PVKQQIQQLEQQQHQSRE	0	NCU00772
NCU00782	RRVS#THEEGINLPADPDAHRT	0	NCU00782
NCU00782	RRVST#HEEGINLPADPDAHRT	0	NCU00782
NCU00789	KDAPPLLYPSS#SLSDVEDRY	0	NCU00789
NCU00789	RADS#GGGYADLLGADMYTGLGRG	39.54	NCU00789
NCU00789	RADSGGGY#ADLLGADMYTGLGRG	0	NCU00789
NCU00789	RSNASSAAS#LGDTHIWRD	0	NCU00789
NCU00789	RYTDEEPNS#GGGSDLYAGSRR	0	NCU00789
NCU00790	RGS#SM*SSCHRPELVGGVFNPRS	0	NCU00790
NCU00790	RGSS#M*SSCHRPELVGGVFNPRS	0	NCU00790
NCU00790	RGSS#MSSCHRPELVGGVFNPRS	0	NCU00790
NCU00790	RHLT#NDLKPPTRS	127.22	NCU00790	RHLT#NDLKPPTRS
NCU00793	KKLAPNT#PPSLFQPAPSHIT#PPHT#PTEDRK	0	NCU00793
NCU00793	KKLAPNTPPS#LFQPAPS#HITPPHTPTEDRKH	0	NCU00793
NCU00793	KKLAPNTPPS#LFQPAPSHIT#PPHT#PTEDRK	0	NCU00793
NCU00793	KKLAPNTPPS#LFQPAPSHIT#PPHTPTEDRKH	0	NCU00793
NCU00793	KKLAPNTPPSLFQPAPS#HIT#PPHTPTEDRK	16.598	NCU00793	KKLAPNTPPSLFQPAPS#HIT#PPHTPTEDRK
NCU00793	KKLAPNTPPSLFQPAPS#HIT#PPHTPTEDRKH	14.057	NCU00793	KKLAPNTPPSLFQPAPS#HIT#PPHTPTEDRK
NCU00793	KKLAPNTPPSLFQPAPS#HITPPHT#PTEDRKH	17.027	NCU00793
NCU00793	KKLAPNTPPSLFQPAPS#HITPPHTPTEDRK	11.57	NCU00793	KKLAPNTPPSLFQPAPS#HIT#PPHTPTEDRK
NCU00793	KKLAPNTPPSLFQPAPS#HITPPHTPTEDRKH	16.243	NCU00793	KKLAPNTPPSLFQPAPS#HIT#PPHTPTEDRK
NCU00793	KKLAPNTPPSLFQPAPSHIT#PPHT#PTEDRK	22.225	NCU00793
NCU00793	KKLAPNTPPSLFQPAPSHIT#PPHT#PTEDRKH	22.225	NCU00793
NCU00793	KKLAPNTPPSLFQPAPSHIT#PPHTPTEDRKH	8.7095	NCU00793	KKLAPNTPPSLFQPAPS#HIT#PPHTPTEDRK
NCU00793	KLAPNTPPSLFQPAPS#HITPPHTPTEDRKH	12.782	NCU00793	KKLAPNTPPSLFQPAPS#HIT#PPHTPTEDRK
NCU00793	KVQIPQM*PFS#PDGSYRA	1000	NCU00793
NCU00793	KVQIPQMPFS#PDGSYRA	70.505	NCU00793
NCU00793	RANS#PPPPSLINSSRA	138.74	NCU00793	RANS#PPPPSLINSSRA
NCU00793	RAPIDRS#SPTWGGRPDQPMSRA	0	NCU00793
NCU00793	RAPIDRSS#PTWGGRPDQPMSRA	0	NCU00793
NCU00793	RAPIDRSSPT#WGGRPDQPMSRA	0	NCU00793
NCU00793	RS#SPT#WGGRPDQPMSRANSPPPPSLINSSRA	0	NCU00793
NCU00793	RS#SPTWGGRPDQPM*SRA	0	NCU00793
NCU00793	RSS#PTWGGRPDQPM*SRA	0	NCU00793
NCU00793	RSSPTWGGRPDQPMS#RANS#PPPPSLINSSRA	14.704	NCU00793	RANS#PPPPSLINSSRA
NCU00805	KSS#GTMIVPRD	0	NCU00805
NCU00805	RDS#IEVGPVEMTLGPDDVRA	142.75	NCU00805
NCU00805	RKS#SGTMIVPRD	20.971	NCU00805
NCU00805	RKSS#GTMIVPRD	43.098	NCU00805
NCU00805	RLPS#RKS#SGTMIVPRD	23.981	NCU00805
NCU00805	RLPSRKS#S#GTMIVPRD	27.604	NCU00805
NCU00805	RRT#SQDLEMLSKE	0	NCU00805
NCU00805	RRTS#QDLEMLSKE	22.218	NCU00805
NCU00814	RTDAAGVSLPIS#PASAGPSPISEAELKL	54.52	NCU00814
NCU00821	RDRPDQS#DSDSPAHVEIDVVDEHGVESGFGDGINTKE	0	NCU00821
NCU00821	RDRPDQSDS#DSPAHVEIDVVDEHGVESGFGDGINTKE	0	NCU00821
NCU00821	RDRPDQSDSDS#PAHVEIDVVDEHGVESGFGDGINTKE	11.681	NCU00821
NCU00824	KAAS#PVPDANTEKPVAEEPSKVAEEASDKAPAATTDDKEKE	37.548	NCU00824	KAAS#PVPDANTEKPVAEEPSKV
NCU00824	KTEEIETAPAPEPEAERRPS#PAAATAEPATEAAAAAAAS#PKA	111.38	NCU00824
NCU00824	KTEEIETAPAPEPEAERRPS#PAAATAEPATEAAAAAAASPKA	7.9266	NCU00824	RRPS#PAAATAEPATEAAAAAAASPKA
NCU00824	KTEEIETAPAPEPEAERRPSPAAAT#AEPATEAAAAAAAS#PKA	111.38	NCU00824
NCU00824	KTEEIETAPAPEPEAERRPSPAAAT#AEPATEAAAAAAASPKA	7.9266	NCU00824
NCU00824	RARQDEFEES#DDEDM*AQANGVFKPNGPQRR	1000	NCU00824
NCU00824	RARQDEFEES#DDEDMAQANGVFKPNGPQRR	1000	NCU00824
NCU00824	RARQDEFEES#DDEDMAQANGVFKPNGPQRRS	1000	NCU00824
NCU00824	RQGFGMS#DDQEDELDDMDEDENKDVRR	1000	NCU00824
NCU00824	RRPS#PAAATAEPATEAAAAAAASPKA	41.59	NCU00824	RRPS#PAAATAEPATEAAAAAAASPKA
NCU00824	RRPSPAAATAEPAT#EAAAAAAASPKA	0	NCU00824
NCU00824	RRPSPAAATAEPATEAAAAAAAS#PKA	313.72	NCU00824
NCU00824	RS#ILDFKNPKA	1000	NCU00824	RS#ILDFKNPKA
NCU00856	KTPSFSDSVAVATPSFSDSLPLAS#SSFDSERT	0	NCU00856
NCU00856	RDDDSEPPNILPLPS#HHPSTTLTFRQ	2.3767e-05	NCU00856
NCU00860	REVT#QGLIGQQSPIASTSAHHSPSDQPRA	6.797	NCU00860
NCU00860	REVTQGLIGQQS#PIASTSAHHSPSDQPRA	26.598	NCU00860
NCU00860	REVTQGLIGQQSPIAST#SAHHSPSDQPRA	0	NCU00860
NCU00866	RT#PDLPGFPKV	1000	NCU00866
NCU00876	KQDLLLS#DAEEEEDEGEEDKVARR	1000	NCU00876
NCU00876	RGRT#SS#LTINSTRL	20.004	NCU00876
NCU00876	RSRPGTS#TPTGNWKDNLVDLERS	0	NCU00876
NCU00879	RIFDLADQRPAT#SPSGTSPEPVTIDASKA	0	NCU00879
NCU00879	RIFDLADQRPATS#PSGTSPEPVTIDASKA	34.658	NCU00879
NCU00879	RIFDLADQRPATSPS#GTSPEPVTIDASKA	15.005	NCU00879
NCU00879	RIFDLADQRPATSPSGT#SPEPVTIDASKA	0	NCU00879
NCU00879	RIFDLADQRPATSPSGTS#PEPVTIDASKA	0	NCU00879	RIFDLADQRPATSPSGTS#PEPVTIDASKA
NCU00897	RRHS#IHGFSPRL	52.355	NCU00897
NCU00899	RDPEKDDINS#FQMTDQKPKL	62.559	NCU00899
NCU00900	KIAHTEFPIPDIPS#PQPPARPSSSRF	21.121	NCU00900
NCU00900	KIAHTEFPIPDIPSPQPPARPS#SSRF	0	NCU00900
NCU00900	KIAHTEFPIPDIPSPQPPARPSS#SRF	0	NCU00900
NCU00900	RFLTPLPS#SSDPIDTPLSSQETNNKE	0	NCU00900
[truncated: 17,168 more rows]
[truncated: 2 more columns]

## Sheet: Phospho_D-GalA+L-Rha
Protein	Peptide	AScore Max
NCU00003	RRVS#IVSPLSLADSFQDESRR	97.089
NCU00004	RRTS#LPSAPS#PTAAGTSSVSLSRS	36.165
NCU00004	RRTS#LPSAPSPTAAGTSSVSLSRS	26.985
NCU00004	RTSLPSAPS#PTAAGTSSVSLSRS	19.225
NCU00004	RRTSLPS#APSPTAAGTSSVSLSRS	13.279
NCU00006	RLGIRNS#EEIFESKS	221.63
NCU00006	KQRPS#LDKLEKDSPTSKD	80.953
NCU00006	RLSES#PVHVSPIQADHRT	59.485
NCU00006	RINNVSNT#PPSTMRL	14.996
NCU00006	RSEMDFDSDEDDT#TGSTQQPPATAQDPEPQRL	0
NCU00006	RSEMDFDSDEDDTT#GSTQQPPATAQDPEPQRL	0
NCU00006	RSEMDFDSDEDDTTGST#QQPPATAQDPEPQRL	0
NCU00006	RSEMDFDS#DEDDTTGSTQQPPATAQDPEPQRL	0
NCU00008	RRRKS#S#GLGQALRV	1000
NCU00008	KDDRS#DDES#ELEDDVTEEKPTVNGSTTKR	51.005
NCU00008	RRKS#SGLGQALRV	20.977
NCU00010	RTDS#GFGSENGAGEAGCQQRD	20.977
NCU00010	RDNGQPLS#ASYVSRS	0
NCU00019	RKPLPDKAEDGTEAS#PLSTIRK	59.444
NCU00019	RAGIVPPDSQVS#PRQ	53.702
NCU00019	RGTS#NPAS#PSGLNYITQGPKD	52.221
NCU00019	RHPLPSAGESHAFQAVS#PTSKA	33.554
NCU00019	RGTS#NPASPSGLNYITQGPKD	26.985
NCU00019	RKIS#PSDS#PQPQPHPTLRD	26.598
NCU00019	RAGIVPPDS#QVSPRQ	20.005
NCU00019	RKIS#PSDSPQPQPHPTLRD	17.98
NCU00019	RKPLPDKAEDGT#EASPLSTIRK	16.241
NCU00019	RKPATMSTLGIVEDTPASPT#LGPSYLQEDGASLVTPAPNRV	15.279
NCU00019	RKISPS#DSPQPQPHPTLRD	14.051
NCU00019	RKISPSDS#PQPQPHPTLRD	12.62
NCU00019	RKPATMSTLGIVEDTPAS#PTLGPSYLQEDGASLVTPAPNRV	0
NCU00019	RHPLPSAGES#HAFQAVSPTSKA	0
NCU00019	RKIS#PS#DSPQPQPHPTLRD	0
NCU00021	KGSLGFS#PRN	77.718
NCU00021	RAKGS#LGFSPRN	77.521
NCU00021	RET#SPVAAAPVATVPHTFSPDDFVNVVPIVKD	13.542
NCU00021	RETS#PVAAAPVATVPHTFSPDDFVNVVPIVKD	13.185
NCU00025	RAGEDEDTTVPDDAS#IRS#HTPLTDSTASSKY	26.921
NCU00025	RAGEDEDTTVPDDASIRS#HT#PLTDSTASSKY	15.551
NCU00025	RAGEDEDTTVPDDAS#IRSHT#PLTDSTASSKY	0
NCU00029	RSGESVGTGEVPDSLNS#PIYQVRS	51.703
NCU00029	RSGESVGTGEVPDS#LNSPIYQVRS	35.679
NCU00032	RASQGLPPGS#RGS#QAGPPVPQAPRT	29.862
NCU00032	RASQGLPPGS#RGSQAGPPVPQAPRT	19.228
NCU00043	KIFTMHGGLS#PDLNSMEQIRR	40.432
NCU00045	RAS#PSVFPKR	60.65
NCU00045	KDSGT#PPSLPGEGPDRA	20.977
NCU00045	RFIDEDGVETPAEPS#GSASRI	17.98
NCU00045	RFIDEDGVETPAEPSGS#ASRI	0
NCU00045	KDS#GTPPSLPGEGPDRA	0
NCU00046	KAQSSPTGPWAAPS#PRR	93.227
NCU00046	RRS#PTIPQAAQKS	52.221
NCU00046	RRSPT#IPQAAQKS	34.2
NCU00046	RGSS#SNLLAMGTLPPSKW	0
NCU00046	RGSSS#NLLAMGTLPPSKW	0
NCU00046	KAQSS#PTGPWAAPSPRR	0
NCU00046	KAQS#SPTGPWAAPSPRR	0
NCU00059	KSAAEDVATSKPNPFTIVPIDS#PESSAERA	30.557
NCU00064	KS#VIGVPAADAKA	1000
NCU00064	RLERNS#LDASRA	105.61
NCU00064	RAGS#LGSDGSAARK	84.182
NCU00064	RRAFS#FSSASEFRK	42.728
NCU00064	RIFGGSTDNLS#ISSTASSASVMIRK	33.554
NCU00064	RSAS#PVKTPS#PPPAQSPAAKQ	27.604
NCU00064	RLTNLS#PLSKPVAMDTDAGRN	25.103
NCU00064	RSM*PALDS#AGLAMPLAPLYAAQPTDVSSKS	24.9
NCU00064	RIFGGST#DNLSISSTASSASVMIRK	21.468
NCU00064	RTSST#PSVPQVQNFDQSGAHTRY	16.803
NCU00064	RNSIHGMS#GVVGAPVVYRQ	7.3936
NCU00064	RRRSMPALDS#AGLAMPLAPLYAAQPTDVSSKS	6.2392
NCU00064	RGPNGALPHRPNSFAGAMGGS#AVDDMLLPHGQVRE	6.162
NCU00064	RGLDAPSAIT#DSPNS#SAPS#TPNNDDRA	0
NCU00064	RGLDAPSAIT#DSPNSS#APS#TPNNDDRA	0
NCU00064	RGLDAPSAITDS#PNS#SAPS#TPNNDDRA	0
NCU00064	RGLDAPSAITDS#PNSS#APS#TPNNDDRA	0
NCU00064	RGLDAPSAITDS#PNSSAPSTPNNDDRA	0
NCU00064	RTSSTPS#VPQVQNFDQSGAHTRY	0
NCU00064	RSAS#PVKT#PSPPPAQSPAAKQ	0
NCU00064	RSAS#PVKTPSPPPAQSPAAKQ	0
NCU00066	RKERT#PT#PPPVAVKT	1000
NCU00066	RAVES#RS#PS#PPPRG	1000
NCU00066	RRHS#RS#PPLRG	1000
NCU00066	RSRT#RS#PPPLADAATGSRR	21.558
NCU00066	RS#RT#RSPPPLADAATGSRR	0
NCU00068	RRPMS#FHMARS	1000
NCU00068	RRTS#S#NGQLVGSGIGDYATHGGKV	35.253
NCU00068	KVIAASISHS#LGKT	32.273
NCU00068	RIRPSEATNSASEGTS#AVAIASNALSSVRE	0
NCU00068	RRTS#SNGQLVGSGIGDYATHGGKV	0
NCU00070	KLETMFENYPPPEEIKS#PVATFKS	33.13
NCU00070	RKRES#VIEADATKPESQIKRM	28.279
NCU00070	KLETMFENYPPPEEIKS#PVAT#FKSPQAAAGSKA	17.029
NCU00070	RKRESVIEADAT#KPESQIKRM	0
NCU00070	RKASS#LEPQASLASDRPRR	0
NCU00073	RRKS#M*TNTGANVAALAAALQQESGDKA	1000
NCU00073	RRKSM*TNT#GANVAALAAALQQESGDKA	1000
NCU00073	RRKSM*T#NTGANVAALAAALQQESGDKA	1000
NCU00073	RARS#DEDDDGVFGRM	1000
NCU00073	RSAVVGSLPS#PPASLPTHKF	67.976
NCU00073	RSAVVGSLPS#PPAS#LPTHKF	56.068
NCU00073	RSSADTT#PPPQLDTLSNM*TGFPMSFTKR	52.747
NCU00073	RDLAAAVEGLSCS#FNSNAGPRS	47.278
NCU00073	RAPES#FTRG	42.69
NCU00073	RSSADTTPPPQLDT#LSNMTGFPMSFTKR	25.884
NCU00073	KFVTSDGTVNMQDSAIDDEVHMS#GDEGDNSNNSSSGASKS	21.077
NCU00073	RRKSMTNT#GANVAALAAALQQESGDKA	19.603
NCU00073	RSSADTT#PPPQLDTLSNMTGFPMSFTKR	18.79
NCU00073	KRQSTGS#GFAQSYQSAAFGSSVAGSVPVGSPFGNHFRQ	15.283
NCU00073	RTNSHS#LLSGSLNGTHRV	14.051
NCU00073	KFVTSDGTVNMQDS#AIDDEVHMSGDEGDNSNNSSSGASKS	12.784
NCU00073	RTNSHSLLS#GSLNGTHRV	12.62
NCU00073	RQLSLMS#QDHRPTSSGRN	10.92
NCU00073	KRQS#TGSGFAQSYQSAAFGSSVAGSVPVGSPFGNHFRQ	0
NCU00073	KRQST#GSGFAQSYQSAAFGSSVAGSVPVGSPFGNHFRQ	0
NCU00073	RSSADT#TPPPQLDTLSNMTGFPMSFTKR	0
NCU00073	RRKS#MTNTGANVAALAAALQQESGDKA	0
NCU00073	RRKSMT#NTGANVAALAAALQQESGDKA	0
NCU00073	RDLAAAVEGLS#CSFNSNAGPRS	0
NCU00073	RQLSLMSQDHRPT#SSGRN	0
NCU00074	KSSSGSTS#PTTLERS	19.215
NCU00074	RVVTASIQRPNLS#GRLSGRG	0
NCU00083	RRAS#PHGDSQPASIPITRN	70.188
NCU00090	RRLS#GGVLQSARR	136.85
NCU00090	KTHADDSVLVGRS#PQDQNGGMNGAYRA	66.214
NCU00090	RHSSTPS#VSYPTLPSRPGLPYPSTSGLGSNFTHNERR	15.283
NCU00090	RNQQQQQQKS#PNEPTAAGPSAPEKPLYPVLPRI	0
NCU00095	KSAEIVVDS#DES#DEPGMEM*DALERA	117.49
NCU00095	KSAEIVVDS#DES#DEPGMEMDALERA	108.69
NCU00095	RGVS#PASSVGGSNSFPKS	108.24
NCU00095	RGVS#PAS#S#VGGSNSFPKS	91.481
NCU00095	RGVS#PASS#VGGSNSFPKS	35.679
NCU00097	KHYRPNS#SPIARR	0
NCU00106	RESVSFYNTVSRPAS#PVGGHRA	39.247
NCU00106	RESVSFYNTVS#RPASPVGGHRA	32.478
NCU00106	RESVSFYNTVS#RPAS#PVGGHRA	26.237
NCU00106	RSPASLTTQINHPST#ASLASLTNNSDSVTGTSTPAVAVNPSSEQAPAVIDRS	13.542
NCU00106	RSPASLTTQINHPS#TASLASLTNNSDSVTGTSTPAVAVNPSSEQAPAVIDRS	0
NCU00106	RSPASLTTQINHPSTAS#LASLTNNSDSVTGTSTPAVAVNPSSEQAPAVIDRS	0
NCU00106	RSPASLTTQINHPSTASLAS#LTNNSDSVTGTSTPAVAVNPSSEQAPAVIDRS	0
NCU00106	RSPASLTTQINHPSTASLASLT#NNSDSVTGTSTPAVAVNPSSEQAPAVIDRS	0
NCU00110	RLQT#PELLPRL	1000
NCU00110	RGRS#VVHEQPVPEPEEEENEVIHQSIEMRD	164.91
NCU00110	RAREPS#ILGTAQKG	65.536
NCU00110	RQRS#LS#VTSQVSRI	47.278
NCU00110	RS#LSVTSQVSRI	46.206
NCU00110	RDDGPVRPS#SRGPTTPSVMSTLNLGLFKRR	0
NCU00110	RDDGPVRPSSRGPT#TPSVMSTLNLGLFKR	0
NCU00110	RDDGPVRPSSRGPTT#PSVMSTLNLGLFKR	0
NCU00110	RDDGPVRPSSRGPTTPS#VMSTLNLGLFKR	0
NCU00121	RANS#WGQRL	1000
NCU00124	KTGGPQTTS#PAAQSTASASPQIQAPS#PETKR	38.455
NCU00124	KTGGPQTTSPAAQSTASAS#PQIQAPS#PETKR	34.953
NCU00124	KTGGPQTTSPAAQST#ASASPQIQAPSPETKR	14.491
NCU00124	KTGGPQTTSPAAQS#TASASPQIQAPS#PETKR	0
NCU00124	KTGGPQTTSPAAQST#ASASPQIQAPS#PETKR	0
NCU00124	KTGGPQTTSPAAQS#TASASPQIQAPSPETKR	0
NCU00125	RLADGGAS#PEAAVDRY	1000
NCU00125	RILGSLNPNAS#PCQSSKS	64.826
NCU00127	RRAAT#IGEGSQPAQLRR	56.986
NCU00127	RLENEQIVESALDEDGTSPTVTAIQTPSVEVEEPRT#PIESKQ	48.352
NCU00127	KQTT#STSDENAKLDSPEIPIAPQQEPHSPRH	13.093
NCU00127	RSSTFS#DYSLDAARR	0
NCU00133	KKAS#AGKDQLVEVRF	1000
NCU00133	RKEAEGGEAGS#DADEEEKNAVTLFYDTLIEKA	70.97
NCU00142	RKDS#MLGLQRPGRG	1000
NCU00142	RRGES#FPNLVGLAQDSAEAPVTGSKRK	148.62
NCU00145	KKAAAVPTPKAT#PPGRRK	35.652
NCU00145	RASS#VQPGDPVPQGKK	20.004
NCU00152	RAS#PAIPEQVATIKS	138.07
NCU00152	RDTILAS#DDDTVTGSPSKL	82.626
NCU00152	RHVS#REIPATPQIPERH	55.932
NCU00152	RSDSAS#PNALSPVRS	42.69
NCU00152	RSLPT#PPPAPLTKA	32.743
NCU00152	RESDYNFS#DPPTLSPPRQ	32.478
NCU00152	KMSPLNTDSSPFQSSPMS#PVDNATSPRV	31.294
NCU00152	KSVTFDAAPPQVNEY#EMATPDLSSIGSNSRE	29.058
NCU00152	RSRIS#KDMEPELLRA	23.744
NCU00152	KNKETETLAVPEIHVEQRPAT#PSKK	23.698
NCU00152	KM*SPLNTDSSPFQSSPMS#PVDNATSPRV	19.504
NCU00152	RESDYNFSDPPT#LSPPRQ	17.985
NCU00152	RS#LPTPPPAPLTKA	17.475
NCU00152	KSVTFDAAPPQVNEYEMATPDLSSIGS#NSRE	12.124
NCU00152	KTQSAIPRPLS#EISPTEQRR	9.7367
NCU00152	KKRPSTTGPVPPLPGQESNATATTST#TEDDLNAGMEGPESGERG	0
NCU00152	KANRPQSWT#VEPWNPQPRK	0
NCU00152	RS#DSAS#PNALSPVRS	0
NCU00152	RS#RISKDMEPELLRA	0
NCU00154	RAVS#LTSLAHRM	65.926
NCU00155	RQQS#GFQQAQTPTTGALYKL	62.21
NCU00155	RQQSGFQQAQT#PTTGALYKL	46.155
NCU00155	KSSAHGPLKS#ESEDTPGDATGHASSEPPTLPVQKR	0
NCU00155	KSSAHGPLKSES#EDTPGDATGHASSEPPTLPVQKR	0
NCU00159	RSTAAS#PPPPGPRE	53.702
NCU00161	RAQT#GPPLNTPGGATAQGPVRS	132.33
NCU00161	RHSTS#DDSLLYQSLTRV	11.565
NCU00161	RHST#SDDSLLYQSLTRV	0
NCU00161	RHSTSDDS#LLYQSLTRV	0
NCU00164	RKILLPDNM*PPS#PPLESAKV	1000
NCU00164	RQVT#PEPPAYRC	117.95
NCU00164	RKILLPDNMPPS#PPLESAKV	73.419
NCU00167	RS#VSTPNVPNRT	40.197
NCU00167	RGRQPS#LSLRL	40.197
NCU00167	RRTSFGT#ASLIGNNLEEGGITESDSSPTAQQDGARE	11.561
NCU00167	RRTSFGTASLIGNNLEEGGIT#ESDSSPTAQQDGARE	0
NCU00167	KSMTTPQILRS#PLSDRT	0
NCU00169	RAAEM*KDEEEIS#EPEEDSIAGIMNAAKG	219.61
NCU00169	RAAEMKDEEEIS#EPEEDSIAGIM*NAAKG	166.64
NCU00169	RAAEMKDEEEIS#EPEEDSIAGIMNAAKG	106.01
NCU00170	RSHS#QS#PPPPPPPPKS	21.04
NCU00170	RSQPTTPVQS#PAEQAEGFKNEGNKF	10.635
NCU00170	RSQPTT#PVQSPAEQAEGFKNEGNKF	0
NCU00171	RAVS#PVS#PSPLRQ	114.91
NCU00171	RRAVS#PVSPSPLRQ	55.984
NCU00171	RQAAT#SPLATPPVKQ	0
NCU00172	RKPS#LSSFPPRS	54.007
NCU00172	RSRS#PQPPHVEPDRTSTLSSKG	23.014
NCU00172	RISEDRDGLADQPFDAS#RSPPRR	16.241
NCU00172	RDGLADQPFDASRS#PPRRPGIFRH	0
NCU00172	RS#RSPQPPHVEPDRT	0
NCU00177	KSSSDKLTYAQS#GVSIDAGNELVDRI	22.978
NCU00188	KHLEVNALADQISM*YPQQPQS#PKS	1000
NCU00188	KHLEVNALADQISMYPQQPQS#PKS	43.996
NCU00188	RRATQQGS#PTSTSGAVPSPPSRA	29.059
NCU00188	RS#LKEERPVSRA	28.508
NCU00188	RRSS#PLATPNEPVEISKPNYFQIPPREDRL	14.616
NCU00188	RATQQGSPT#STSGAVPSPPSRA	0
NCU00188	KALGT#SPSKATSVISKA	0
NCU00188	KALGTS#PSKATSVISKA	0
NCU00194	MAPLADTASNGGST#LSLDHLITGSDKY	0
NCU00196	RS#LAS#NGAPSPGSPALTSTPTGGLGRS	91.487
NCU00196	RS#LASNGAPSPGSPALTSTPTGGLGRS	54.962
NCU00196	RTAS#NAS#AGAES#VSKEGMIRR	38.342
NCU00196	RKKEDSISLNS#PLNISQPLISPRM	25.103
NCU00196	RASMS#GDVSDAGMISSLDDRS	23.981
NCU00196	RSNT#LPSKRS	20.977
NCU00196	RS#ATASPSVEAANPMDTVPSLPGNLDAVVSGGQPAPSPSDSTPKA	20.471
NCU00196	RSAT#ASPSVEAANPMDTVPSLPGNLDAVVSGGQPAPSPSDSTPKA	8.2987e-05
NCU00196	RSLAS#NGAPS#PGSPALTSTPTGGLGRS	0
NCU00196	RSLAS#NGAPSPGS#PALTSTPTGGLGRS	0
NCU00196	RSLAS#NGAPSPGSPALTSTPTGGLGRS	0
NCU00196	REMINGS#ENGYSDEHIPMPPPPMRE	0
NCU00199	RRNS#AGSIVSIERS	77.152
NCU00199	RRNS#AGS#IVSIERS	76.061
NCU00202	KM*EST#PPPATRV	1000
NCU00202	RTSLPPASAGKT#PS#PTTYQTPVQKL	45.543
NCU00202	RTSLPPASAGKTPS#PTTYQTPVQKL	39.54
NCU00202	KMEST#PPPATRVPTSTVADQKA	37.262
NCU00202	KASMSAIANKFQDNEDAEPS#EGESSPFEEVSRPAARA	35.293
NCU00202	REVPADYKPPT#AVSS#PIQPPVSKM	29.256
NCU00202	REVPADYKPPTAVSS#PIQPPVSKM	23.977
NCU00202	RTS#LPPASAGKTPS#PTTYQTPVQKL	20.98
NCU00202	RTSLPPAS#AGKTPS#PTTYQTPVQKL	19.223
NCU00202	KFQDNEDAEPS#EGESS#PFEEVSRPAARA	17.987
NCU00202	KTPS#PTTYQT#PVQKL	17.98
NCU00202	REVPADYKPPT#AVSSPIQPPVSKM	14.051
NCU00202	RTTAAAPAPASTASPSSGNVEAS#LSQITQLLEQQSRI	11.939
NCU00202	KMESTPPPATRVPT#STVADQKA	11.117
NCU00202	RTTAAAPAPASTASPS#SGNVEASLSQITQLLEQQSRI	0
NCU00202	RTTAAAPAPAS#TASPSSGNVEASLSQITQLLEQQSRI	0
NCU00202	RTTAAAPAPASTAS#PSSGNVEASLSQITQLLEQQSRI	0
NCU00202	RTTAAAPAPAST#ASPSSGNVEASLSQITQLLEQQSRI	0
NCU00202	KFQDNEDAEPS#EGES#SPFEEVSRPAARA	0
NCU00202	KFQDNEDAEPSEGES#SPFEEVSRPAARA	0
NCU00202	RT#SLPPASAGKTPS#PTTYQTPVQKL	0
NCU00202	REVPADYKPPT#AVS#SPIQPPVSKM	0
NCU00202	REVPADYKPPTAVS#SPIQPPVSKM	0
NCU00202	REVPADY#KPPTAVSSPIQPPVSKM	0
NCU00202	KMEST#PPPATRVPT#STVADQKA	0
NCU00202	KMESTPPPAT#RVPTSTVADQKA	0
NCU00202	KTPS#PTTY#QTPVQKL	0
NCU00202	KTPSPTT#YQTPVQKL	0
NCU00202	KTPSPTTY#QTPVQKL	0
NCU00202	KTPSPT#TYQTPVQKL	0
NCU00209	RTLAGSILGDEEEEEDTTS#ASISTAGKS	20.977
NCU00209	RSFS#APWLQEPNPGHKL	17.017
NCU00212	KRIS#AMIYEETRG	82.626
NCU00213	RFARPGSS#GANVGRV	0
NCU00219	RNDLVS#PLLRK	1000
NCU00219	RAKS#IVQEKL	1000
NCU00219	RGKS#LLNHTGGPMRS	126
NCU00219	RQSLLNS#PLITSAPRL	82.505
NCU00219	KQVT#PTMPKPEFITRV	65.926
NCU00219	KSARPLPAT#PEAEAPPVPRK	46.911
NCU00219	KTRPLS#VYAAENAAATRA	46.031
NCU00219	RKGSEDPASLAKT#PTTEEASTPVLKD	45.543
NCU00219	KETNTEGGEEENTSIPVS#PSKT	38.264
NCU00219	KVAEEPKPAEQPNTADLPSRS#PTKI	27.821
NCU00219	RKDS#IPLPSLPNFDFQQQPQPRP	25.7
NCU00219	RKDSIPLPS#LPNFDFQQQPQPRP	22.866
NCU00219	KLAALATADHQMKPAEPEADMAAQS#PSPRK	22.225
NCU00219	RSKS#KVHEQAALFTTLNRQ	21.558
NCU00219	RMS#MMSPNSRA	21.254
NCU00219	RSKS#KVQEQAAAFVNKM	20.977
NCU00219	RFLDEQTQPILNPET#EKTSRPSSPVKQ	19.228
NCU00219	KLAALATADHQMKPAEPEADMAAQSPS#PRK	19.225
NCU00219	RSGS#VADLVNSFKT	17.017
NCU00219	KVAEEPKPAEQPNTADLPS#RSPTKI	16.615
NCU00219	RANAAIT#SPTEEQPPQSETAQVEDEDAVDTSDLSRT	15.734
NCU00219	RTSIASIASTIQPPDGVDLS#APAHETTGSPRA	15.583
NCU00219	KAGSALFGGGANAGLPQVTTKPTS#PPPTEPAAATTTSLPPRG	15.569
NCU00219	RSSQILTSPSAAMPSARPLS#WQRR	11.129
NCU00219	RTELPPRLPLS#ALSSPSFTSSRR	10.92
NCU00219	KAGSALFGGGANAGLPQVTTKPT#SPPPTEPAAATTTSLPPRG	3.7296e-05
NCU00219	KENEPPSSPS#S#PPSSSTPFDSSEPSKRS	3.4659e-05
NCU00219	KSVDLPSSATSVTSPSVAS#PGSILDFDRTGLLSPKS	3.3887e-05
NCU00219	KAGSALFGGGANAGLPQVT#TKPTSPPPTEPAAATTTSLPPRG	0
NCU00219	KAGSALFGGGANAGLPQVTT#KPTSPPPTEPAAATTTSLPPRG	0
NCU00219	RANAAITSPTEEQPPQS#ETAQVEDEDAVDTSDLSRT	0
NCU00219	RANAAITSPTEEQPPQSET#AQVEDEDAVDTSDLSRT	0
NCU00219	KVHEQIAALAAASQKPSDAAAETAPS#TPTSIRG	0
NCU00219	RTSIASIASTIQPPDGVDLSAPAHETTGS#PRA	0
NCU00219	RTSIASIASTIQPPDGVDLSAPAHETT#GSPRA	0
NCU00219	KENEPPS#SPSS#PPSSSTPFDSSEPSKRS	0
NCU00219	KENEPPSS#PSS#PPSSSTPFDSSEPSKRS	0
NCU00219	KENEPPS#SPS#SPPSSSTPFDSSEPSKRS	0
NCU00219	KENEPPSS#PS#SPPSSSTPFDSSEPSKRS	0
NCU00219	KSVDLPSSATSVTSPS#VASPGSILDFDRT	0
NCU00219	RQPSEAAEPTKQPVT#QSPVRPALSHTRS	0
NCU00219	RFLDEQTQPILNPET#EKTSRPSS#PVKQ	0
NCU00219	KENEPPSSPSSPPS#SSTPFDSSEPSKRS	0
NCU00219	KENEPPSSPSSPPSSS#TPFDSSEPSKRS	0
NCU00219	RSAT#KVLEQATVFAALNQQPSEPAEPKS	0
NCU00219	RSATKVLEQAT#VFAALNQQPSEPAEPKS	0
NCU00219	RKGSEDPASLAKTPT#TEEASTPVLKD	0
NCU00219	RKGSEDPASLAKTPTT#EEASTPVLKD	0
NCU00219	RSAS#KYGSDAQALLSDFFGTERPRR	0
NCU00219	RSASKY#GSDAQALLSDFFGTERPRR	0
NCU00219	RSASKYGS#DAQALLSDFFGTERPRR	0
NCU00219	KSEMASAS#PARPALSHTRS	0
NCU00219	RS#SQILTSPSAAMPSARP	0
NCU00219	RSS#QILTSPSAAMPSARP	0
NCU00219	RSAETS#PVRPALGHTRS	0
NCU00219	RS#ASVPLRK	0
NCU00222	RATVAQALKS#PS#PVKQ	147.18
NCU00222	RKSIAPVS#PRK	134.81
NCU00222	RLASLSQAPES#PVKESSSRS	85.311
NCU00222	KHVAFT#PETQRA	66.604
NCU00222	RLASLS#QAPES#PVKESSSRS	55.429
NCU00222	RTEETATSAHLTT#PGGSLAKH	47.959
NCU00222	RQSIMS#PTRS	44.409
NCU00222	RATVAQALKSPS#PVKQ	33.182
NCU00222	RVPRT#PGKSS#PVKLPMSEMHPSKV	32.62
NCU00222	RVPRT#PGKS#SPVKLPMSEMHPSKV	25.217
NCU00222	RLAS#LSQAPES#PVKESSSRS	17.027
NCU00222	RSQS#KANLDDIDPSRRS	16.812
NCU00222	RTEETATSAHLT#TPGGSLAKH	15.569
NCU00222	RLGFTDIKPTTNRDDDLPPIAQS#TPTKI	0
NCU00222	KIPLPASFGSKT#PT#SKTPTASRT	0
NCU00222	KIPLPASFGSKT#PTS#KTPTASRT	0
NCU00223	KLEPGIPISPLPPPVHSHASALS#PKS	49.867
NCU00223	KTGSPNLGPT#HMPQNLVQQPPIQRA	23.115
NCU00223	KTGS#PNLGPTHMPQNLVQQPPIQRA	19.215
NCU00223	KLEPGIPISPLPPPVHSHAS#ALSPKS	10.364
NCU00223	KTGSPNLGPT#HM*PQNLVQQPPIQRA	0
NCU00225	KRNS#DGVAPSKAPAQGSGRRS	48.902
NCU00225	RNSDGVAPSKAPAQGSGRRS#NLTGNEAAFRD	22.588
NCU00225	KSIPSGS#EKQAALSWGATEGQAELKDEQAAEEIAKTEQKE	7.0336
NCU00225	RNSDGVAPSKAPAQGS#GRRSNLTGNEAAFRD	2.3546e-05
NCU00225	KSIPS#GSEKQAALSWGATEGQAELKDEQAAEEIAKTEQKE	0
NCU00225	KSIPSGSEKQAALS#WGATEGQAELKDEQAAEEIAKTEQKE	0
NCU00225	KEAT#TEGEAAAEAIPEEEEEKHVSYSEYLAQLAEKKA	0
NCU00225	KEATT#EGEAAAEAIPEEEEEKHVSYSEYLAQLAEKKA	0
NCU00225	KQAALSWGAT#EGQAELKDEQAAEEIAKTEQKE	0
NCU00226	RHS#ITPSVASEVTITPDRFRD	33.554
NCU00230	KEVIVIDDT#PEPEGTATRS	139.17
NCU00230	KVIQDT#SPNQNARV	17.97
NCU00230	KVIQDTS#PNQNARV	0
NCU00239	RS#GQYGGYQGYGDADQTPTRQ	42.239
NCU00239	KDM*DSATAAGLPGTSSGEQSGGGHHPGS#MSDIPEIAHRA	26.073
NCU00239	KDMDSATAAGLPGTSSGEQSGGGHHPGS#MSDIPEIAHRA	17.024
NCU00241	RRPQS#PIQTRS	58.252
NCU00241	RASPAPPHS#PTKSPNPAAART	45.259
NCU00241	RKKSISDLSEDSY#AQSATTNNTSPPPSMRA	15.569
NCU00241	RKKS#ISDLSEDSYAQSATTNNTSPPPSMRA	12.769
NCU00241	RTSLWPNGRPPS#IATPSATASQTSHASTART	0
NCU00241	RTSLWPNGRPPSIAT#PSATASQTSHASTART	0
NCU00241	RKKSISDLS#EDSYAQSATTNNTSPPPSMRA	0
NCU00241	RKKSISDLSEDS#YAQSATTNNTSPPPSMRA	0
NCU00242	RQAS#VSGPSGSGSSSGEAGERA	52.221
NCU00242	RAFLNLPGGAS#GANAAASTAGSGSGIEGKI	0
NCU00243	RRPGGAT#PTGGPRV	42.69
NCU00245	RAATDPT#ANAVPVPAPAMVTGGKV	36.869
NCU00245	RAAT#DPTANAVPVPAPAMVTGGKV	0
NCU00269	KTQQPDADGDIVLT#DVEDEGENTPATSSSDRK	90.911
NCU00269	RKRAEEQEVPAPASEAIPS#PKR	47.469
NCU00269	KAGPSSS#GAPS#PTNGGSAKS#PLGRN	38.212
NCU00269	KRAKEDSTTEDSIPS#PPPPPPPPTDTPLTEEERS	27.895
NCU00269	KAGPSSSGAPS#PTNGGSAKS#PLGRN	8.7034
NCU00272	RAIFSGHGAGAGAGAGAAPALGGYS#PSPGGPGGQSRS	17.017
NCU00272	RAIFSGHGAGAGAGAGAAPALGGY#SPSPGGPGGQSRS	0
NCU00277	KVIS#PQPTGGGPLKSPGLPARN	96.78
NCU00277	KVIS#PQPT#GGGPLKSPGLPARN	63.971
NCU00277	RFSSRPPS#PLVQDILDGYLDSPIRS	44.629
NCU00277	KVIS#PQPTGGGPLKS#PGLPARN	33.554
NCU00277	KSPFSKPRS#PYSPTQKT	22.978
NCU00277	RSPYS#PTQKT	20.004
NCU00277	KVISPQPTGGGPLKS#PGLPARN	16.761
NCU00277	RTGGKENNGLGPALPIRPNHT#GSNRPPATRG	0
NCU00279	KAFDVS#PASTPNPLRV	89.534
NCU00285	RSRVPS#VHLTSTSSALSKL	33.811
NCU00294	RLPS#IPRPNMSICILGDQHDIDRA	0
NCU00295	RKSS#VNVANPDQHGDATKN	23.981
NCU00295	REELIAAAPNAQAAPQNLAALNNQAPLPSPSLQPGTAT#PGTRS	16.237
NCU00295	KVLETLELLSQDDGYQS#DDESEAGETNGEKS	12.055
NCU00295	KVLETLELLS#QDDGYQSDDESEAGETNGEKS	0
NCU00295	KS#SVNVANPDQHGDATKN	0
NCU00301	RDDDERS#DFGDEEILEAHVAKE	1000
NCU00301	KHGAVLGEGDS#DDEDKAVAKQ	1000
NCU00301	KSVSSTSGM*LSPPEDEGEY#DDLSDDDMEDFKKM	45.501
NCU00301	KSVSSTSGMLS#PPEDEGEY#DDLSDDDMEDFKKM	13.279
NCU00301	KSVSSTSGMLSPPEDEGEY#DDLSDDDMEDFKKM	3.6008e-05
NCU00303	RAFNHRTS#VEIESEYDRLRA	0
NCU00303	RAFNHRT#SVEIESEYDRLRA	0
NCU00311	KNHPMSGVLS#PANFDKDPMSSRL	47.817
NCU00311	KRHS#GLDQTTINTMFPDAVAAIATEKA	47.586
NCU00311	RNST#PEASNVSSLRPPSSRA	20.977
NCU00311	KNHPMS#GVLSPANFDKDPMSSRL	20.486
NCU00311	RRGSS#KPPEDPTDPTLLQDIPSWLRS	16.227
NCU00311	KSSTGQT#PMGQFVQPPPSAGGLRS	15.276
NCU00311	KSST#GQTPMGQFVQPPPSAGGLRS	13.839
NCU00311	RRGS#SKPPEDPTDPTLLQDIPSWLRS	0
NCU00311	RRGSSKPPEDPT#DPTLLQDIPSWLRS	0
NCU00311	RNS#TPEASNVSSLRPPSSRA	0
NCU00320	KGSNPYMDTDLPS#PKR	58.252
NCU00320	RTDPDTMHTSSGTEPPT#PPNAPRS	29.785
NCU00320	RHSYDS#PGISSANMLPEART	26.598
NCU00324	KRTHS#PPIPTAIASEYFQAPRV	28.83
NCU00324	KLTPQFEQEQAGGS#LEEEEEEDKDLTPRG	18.589
NCU00324	RSGS#SPIQSSNLRQ	18.547
NCU00324	RSNS#KVYDIFALSKA	17.98
NCU00324	RQATTMS#PPKPAVRR	16.232
NCU00324	RRGSQS#ALETVKERA	15.005
NCU00324	KRT#HSPPIPTAIASEYFQAPRV	14.051
NCU00324	RARSDTVTSSEVSS#DHEFDASGFHRA	0
NCU00324	RRGS#QSALETVKERA	0
NCU00324	RS#NSKVYDIFALSKA	0
NCU00325	KAAVTPKS#PATQSVGDKA	49.974
NCU00332	KLAEALSANGNTDTS#PKE	44.437
NCU00332	KQEPT#PERELGTIDEVAGVPDAVSDSTYEPTPAVKA	30.661
NCU00332	KQEPTPERELGT#IDEVAGVPDAVSDSTYEPTPAVKA	18.749
NCU00340	RQMS#QGHPGVIRR	1000
NCU00340	RGYSPMAAYTVIEGS#PTYKQ	40.786
NCU00340	RGYS#PMAAYTVIEGS#PTYKQ	36.418
NCU00340	RRSSIPPS#VLSATTAIAAGTPGVYKPSDLRRS	31.294
NCU00340	KAQQANSSSFPAQQLAFQSQSTS#PILRA	23.979
NCU00340	RARS#ATVSELGPYPQKS	20.98
NCU00340	RGYS#PMAAYTVIEGSPTYKQ	20.971
NCU00340	RSSIPPSVLS#ATTAIAAGTPGVYKPSDLRR	12.776
NCU00340	RSVSASVGPVAEGDES#ADNSPPGLTYSNPAINMARQ	0
NCU00340	RRSS#IPPSVLSATTAIAAGTPGVYKPSDLRRS	0
NCU00340	KAQQANSSSFPAQQLAFQSQS#TSPILRA	0
NCU00340	RGYSPMAAYT#VIEGSPTYKQ	0
NCU00340	RARSAT#VSELGPYPQKS	0
NCU00344	RDRS#S#PPAPPPPPSAGSTPPRI	47.1
NCU00344	RDRSS#PPAPPPPPSAGSTPPRI	19.223
NCU00346	KGGSSSTSGSGSSS#SIYSGKAESIRS	0
NCU00349	KSEIPPPPPS#PPSTHVDVVRN	66.604
NCU00349	RKAPLS#PEQTRKN	63.483
NCU00349	RAQETTVQS#PVTTSRR	48.449
NCU00349	RKATSS#PSPEDGVAAKR	26.985
NCU00352	RHFS#QTSDLGNYQRY	52.221
NCU00352	RYAEDS#DDYPDESTTSYYQHGGAIPPDSAAARD	15.423
NCU00352	RYAEDSDDY#PDESTTSYYQHGGAIPPDSAAARD	0
NCU00352	RHFSQTS#DLGNYQRY	0
NCU00366	RQNGGDKEGS#GDENGS#DQASPAIEDKN	85.911
NCU00366	RQNGGDKEGS#GDENGSDQASPAIEDKN	60.86
NCU00366	KNIEYAS#DDDELTRKI	35.354
NCU00366	RQNGGDKEGSGDENGS#DQASPAIEDKN	0
NCU00377	RANSTPYPLPGNPTTPLAT#SPNTRPLANTSARR	17.017
NCU00377	RANSTPYPLPGNPTTPLATS#PNTRPLANTSARR	0
NCU00388	KAES#DDEAEPPKVRR	1000
NCU00388	RRVPVPLHSADY#FSDESSERG	27.604
NCU00388	KAKDGSSGLSSAPES#PPQRRR	17.987
NCU00388	RASAT#PPHPGSTEKDPSEIPSKK	16.812
NCU00388	RSAS#PISTTSSSNRV	14.996
NCU00388	KRADHDVAAAS#SEGETPKPRR	14.498
NCU00388	RS#ISTQLPGHTAHGLSLKK	10.92
NCU00388	KKDDKIPTIAIS#DREASPAGRV	0
NCU00388	KRADHDVAAASS#EGETPKPRR	0
NCU00388	RSIS#TQLPGHTAHGLSLKK	0
NCU00388	RRPT#SEDHHLDHATDTRS	0
NCU00388	RRPTS#EDHHLDHATDTRS	0
NCU00392	RRAS#EANISSSMRG	102.71
NCU00392	RSIATPLSANPTS#PISPTQEDARRA	17.017
NCU00392	KYHVSSTGPSSALES#PANEVGASHFGMDHIITSPRL	16.864
NCU00392	RGSPSLSTSQPSSAISPLS#PSGHTSPSTLSANRS	14.504
NCU00398	KQNGDVVSEGALPS#PVRS	57.153
NCU00398	KISSISSNSTAGPNS#PSTTRS	53.445
NCU00398	RSSS#LATTVGSPMHQDGLKT	23.977
NCU00398	RSLS#TSASASNLGNLEGGKG	20.977
NCU00398	RSLSTSAS#ASNLGNLEGGKG	17.98
NCU00398	RSVS#PIHPLPPSITCSFEVTGMDQPESPETRK	3.7296e-05
NCU00398	RSVSPIHPLPPS#ITCSFEVTGMDQPESPETRK	0
NCU00400	RSPEADEAS#DQEDLQEIHSNVSRQ	82.123
NCU00401	KTAIS#DATGQEARPVSQRS	0
NCU00404	RKPSIAPS#TTSTNLDM*TPDSLTRQ	0
NCU00404	RKPSIAPSTTST#NLDMTPDSLTRQ	0
NCU00406	RQM*S#NNDGTGGLAVIKQ	1000
NCU00406	RQMS#NNDGTGGLAVIKQ	126.08
NCU00406	RQQAS#PSYNSERA	52.221
NCU00406	RNPS#SNYPSSPQQQGGTSSRS	26.985
NCU00406	RNPSSNYPSS#PQQQGGTSSRS	19.215
NCU00406	KQLGYPS#GGNSVAPPRPTQPLQQRN	17.491
NCU00406	RLGLTPNTNS#PGNISNLPGNMSNLSLRS	14.62
NCU00406	RLGLTPNTNSPGNISNLPGNMSNLSLRS#PAPGVTSTYSGSTIALPIQRQ	0
NCU00406	RNPSSNYPS#SPQQQGGTSSRS	0
NCU00409	RAESLLGSPTS#GGSPVSLSPRP	22.225
NCU00409	RAESLLGSPTSGGS#PVSLSPRPSSSVSGSYGGRN	3.7861e-05
NCU00409	RAESLLGS#PTSGGSPVS#LSPRPSSSVSGSYGGRN	0
NCU00409	RAESLLGSPT#SGGSPVSLSPRPSSSVSGSYGGRN	0
NCU00411	KRDPSPS#HDINPSTAASKREPASLRT	11.681
NCU00411	KRDPS#PSHDINPSTAASKRE	10.92
NCU00412	KRPLS#PPPGLGPPGGQQGLPIRS	1000
NCU00412	RNT#RNHT#PAEPAGPITTASGRQ	119.93
NCU00412	RAPTRFETTAS#NPAS#AQGDDDVEMTGGVADAKN	63.376
NCU00412	KYTFS#DDEDDFYTDSTATRRS	26.921
NCU00412	RMKYT#FSDDEDDFYTDSTATRR	0
NCU00412	KIDGPTPS#PTITHKHPRT	0
NCU00413	RKGRGS#IFTANTRL	57.602
NCU00413	RVVFNS#PYKFKK	49.27
NCU00415	RGTPGPWGGHGS#PYLHSKS	19.229
NCU00415	RNAFGSPSPGS#GSGHGSASGSAPGSATARG	11.565
NCU00415	RNAFGSPSPGSGS#GHGSASGSAPGSATARG	0
NCU00419	KETPTSHQPEAQDDVS#MADAGEEGEEGDEEYEEGEGTKV	116.83
NCU00420	RLQQQS#AGFKAPEIPDRDKDGGHFAAKT	1000
NCU00420	KEVGIACLS#PGFITHDPLM*KE	1000
NCU00420	KKEPGS#PDVQQQPPPPPPPPTARH	282.92
NCU00420	RVIQS#APLGQSFPGRQ	132.33
NCU00420	KEVGIACLS#PGFITHDPLMKE	110.97
NCU00420	RSRVEYEEGGT#PPLGNGRA	94.494
NCU00420	RSGPFGEGRDS#PETQRA	29.877
NCU00420	REYKS#AEEAQQDLAAGRT	26.598
NCU00420	RAVGATPAAHKS#SPPSASRS	20.004
NCU00420	REY#KSAEEAQQDLAAGRT	14.051
NCU00420	RSASNNT#PGNNYSSSNIHSSTLPSSSAPKR	10.117
NCU00420	RSASNNTPGNNY#SSSNIHSSTLPSSSAPKR	3.1804e-05
NCU00420	RSASNNTPGNNYS#SSNIHSSTLPSSSAPKR	0
NCU00420	RSASNNTPGNNYSS#SNIHSSTLPSSSAPKR	0
NCU00420	RTAAVPPPPPPSS#SNPNAPAPRS	0
NCU00420	RTAAVPPPPPPSSS#NPNAPAPRS	0
NCU00421	KAGS#PQDGATPPVTQRD	157.21
NCU00421	REATREET#EEPLQQQHIVTLRV	21.146
NCU00421	RSET#PETIVHHHETRM	16.812
NCU00421	REAT#REETEEPLQQQHIVTLRV	0
NCU00421	RMANIGRSETPET#IVHHHETRM	0
NCU00423	RAGT#PALRPAKK	1000
NCU00423	KELPS#S#PAATDDVANAKQ	114.91
NCU00423	RNVS#PALPS#PASPTGRQ	100.77
NCU00423	RSMLEPVT#PMAASQDQLVSSKV	73.571
NCU00423	KELPSS#PAATDDVANAKQ	23.977
NCU00424	KRSDRDDWS#PGPAVPESERRQ	19.075
NCU00427	RKAS#GVPAAHPLSRV	147.64
NCU00427	RSGLQEDS#EASPQVSRA	90.567
NCU00427	KGWRQT#PILQSTSSFQPFNSLKK	65.221
NCU00427	KRDPT#PAVVPSNNAVPIPSGT#ATPTLPVVDRL	51.68
NCU00427	RVNS#SGVSHYRT	26.985
NCU00427	KRDPTPAVVPSNNAVPIPSGT#ATPTLPVVDRL	25.7
NCU00427	RDPTPAVVPSNNAVPIPS#GTATPTLPVVDRL	8.2779
NCU00427	KRPGSLS#GHASDTSRH	0
NCU00430	REAALGM*FPGAAEDEDS#EDDDTPRI	1000
NCU00430	REAALGMFPGAAEDEDS#EDDDTPRI	117.49
NCU00430	KRPT#WASAVVGGGDASKK	94.535
NCU00430	RS#RS#PSPLTAEGGSAAPSRD	38.264
NCU00430	RSQS#EQAIASPHDEMSLEPSDTARL	23.014
NCU00430	RSSDET#ASPYEPSPTSEQRD	16.237
NCU00430	RSQSEQAIAS#PHDEMSLEPSDTARL	13.85
NCU00430	KERSSDETAS#PYEPSPTSEQRD	13.274
NCU00430	RNMSDT#EDDM*KMPEFPPGTLPPTGLPGTFLRR	0
NCU00430	RNMSDT#EDDMKM*PEFPPGTLPPTGLPGTFLRR	0
NCU00430	RNMSDT#EDDMKMPEFPPGTLPPTGLPGTFLRR	0
NCU00430	KSEMMSGGSNAERSES#PSISRS	0
NCU00432	RLGKGPS#SDELPAGLASPRS	44.437
NCU00432	RSLS#TSAGFLQKM	43.098
NCU00432	RSPSRQS#T#VQPAQSFKS	31.634
NCU00432	RSLAGVLRPSS#PTSMMDDSARR	23.977
NCU00432	KVTETESARPISSGGVEDEVAPT#SPIKLEIPTSAPPPPAKQ	20.013
NCU00432	RSLAGVLRPSS#PTSM*MDDSARR	19.223
NCU00432	RTGT#SGTGENRPVSTIPVGLKV	17.017
NCU00432	RLGKGPSS#DELPAGLASPRS	16.232
NCU00432	RTVIPQQHRT#PPQPSRQ	15.011
NCU00432	RNREDPLSGVSRDPDLAS#NPDTIHDADARS	11.031
NCU00432	KVTETESARPISS#GGVEDEVAPT#SPIKLEIPTSAPPPPAKQ	3.8386
NCU00432	KVTETESARPIS#SGGVEDEVAPT#SPIKLEIPTSAPPPPAKQ	0
NCU00432	KEGTTPEVDNSAAAT#DAEDHGSPLPEFPIPNSNSSTRN	0
NCU00432	KEGTTPEVDNS#AAATDAEDHGSPLPEFPIPNSNSSTRN	0
NCU00432	KADSQADNSQEET#IGTPVAVVENAAAGKA	0
NCU00432	KVTETESARPIS#SGGVEDEVAPTSPIKL	0
NCU00432	KVTETESARPISS#GGVEDEVAPTSPIKL	0
NCU00432	KNGAPNISPT#LVEEDVPEVQPAGKN	0
NCU00432	RLGKGPSSDELPAGLASPRS#PSRQ	0
NCU00432	RSLAGVLRPS#SPTSM*MDDSARR	0
NCU00432	RSLAGVLRPS#SPTSMMDDSARR	0
NCU00432	KASS#IEHGSPYHAEDEGRL	0
NCU00434	KNTLFTQVANRNS#GDMSTDSKN	67.312
NCU00434	KSADQSTAGDTQIGNGS#PPSAGSSSDSKKK	16.243
NCU00434	KSADQSTAGDT#QIGNGSPPSAGSSSDSKK	0
NCU00434	RSSS#KS#PSPEKEAPGNGGASPKS	0
NCU00436	RSST#MGADFPPPPS#PHSLRR	27.968
NCU00436	RSST#MGADFPPPPSPHSLRR	26.985
NCU00436	RSMT#TGDDHAEPESSRA	26.985
NCU00436	RAPSHWDS#AVHHDSPLPTPTTATHDDDANRR	0
NCU00436	RAPSHWDSAVHHDS#PLPTPTTATHDDDANRR	0
NCU00436	RSSTMGADFPPPPS#PHSLRRS	0
NCU00440	RS#SDVSPEAMQARI	0
NCU00440	RSS#DVSPEAMQARI	0
NCU00441	RS#VFGGGGDASPEQQKS	169.3
NCU00441	RSVFGGGGDAS#PEQQKS	102.09
NCU00443	REAAAAAAAEKGEEDEAPES#EDVHFEPVIHLTEKV	164.31
NCU00443	MS#DT#ENKPVEEVKPDAPAAAEETKT	158.2
NCU00443	KVCANHYIVPEMKLS#PNVGSDRS	66.203
NCU00443	MSDT#ENKPVEEVKPDAPAAAEETKT	34.486
NCU00443	MS#DTENKPVEEVKPDAPAAAEETKTEEKPAAFSSSSVFSMFGGGAKK	0
NCU00445	RDIS#QEPGYNEALKA	65.776
NCU00445	RLYSDVPLT#PGGSRG	46.796
NCU00445	RSGES#PVMAAPLDRRL	12.701
NCU00445	RS#TTGGEFGAGEANTPLENLEART	0
NCU00445	RST#TGGEFGAGEANTPLENLEART	0
NCU00445	RSTT#GGEFGAGEANTPLENLEART	0
NCU00445	RS#GESPVMAAPLDRR	0
NCU00447	RIAQFFSS#PKS	50.458
NCU00447	RIAQFFS#SPKS	0
NCU00450	RS#RSFDQPPRAS#LERA	0
NCU00453	RRRPS#PIPGGGNADLEAGPGERG	1000
NCU00453	RRGS#TVPLGNLDSERN	44.437
NCU00453	RRGST#VPLGNLDSERN	19.223
NCU00453	RSGT#GIGFSAPRR	16.232
NCU00453	RS#GTGIGFSAPRR	0
NCU00454	KADVFNVGGGGS#PVGVAGRR	1000
NCU00455	RKTNNAPAEEQPGS#AGLSAAARG	68.439
NCU00455	RRGQTPAPDT#PGSASNASVEIFKS	66.604
NCU00455	KAVS#PSHLQTSHGPPYDSSASSRG	31.299
NCU00457	KAEAEKPVEAPAPAAEEEVKS#PGAAPANGVAADQKLPVKA	1000
NCU00457	RNS#M*RPATESREGSVPNS#PAPSAALPVGRPKL	1000
NCU00457	RNSM*RPATESREGS#VPNS#PAPSAALPVGRPKL	1000
NCU00457	REGS#VPNS#PAPS#AALPVGRPKL	1000
NCU00457	RRAS#PAAWGPGEGRQ	1000
NCU00457	REGS#VPNSPAPSAALPVGRPKL	101.56
NCU00457	RNSMRPATESREGS#VPNS#PAPSAALPVGRPKL	35.768
NCU00457	KRTVS#EAPEAGSTASTDSKA	32.273
NCU00457	RNSMRPATESREGSVPNS#PAPSAALPVGRPKL	16.243
NCU00457	RRGPLPPAEPTEQIRDSS#RS	16.232
NCU00457	RANGGAPASQPAQATPAAGAEQAPAT#PAAAGEDDGWTTVSGPSKN	14.991
NCU00457	RPATES#REGS#VPNS#PAPSAALPVGRPKL	14.509
NCU00457	RNSMRPAT#ESRE	7.3936
NCU00457	RRGPLPPAEPT#EQIRDSSRS	7.2127
NCU00457	RNSM*RPAT#ES#REGSVPNSPAPSAALPVGRPKL	0
NCU00457	RNSM*RPAT#ESREGSVPNS#PAPSAALPVGRPKL	0
NCU00457	RNSM*RPATES#REGSVPNS#PAPSAALPVGRPKL	0
NCU00457	RTVSEAPEAGSTASTDS#KASPFGAARPIDTAARE	0
NCU00457	RNSMRPAT#ES#REGSVPNSPAPSAALPVGRPKL	0
NCU00457	RRGPLPPAEPTEQIRDS#SRS	0
NCU00459	RDNSGDDSSSIYNASIVDFS#RSPPRS	9.4583
NCU00461	RHLIAPT#PVMEVLSDARL	125.85
NCU00461	RSAT#VGYVAPVFQGKA	17.98
NCU00465	KLLPPPPKPIEAEEIDDVEY#ESGADIQEMGAHQGDPRY	10.191
NCU00470	KDVPKPAQKPPQQKT#PPQPRQ	1000
NCU00470	RQTQFEIRPPPIPPRS#PVAART	61.039
NCU00475	RDIVDGKDS#QILANGVDSKL	153.31
NCU00476	KDAAASGTAS#PATGESGEAKPQPTKS	38.264
NCU00476	KDAAAS#GTAS#PATGESGEAKPQPTKS	0
NCU00476	KDAAASGT#AS#PATGESGEAKPQPTKS	0
NCU00476	KDAAAS#GTASPATGESGEAKPQPTKS	0
NCU00476	KDAAASGT#ASPATGESGEAKPQPTKS	0
NCU00478	KSVGVPM*TTVTAPDS#PTAIPEATKM	1000
NCU00478	RKRS#LIAVFNDTRPYGYLRE	44.132
NCU00478	KSVGVPMTTVTAPDS#PTAIPEATKM	39.54
NCU00478	KMPLSPSTQGTSIISRDS#MDKS	10.364
NCU00478	KMPLSPSTQGTSIIS#RDSMDKS	9.8047
NCU00478	KMPLSPSTQGTS#IISRDSMDKS	0
NCU00480	RFIAS#PPRGANAVPRG	1000
NCU00480	RSPNALDGS#DDS#GSEEASSEQVDSVTRM	54.962
NCU00480	RSSS#IPNFLPRA	53.979
NCU00480	RGTVSGRNS#PAPPSVLNRG	45.555
NCU00480	RGTVS#GRNS#PAPPSVLNRG	32.273
NCU00480	RLQTIPATEEASKPS#GMETPPDS#PGRS	31.63
NCU00480	RLQTIPATEEASKPSGMETPPDS#PGRS	31.328
NCU00480	RLGHGSSLRGS#PSASNGAGQTLLRG	25.429
NCU00480	RASS#MDPEFENADSRE	17.46
NCU00480	RSPNALDGS#DDSGS#EEASSEQVDSVTRM	11.565
NCU00480	KSVEGEEDIVDVTMGNTGSAKPTAS#PAPQTLPALLKRF	11.121
NCU00480	KSVEGEEDIVDVTMGNTGSAKPT#ASPAPQTLPALLKRF	0
NCU00480	KSVEGEEDIVDVT#MGNTGSAKPTASPAPQTLPALLKR	0
NCU00480	KSVEGEEDIVDVTMGNT#GSAKPTASPAPQTLPALLKR	0
NCU00480	KSVEGEEDIVDVTMGNTGS#AKPTASPAPQTLPALLKR	0
NCU00480	RLQTIPATEEASKPS#GM*ETPPDS#PGRS	0
NCU00480	RLQTIPAT#EEASKPSGMETPPDS#PGRS	0
NCU00480	RSPNALDGS#DDSGSEEASSEQVDSVTRM	0
NCU00480	RLGHGS#S#LRGSPSASNGAGQTLLRG	0
NCU00480	RGT#VSGRNS#PAPPSVLNRG	0
NCU00480	RGTVS#GRNSPAPPSVLNRG	0
NCU00480	RS#SSIPNFLPRA	0
NCU00480	KTDS#SDVEMRS	0
NCU00483	KTGT#PNPEADQALFDQKA	20.977
NCU00483	RAAATAATAS#PTEKPSTPKT	0
NCU00486	RRIS#QPPPPPAIRT	1000
NCU00486	RTGVSQVSLGHPPDWQAQYPSSQPS#PLQTAEYRD	20.471
NCU00486	RQGFDGSGEVQGRNS#PQPASERA	5.6034
NCU00486	RSATNVQSS#LQASDESSYTPQSQDIPLRQ	0
NCU00489	KSGPQKS#LPDAVTIIEPKE	35.148
NCU00490	RAYDEEEALGLADLAEDS#EEEDDDPRS	154.89
NCU00493	RVKGDLGHEAEEAPLVPVAAPAAAAEPAASRVS#STLDRD	11.561
NCU00493	RVKGDLGHEAEEAPLVPVAAPAAAAEPAAS#RVSSTLDRD	11.397
NCU00493	RSAVPRT#PVYPTYTPPVRPAVTESYDTYEAEKNKV	10.938
NCU00493	RVSST#LDRDAIHVLINEAISAKL	0.00010477
NCU00493	RVSS#TLDRDAIHVLINEAISAKL	0
NCU00501	RRKS#EAGEEKEDLASQIQNLESQINESRK	9.527
NCU00503	RRDS#IAPFPGLRT	1000
NCU00506	RQES#IAEAVSHEVEPIQQIGELKH	42.62
NCU00506	RVVEETPS#LGTKS	16.232
NCU00506	RAKEAAPTPVTSEDS#ETEVEAATSTASLTRQ	10.92
NCU00506	RAKEAAPTPVTS#EDSETEVEAATSTASLTRQ	0
NCU00506	RAKEAAPTPVTSEDSET#EVEAATSTASLTRQ	0
NCU00506	RAKEAAPTPVT#SEDSETEVEAATSTASLTRQ	0
NCU00521	KM*SVVNDSGVYLPPS#PVEKE	1000
NCU00521	RS#FDISAKS	101.56
NCU00521	KMSVVNDSGVYLPPS#PVEKE	59.608
NCU00521	KS#PVSPTAGEFTFAPRQ	38.729
NCU00521	KSPVSPTAGEFTFAPRQS#LDSARF	27.621
NCU00521	RSFDISAKS#PVS#PTAGEFTFAPRQ	26.237
NCU00521	KTAVPEIEHFSISRES#FDSYRRS	18.613
NCU00521	KSPVS#PTAGEFTFAPRQS#LDSARF	18.148
NCU00521	RSFDIS#AKSPVS#PTAGEFTFAPRQ	14.504
NCU00521	RQS#LDSARFPRT	9.4418
NCU00521	KTAVPEIEHFSIS#RESFDSYRRS	0
NCU00521	KTAVPEIEHFS#ISRESFDSYRR	0
NCU00538	RKFS#FESRD	89.173
NCU00538	RQQNGIAPLDLAAGSFGVSQDLQHLS#PVYEART	30.356
NCU00538	RTPS#VGNSSAPSAPVSQTNGKL	24.59
NCU00538	KLDS#VTRSPVLDQRS	12.055
NCU00538	RTPTASTQNMTGYLGT#SQPSVGIPIPFPRM	0
NCU00538	RTPTASTQNMTGYLGTS#QPSVGIPIPFPRM	0
NCU00538	RTPSVGNS#SAPSAPVSQTNGKL	0
NCU00538	RSAYS#ETNGNVPSLRPLPPRL	0
NCU00538	RSAY#SETNGNVPSLRPLPPRL	0
NCU00538	RT#PSPTLM*RK	0
NCU00538	RT#PSPTLMRK	0
NCU00541	RMGAGPGPRPHS#MVDFNDARG	1000
NCU00541	RTLS#PGSGM*SEEERR	1000
NCU00541	RRES#FPVPGPARF	1000
NCU00541	RTLS#PGSGMS#EEERR	49.974
NCU00541	RTLS#PGSGMSEEERRK	17.98
NCU00541	RS#GASSAVPREESAAFAYQLEEVDRA	16.241
NCU00541	RHQPSRGS#NEAEQMMQAKR	16.237
NCU00541	RGASPMAFDYNQVPPGFPPQS#QIEGAQGTQSAGPHERSRA	2.4063
NCU00541	KGS#TTSLASPLSQSYNGTANNEAGNNGSAAPASATTEGPNVGLSGWGTRS	0
NCU00541	KGST#TSLASPLSQSYNGTANNEAGNNGSAAPASATTEGPNVGLSGWGTRS	0
NCU00541	KGSTT#SLASPLSQSYNGTANNEAGNNGSAAPASATTEGPNVGLSGWGTRS	0
NCU00541	KGSTTS#LASPLSQSYNGTANNEAGNNGSAAPASATTEGPNVGLSGWGTRS	0
NCU00541	KGSTTSLAS#PLSQSYNGTANNEAGNNGSAAPASATTEGPNVGLSGWGTRS	0
NCU00541	KGSTTSLASPLS#QSYNGTANNEAGNNGSAAPASATTEGPNVGLSGWGTRS	0
NCU00541	KGSTTSLASPLSQS#YNGTANNEAGNNGSAAPASATTEGPNVGLSGWGTRS	0
NCU00541	KGSTTSLASPLSQSY#NGTANNEAGNNGSAAPASATTEGPNVGLSGWGTRS	0
NCU00541	RTSAS#S#PGGS#PPRQSAPGSKPGQNTVAPIGTRPSTSNTATNPALNKG	0
NCU00541	RGASPMAFDYNQVPPGFPPQSQIEGAQGTQS#AGPHERSRA	0
NCU00541	RSGASS#AVPREESAAFAYQLEEVDRA	0
NCU00541	RHQPS#RGSNEAEQMMQAKR	0
NCU00542	MANNTIT#PSSS#EPEMTQIKS	26.985
NCU00542	MANNTIT#PSS#SEPEMTQIKS	23.981
NCU00542	MANNTIT#PSSSEPEMTQIKS	23.981
NCU00542	MANNTITPSS#S#EPEMTQIKS	17.985
NCU00542	KSYGATTLVTAEQT#TSNTSGAAPNNNAVLTGLDEPDLVALGIQKL	0
NCU00542	KSYGATTLVTAEQTT#SNTSGAAPNNNAVLTGLDEPDLVALGIQKL	0
NCU00542	KSYGATTLVTAEQTTS#NTSGAAPNNNAVLTGLDEPDLVALGIQKL	0
NCU00542	KSYGATTLVTAEQTTSNT#SGAAPNNNAVLTGLDEPDLVALGIQKL	0
NCU00542	MANNT#ITPSSSEPEMTQIKS	0
NCU00542	MANNTITPSS#SEPEMTQIKS	0
NCU00545	RAST#LNRPHIPAPLNFNFSPDADSRS	0
NCU00550	RDVNVVS#PEVPDPVQLTKS	155.06
NCU00550	KAAQEQVSS#PVPTS#PRT	20.971
NCU00550	KAAQEQVSS#PVPTSPRT	17.97
NCU00550	KAAQEQVSSPVPTS#PRT	17.97
NCU00550	KSSAGSQTPTQPEHT#PELKDDGGSRLPITRQ	9.8861
NCU00551	RTAS#GEEDAYLDESPQLRR	42.69
NCU00551	RLEEISPNEAPFTGS#PTQKRK	25.7
NCU00551	RFTNS#DSENLHDSVRS	19.223
NCU00551	RTFT#NDNMQMDGVIEIPKRK	15.576
NCU00551	RSLSHAS#STPTLVQPIPIRPGQKS	14.051
NCU00551	RRFT#NSDSENLHDSVRS	11.117
NCU00551	RSAIFT#NPAAPVMPSAGPAAGATPPTPPTHIRS	0
NCU00551	RSLSHASS#TPTLVQPIPIRPGQKS	0
NCU00551	RSLSHASST#PTLVQPIPIRPGQKS	0
NCU00553	RQST#PPM*AQPTRPVFGVSLSKL	1000
NCU00553	RQST#PPMAQPTRPVFGVSLSKL	23.977
NCU00553	RSFS#HGNILNQISTPFNPQYGDSRS	3.7296e-05
NCU00553	MSLGDASAPATSPT#PDS#GSPVIAAAPAPPTAPTPNDETKS	0
NCU00553	MSLGDASAPATSPT#PDSGS#PVIAAAPAPPTAPTPNDETKS	0
NCU00553	MSLGDASAPATSPTPDS#GS#PVIAAAPAPPTAPTPNDETKS	0
NCU00553	MSLGDASAPATS#PT#PDSGSPVIAAAPAPPTAPTPNDETKS	0
NCU00553	MSLGDASAPATS#PTPDS#GSPVIAAAPAPPTAPTPNDETKS	0
NCU00553	MSLGDASAPATS#PTPDSGS#PVIAAAPAPPTAPTPNDETKS	0
NCU00553	MSLGDASAPAT#S#PTPDSGSPVIAAAPAPPTAPTPNDETKS	0
NCU00553	MSLGDASAPAT#SPT#PDSGSPVIAAAPAPPTAPTPNDETKS	0
NCU00553	MSLGDASAPAT#SPTPDS#GSPVIAAAPAPPTAPTPNDETKS	0
NCU00553	MSLGDASAPAT#SPTPDSGS#PVIAAAPAPPTAPTPNDETKS	0
NCU00553	MSLGDASAPATSPTPDSGS#PVIAAAPAPPTAPTPNDETKS	0
NCU00553	RQS#TPPM*AQPTRPVFGVSLSKL	0
NCU00556	RQGM*TS#PVGYYTPGKPFDRE	1000
NCU00556	KTLINNDS#ADDDETGEILKE	121.78
NCU00556	KSVGTPFATTPS#PTYSVARI	63.022
NCU00556	RRST#SSQLPITRM	26.985
NCU00556	KSVGTPFATT#PS#PTYSVARI	23.981
NCU00556	RQGMTS#PVGYYTPGKPFDRE	17.017
NCU00556	RFSIDTSVSAVT#SAVTSPTALTAPSSRQ	9.4418
NCU00556	RMSPPLNTAYGSTELGSPEATAHY#QNLFSAQSPIGNYLTDGSRA	6.686
NCU00556	RFSIDTSVS#AVTSAVTSPTALTAPSSRQ	0
NCU00556	RFSIDTSVSAVTSAVT#SPTALTAPSSRQ	0
NCU00556	RQGM*T#SPVGYYTPGKPFDRE	0
NCU00556	RQGMT#SPVGYYTPGKPFDRE	0
NCU00556	RS#TSSQLPITRM	0
NCU00573	RKSTASIQPNPDHQQQSPT#PPPGVAPQLSQLFQARP	22.978
NCU00573	KSTASIQPNPDHQQQS#PTPPPGVAPQLSQLFQARP	9.4418
NCU00573	KSTAS#IQPNPDHQQQSPTPPPGVAPQLSQLFQARP	0
NCU00573	RT#SPLTNQGPTRT	0
NCU00573	RTS#PLTNQGPTRT	0
NCU00575	RRM*T#M*SSPEGFKDENVFRL	1000
NCU00575	RRM*TM*SS#PEGFKDENVFRL	1000
NCU00575	RRMT#MSSPEGFKDENVFRL	74.95
NCU00575	RRM*T#MSSPEGFKDENVFRL	52.221
NCU00575	KRVS#GMYLGEILRL	38.729
NCU00575	RRMT#M*SSPEGFKDENVFRL	32.478
NCU00575	RM*TMS#SPEGFKDENVFRL	23.981
NCU00575	RRRMTM*SS#PEGFKDENVFRL	22.225
NCU00575	KSTS#TADFISDLRL	22.218
NCU00575	RRRMTMSS#PEGFKDENVFRL	14.498
NCU00575	RRM*TM*S#SPEGFKDENVFRL	0
NCU00575	RRRM*TMSS#PEGFKDENVFRL	0
NCU00575	RRMTM*S#SPEGFKDENVFRL	0
NCU00575	RRMTMS#SPEGFKDENVFRL	0
NCU00579	RRQS#VQLSRM	108.34
NCU00579	KARES#KGEEFKPAWFTKA	80.709
NCU00579	KATAPTVAAAAEATDEADAEQADARPQS#PVQSIRR	45.752
NCU00579	RTVS#NHQASPSVGGARS	35.354
NCU00579	RRAS#GSYSTPQNIQIPSQQASRG	35.353
NCU00579	KAEHAHSVSDAGS#DNASFVEHRR	32.941
NCU00579	RRASGS#YSTPQNIQIPSQQASRG	3.8311e-05
NCU00579	RRASGSY#STPQNIQIPSQQASRG	0
NCU00579	RRASGSYS#TPQNIQIPSQQASRG	0
NCU00579	RRASGSYST#PQNIQIPSQQASRG	0
NCU00579	RGHSSRLS#TTGSVLGRT	0
NCU00579	RLSTT#GSVLGRT	0
NCU00585	RRLS#TLLRA	20.971
NCU00587	RRVPS#LRT	1000
NCU00587	KLGGLPGGPGS#PVTATPKL	53.702
NCU00587	RQASASDADVSDISPLS#PVTAAARG	39.204
NCU00587	RTISDPQHTNSMS#PSSSVPGTLNAARR	31.634
NCU00590	RRGS#TAGQPTSMSRG	41.938
NCU00590	RRPS#SGSPGPSEHRS	22.218
NCU00590	RRPSSGS#PGPSEHRS	13.279
NCU00590	RRPSS#GSPGPSEHRS	0
NCU00595	RGS#ISGNSVPSGPASRP	23.981
NCU00617	KHGVIPEKPPS#PTPM*IQEAIEEARR	1000
NCU00617	KHGVIPEKPPSPT#PM*IQEAIEEARR	1000
NCU00617	RKHGVIPEKPPS#PTPMIQEAIEEARR	45.543
NCU00617	KHGVIPEKPPSPT#PMIQEAIEEARRL	25.103
NCU00617	KHGVIPEKPPS#PTPMIQEAIEEARRL	19.228
NCU00617	RKHGVIPEKPPSPT#PMIQEAIEEARR	0
NCU00618	MVLAVDLLNPS#PASEARKH	66.604
NCU00618	MVLAVDLLNPSPAS#EARK	0
NCU00621	RRM*S#DSSPAPLFRR	1000
NCU00621	RLERES#PIEQVDEEYHDWGARH	186.05
NCU00621	RRMS#DSSPAPLFRR	100.92
NCU00621	RTASYLFGPLMGTLDPS#STSIPPLSPGLQRS	0
NCU00621	RS#KSEYGLRL	0
NCU00622	RHES#S#EAESLYGPGPDARD	101.56
NCU00622	RGIS#PTSVNRH	63.022
NCU00622	RRPS#NATPPSSSQNFPPRD	42.239
NCU00622	RTQGS#VDSSTDANLKQ	38.729
NCU00622	RRPSNAT#PPSSSQNFPPRD	35.84
NCU00622	KNYRHS#NAFDFEGLGTPTASLPNQKS	30.557
NCU00622	KNHDRGPGSRDGIPGPGS#ASSTQSATARV	19.228
NCU00622	RLVGPPGDAGNT#TPQNGFRG	17.97
NCU00622	RADSYQGS#PT#QSPIVQQGPVFTQNES#SGSVGRHTPTQNAPRS	0
NCU00622	RADSYQGS#PT#QSPIVQQGPVFTQNESS#GSVGRHTPTQNAPRS	0
NCU00622	RADSYQGS#PT#QSPIVQQGPVFTQNESSGS#VGRHTPTQNAPRS	0
NCU00622	RADSYQGS#PTQS#PIVQQGPVFTQNES#SGSVGRHTPTQNAPRS	0
NCU00622	RADSYQGS#PTQS#PIVQQGPVFTQNESS#GSVGRHTPTQNAPRS	0
NCU00622	RADSYQGS#PTQS#PIVQQGPVFTQNESSGS#VGRHTPTQNAPRS	0
NCU00622	RADSYQGSPT#QS#PIVQQGPVFTQNES#SGSVGRHTPTQNAPRS	0
NCU00622	RADSYQGSPT#QS#PIVQQGPVFTQNESS#GSVGRHTPTQNAPRS	0
NCU00622	RADSYQGSPT#QS#PIVQQGPVFTQNESSGS#VGRHTPTQNAPRS	0
NCU00622	RADSYQGSPT#QS#PIVQQGPVFTQNESSGSVGRH	0
NCU00622	RADSYQGSPT#QSPIVQQGPVFTQNESSGSVGRH	0
NCU00622	RADSYQGSPTQS#PIVQQGPVFTQNESSGSVGRH	0
NCU00622	RLVGPPGDAGNTT#PQNGFRGPPNPNDQIGPRG	0
NCU00622	RKAGYVPTAS#MSPALDQRA	0
NCU00622	RKAGYVPTASMS#PALDQRA	0
NCU00622	RS#ASPPAPTARL	0
NCU00624	RAPSGNM*FGQY#GNFINDPAAQLASQFGQTAFKQ	1000
NCU00624	RAPS#GNMFGQYGNFINDPAAQLASQFGQTAFKQ	45.389
NCU00624	RSGYGQS#PPLHHPVPQHVSTVPQLRS	30.557
NCU00624	RSPPPPT#SQPHSGYDGSPYQQQGRA	26.469
NCU00624	RS#PPPPTSQPHSGYDGSPYQQQGRA	15.009
NCU00624	RAPSGNMFGQY#GNFINDPAAQLASQFGQTAFKQ	12.132
NCU00627	REKEREPS#PPPQPQQPQVIKGPVIERE	1000
NCU00627	RDIDHGM*ISVRPPS#RPAS#PVRR	1000
NCU00627	RDIDHGM*ISVRPPSRPAS#PVRRK	1000
NCU00627	RRAHS#EAPPHIDFDDEARY	1000
NCU00627	RRRS#PS#PVHM*HERI	1000
NCU00627	RQRPRS#PS#PDRNIRE	1000
NCU00627	REDRRS#DAGQLVLRQ	1000
NCU00627	RRRS#PS#PVHMHERI	1000
NCU00627	RAPS#RGPPVRY	1000
NCU00627	RKDT#EIDIHRH	1000
NCU00627	RS#RVEFDDYYRE	132.19
NCU00627	KRIS#IHGSQNPRR	84.903
NCU00627	RDIDHGMISVRPPSRPAS#PVRRK	28.352
NCU00627	RSVVSASSAS#DRDHDRERD	24.499
NCU00627	RKQPQLS#ETEIDIYTSRKD	20.98
NCU00627	RRRT#EESDIHIHSIDRV	8.2302
NCU00627	RDIDHGMIS#VRPPSRPASPVRR	0
NCU00627	RSVVSASS#ASDRDHDRERD	0
NCU00627	RRRTEES#DIHIHSIDRV	0
NCU00627	RIVEHEVIY#DSRA	0
NCU00631	RS#IGTSLGNDALNDTGRS	74.481
NCU00631	RTGS#PSPNPQPQPTAEAKD	0
NCU00632	RARNS#RELLAHDRL	1000
NCU00635	KKTQVEDLDNS#S#DDES#DIEAGDSSLPAGSQAVIHSRN	70.306
NCU00635	KKTQVEDLDNSSDDES#DIEAGDS#S#LPAGSQAVIHSRN	11.294
NCU00635	KKTQVEDLDNSSDDES#DIEAGDSSLPAGSQAVIHSRN	10.201
NCU00635	KKTQVEDLDNSS#DDESDIEAGDS#S#LPAGSQAVIHSRN	9.8881
NCU00635	KKTQVEDLDNS#S#DDESDIEAGDS#SLPAGSQAVIHSRN	0
NCU00635	KKTQVEDLDNS#S#DDESDIEAGDSS#LPAGSQAVIHSRN	0
NCU00635	KKTQVEDLDNS#SDDES#DIEAGDS#SLPAGSQAVIHSRN	0
NCU00635	KKTQVEDLDNS#SDDES#DIEAGDSS#LPAGSQAVIHSRN	0
NCU00635	KKTQVEDLDNS#SDDESDIEAGDS#S#LPAGSQAVIHSRN	0
NCU00635	KKTQVEDLDNSS#DDES#DIEAGDS#SLPAGSQAVIHSRN	0
NCU00635	KKTQVEDLDNSS#DDES#DIEAGDSS#LPAGSQAVIHSRN	0
NCU00635	KKTQVEDLDNS#SDDESDIEAGDSSLPAGSQAVIHSRN	0
NCU00635	KKTQVEDLDNSS#DDESDIEAGDSSLPAGSQAVIHSRN	0
NCU00635	KTQVEDLDNS#S#DDESDIEAGDSSLPAGSQAVIHSRN	0
NCU00635	KTQVEDLDNS#SDDES#DIEAGDSSLPAGSQAVIHSRN	0
NCU00635	KTQVEDLDNSS#DDES#DIEAGDSSLPAGSQAVIHSRN	0
NCU00649	RKIS#TADAFISAAKD	23.977
NCU00649	RKIST#ADAFISAAKD	20.977
NCU00650	RGAAS#S#GVEDEDDDYDEDMEGGELQRL	117.02
NCU00650	RGAASS#GVEDEDDDYDEDMEGGELQRL	20.969
NCU00650	RGAASS#GVEDEDDDY#DEDMEGGELQRL	8.8274
NCU00650	RGAAS#SGVEDEDDDY#DEDMEGGELQRL	0
NCU00654	RFQLPALDFSFAPLTEGTDIPPPEPS#PRI	41.76
NCU00654	RASMMAPFLSSPSS#PEPAPVRPLTENKPKG	0
NCU00654	KSSS#GEDHLTSPTTSSSRN	0
NCU00657	RIRDPS#PPNPDANGDLDEYDPAQSMQERR	207.48
NCU00668	RADS#LRGPAPQGFYNNASRS	132.25
NCU00668	RTVS#ITS#TTTVDPNGRT	33.182
NCU00668	RTMS#MASTIAPSIAPTERN	32.273
NCU00668	RTVS#ITSTTTVDPNGRT	23.981
NCU00668	RSQS#LASVPRPQMYQGSTPQQSPANAFRQ	14.502
NCU00668	RSVS#AGQQVPSAQYLQQQQAARR	13.093
NCU00668	RNEDGTLVHRY#SGGASSMTGDRPVTVKI	0
NCU00668	RNEDGTLVHRYS#GGASSMTGDRPVTVKI	0
NCU00668	RNEDGTLVHRYSGGAS#SMTGDRPVTVKI	0
NCU00668	RNEDGTLVHRYSGGASS#MTGDRPVTVKI	0
NCU00668	RS#SSSLLPALRT	0
NCU00675	RTTSRT#QPQATTAHTTLPRPSTSSKRS	13.848
NCU00675	REAVLANTQAGSSQT#ASLNGTNGTHRN	12.055
NCU00675	RLGVNGVTSPNGS#NSNLRPSSSPTGPNGVQAGRT	9.4418
NCU00675	RASLVDCICTGY#QELATSPPTSPTTSPGRN	8.2819
NCU00675	REAVLANTQAGS#SQTASLNGTNGTHRN	0
NCU00675	REAVLANTQAGSS#QTASLNGTNGTHRN	0
NCU00675	RTT#SRTQPQATTAHTTLPRPSTSSKRS	0
NCU00675	RTTS#RTQPQATTAHTTLPRPSTSSKRS	0
NCU00675	KLRPSRPT#SPPNSSPNGERS	0
NCU00685	KNAQAIQQAAGNSSQPQPADS#KEAAQAAARK	54.927
NCU00685	KNAQAIQQAAGNSS#QPQPADSKE	16.232
NCU00685	RSGS#RKPMTGETPETSRA	14.62
NCU00685	KNAQAIQQAAGNS#SQPQPADSKE	0
NCU00687	RRATT#DAAM*TLEEGQQKPTGILGRM	1000
NCU00687	RRATTDAAM*T#LEEGQQKPTGILGRM	1000
NCU00687	RKKS#LAHRI	1000
NCU00687	RLNS#ADYGYTRS	92.251
NCU00687	RGNGGSGTLIDIDS#PPQQRR	89.436
NCU00687	RRNS#DTSVLDLTEDEKEQRA	81.692
NCU00687	RRNSDTS#VLDLT#EDEKEQRA	75.062
NCU00687	RRNS#DTSVLDLT#EDEKEQRA	73.419
NCU00687	RSVS#DTMSGFDKRS	40.197
NCU00687	RRNSDTS#VLDLTEDEKEQRA	32.223
NCU00687	RLNSADYGYTRS#PPGEGGRT	28.746
NCU00687	RRAT#TDAAMTLEEGQQKPTGILGRM	26.99
NCU00687	RDRASPTSS#GPQVSPFDDPPPRPTSRN	20.013
NCU00687	RGNGGSGT#LIDIDSPPQQRR	17.98
NCU00687	RRATT#DAAMTLEEGQQKPTGILGRM	16.803
NCU00687	RLNSADYGYT#RSPPGEGGRT	15.569
NCU00687	RRNSDT#SVLDLTEDEKEQRA	14.491
NCU00687	RDRAS#PTSSGPQVSPFDDPPPRPTSRN	14.053
NCU00687	RTSNSMNT#PNSERNPFFSEYSQGKG	13.55
NCU00687	KSRGPPPAHRPSRS#QEEDVRS	13.281
NCU00687	RRNS#DTS#VLDLTEDEKEQRA	12.62
NCU00687	KRSS#ATAEDLFASITLDDRPSGSKPPPPPVARR	0
NCU00687	KRSSAT#AEDLFASITLDDRPSGSKPPPPPVARR	0
NCU00687	RDRASPT#SSGPQVSPFDDPPPRPTSRN	0
NCU00687	RTSNS#MNTPNS#ERNPFFSEYSQGKG	0
NCU00687	RRATTDAAMT#LEEGQQKPTGILGRM	0
NCU00687	RTSNS#MNTPNSERNPFFSEYSQGKG	0
NCU00687	RRNS#DT#SVLDLTEDEKEQRA	0
NCU00687	KSRGPPPAHRPS#RSQEEDVRS	0
NCU00687	RRNSDT#SVLDLT#EDEKEQRA	0
NCU00687	RLNSADYGY#TRSPPGEGGRT	0
NCU00687	RLNSADY#GYTRSPPGEGGRT	0
NCU00689	RDRSDSGAS#LATLSLGSGVGSGSGRG	12.333
NCU00691	KTTEIELPST#PKT	20.004
NCU00692	KAAKVEDADEEGDDS#DFS#DDEEEEEEEKRE	1000
NCU00694	RHS#FPHLPESIRN	109.9
NCU00694	RVAS#IATTEAESNRD	89.173
NCU00694	RGVGIQQGLPSSISPPFQPPS#PTTSATASFQRD	31.416
NCU00696	KGIITDDAFDSITSLLPAEASLSST#SSTPVPAPRA	25.228
NCU00696	KGIITDDAFDSITSLLPAEASLSS#TSSTPVPAPRA	22.222
NCU00696	KGIITDDAFDSITSLLPAEASLS#STSSTPVPAPRA	11.121
NCU00696	KGIITDDAFDSIT#SLLPAEASLSSTSSTPVPAPRA	0
NCU00696	KGIITDDAFDSITS#LLPAEASLSSTSSTPVPAPRA	0
NCU00696	KGIITDDAFDSITSLLPAEAS#LSSTSSTPVPAPRA	0
NCU00696	KGIITDDAFDS#ITSLLPAEASLSSTSSTPVPAPRA	0
NCU00712	RTST#PAPAAAAGLTM*TSSNPNAAAVERS	1000
NCU00712	RTST#PAPAAAAGLTMTSSNPNAAAVERS	23.01
NCU00712	RSAPPT#RTS#T#PAPAAAAGLTMTSSNPNAAAVERS	3.3887e-05
NCU00712	KELDEAQKFNDTASATLPLGEYMKPT#APSSPVAPLTPSSTDDENDAQAKE	0
NCU00712	KELDEAQKFNDTASATLPLGEYMKPTAPS#SPVAPLTPSSTDDENDAQAKE	0
NCU00712	KELDEAQKFNDTASATLPLGEYMKPTAPSS#PVAPLTPSSTDDENDAQAKE	0
NCU00712	KFNDTASAT#LPLGEYMKPTAPSSPVAPLTPSSTDDENDAQAKE	0
NCU00712	RSAPPT#RT#S#TPAPAAAAGLTMTSSNPNAAAVERS	0
NCU00712	RSAPPT#RT#ST#PAPAAAAGLTMTSSNPNAAAVERS	0
NCU00714	KQETPPKPKT#PEPEPEPELDEEELEKKKA	29.176
NCU00714	KQET#PPKPKTPEPEPEPELDEEELEKKKA	19.01
NCU00725	KPTGFQAGQPNYFSPVQLQTQSTGSS#LSGTKA	17.468
NCU00726	KALEATGSS#SGAIRY	26.985
NCU00727	RSAGEIS#NDDTAAPAPAKK	87.187
NCU00734	RSLS#PMSTSSKS	23.981
NCU00741	RSGS#WLSRR	17.98
NCU00741	RS#GSWLSRR	0
NCU00743	RSSS#ISGTNGDGVYTRE	23.977
NCU00743	RS#SSISGTNGDGVYTRE	0
NCU00759	KSSVNEPAS#PGGQARR	126.98
NCU00771	RTLS#NPATETAPAAASRS	23.981
NCU00771	RSSSRPS#RPNVGRE	23.972
NCU00771	RSSS#RPSRPNVGRE	0
NCU00772	RVLVPSS#PVKQQIQQLEQQQHQSRE	0
NCU00772	KRSS#YHQSQGLSPLTSKE	0
NCU00772	RVLVPS#SPVKQ	0
NCU00789	RADS#GGGYADLLGADMYTGLGRG	39.54
NCU00789	RADSGGGY#ADLLGADMYTGLGRG	0
NCU00790	RHLT#NDLKPPTRS	127.22
NCU00790	RGSS#MSSCHRPELVGGVFNPRS	0
NCU00793	RANS#PPPPSLINSSRA	138.74
NCU00793	KVQIPQMPFS#PDGSYRA	70.505
NCU00793	KKLAPNTPPSLFQPAPSHIT#PPHT#PTEDRKH	22.225
NCU00793	KKLAPNTPPSLFQPAPS#HITPPHT#PTEDRKH	17.027
NCU00793	KKLAPNTPPSLFQPAPS#HIT#PPHTPTEDRK	16.598
NCU00793	KLAPNTPPSLFQPAPS#HITPPHTPTEDRKH	12.782
NCU00793	KKLAPNTPPSLFQPAPS#HITPPHTPTEDRK	11.57
NCU00793	RAPIDRS#SPTWGGRPDQPMSRA	0
NCU00793	RAPIDRSS#PTWGGRPDQPMSRA	0
NCU00793	RAPIDRSSPT#WGGRPDQPMSRA	0
NCU00805	RRTS#QDLEMLSKE	22.218
NCU00805	RKS#SGTMIVPRD	20.971
NCU00805	RRT#SQDLEMLSKE	0
NCU00814	RTDAAGVSLPIS#PASAGPSPISEAELKL	54.52
NCU00824	RARQDEFEES#DDEDM*AQANGVFKPNGPQRR	1000
NCU00824	RARQDEFEES#DDEDMAQANGVFKPNGPQRR	1000
NCU00824	RQGFGMS#DDQEDELDDMDEDENKDVRR	1000
NCU00824	RRPSPAAATAEPATEAAAAAAAS#PKA	313.72
NCU00824	KTEEIETAPAPEPEAERRPS#PAAATAEPATEAAAAAAAS#PKA	111.38
NCU00824	KTEEIETAPAPEPEAERRPSPAAAT#AEPATEAAAAAAAS#PKA	111.38
NCU00824	KAAS#PVPDANTEKPVAEEPSKVAEEASDKAPAATTDDKEKE	37.548
NCU00824	KTEEIETAPAPEPEAERRPS#PAAATAEPATEAAAAAAASPKA	7.9266
NCU00824	KTEEIETAPAPEPEAERRPSPAAAT#AEPATEAAAAAAASPKA	7.9266
NCU00856	KTPSFSDSVAVATPSFSDSLPLAS#SSFDSERT	0
NCU00860	REVTQGLIGQQS#PIASTSAHHSPSDQPRA	26.598
NCU00879	RIFDLADQRPATS#PSGTSPEPVTIDASKA	34.658
NCU00879	RIFDLADQRPATSPS#GTSPEPVTIDASKA	15.005
NCU00879	RIFDLADQRPATSPSGT#SPEPVTIDASKA	0
NCU00879	RIFDLADQRPAT#SPSGTSPEPVTIDASKA	0
NCU00879	RIFDLADQRPATSPSGTS#PEPVTIDASKA	0
NCU00900	RRLQS#PPATEASRS	87.44
NCU00900	KIAHTEFPIPDIPS#PQPPARPSSSRF	21.121
NCU00900	KIAHTEFPIPDIPSPQPPARPS#SSRF	0
NCU00900	KIAHTEFPIPDIPSPQPPARPSS#SRF	0
NCU00900	RFLTPLPS#SSDPIDTPLSSQETNNKE	0
NCU00900	RFLTPLPSSSDPIDT#PLSSQETNNKE	0
NCU00902	RSHGITTGNAS#PTLIKG	44.037
NCU00903	KTFYSSSAFSPS#SETPEATSSGMGSAAALQALKL	0
NCU00903	KTFYSSSAFSPSS#ETPEATSSGMGSAAALQALKL	0
NCU00903	KTFYSSSAFSPSSET#PEATSSGMGSAAALQALKL	0
NCU00903	KTFYSSSAFS#PSSETPEATSSGMGSAAALQALKL	0
NCU00903	KLFTSGSFSSSQSQSQS#AFIGLAMSQASKL	0
NCU00914	KRFS#FIPPSLSRA	95.955
NCU00914	KRRT#VQVEYVAPNTTTQRG	93.152
NCU00914	RS#FSMGMGKKS	38.264
NCU00914	KKSTAS#PAIGGLVSKQ	20.977
NCU00914	RS#GSLFGGRK	17.017
NCU00914	RKGDLMQTSCGS#PCYAAPELVVSDSLYTGRK	12.124
NCU00914	KKST#ASPAIGGLVSKQ	0
NCU00916	RKSS#IISNLTSESVVAGHERT	14.996
NCU00919	KGAQANNAT#ESGDEDDDAS#DVDYFAPKPTPEELAAKK	0
NCU00926	KRAGT#PALGGGLRV	1000
NCU00926	RAPT#PTYIPGPSVDDDRS	83.978
NCU00927	RSGAAS#PADSQVSATAGAKR	33.554
NCU00935	RTSLFGNLS#FGKKK	104.51
NCU00935	KEKATS#DEEIEKPKS#PSPFSRL	43.262
NCU00935	KEKATSDEEIEKPKS#PSPFSRL	35.256
NCU00935	KRTS#LFGNLSFGKKK	23.981
NCU00935	KKEEAAET#PVRPTPAKRT	18.535
NCU00935	KEKAT#SDEEIEKPKS#PSPFSRL	17.98
NCU00935	KEKATS#DEEIEKPKSPSPFSRL	17.017
NCU00935	KRKS#SLPFAFGKKE	15.569
NCU00935	KEKAT#SDEEIEKPKSPSPFSRL	14.491
NCU00935	KAPEAAAATEPATEAAAET#PATEETPAATEEVAATEPVAKE	0
NCU00935	RKRT#SIFGNLGFGKKE	0
NCU00935	RKRTS#IFGNLGFGKKE	0
NCU00935	KRKSS#LPFAFGKKE	0
NCU00935	KRT#SLFGNLSFGKK	0
NCU00938	KEWEMQPTQQPPT#SPRA	0
NCU00939	RTQS#APVLADTTQTRS	46.206
NCU00939	RELS#PERGDAVDYFGPVEEVGSPRPRS	31.529
NCU00939	RVVTGHSNTVSVTPTTPS#PKT	30.068
NCU00939	RSSS#SAAFSLLGHGRS	26.985
NCU00939	RVVTGHSNTVSVTPT#TPS#PKT	0
NCU00945	KSKST#STSPSVSSAAGGLEVADPARQ	0
NCU00945	KSTSTS#PSVSSAAGGLEVADPARQ	0
NCU00945	KSTSTSPS#VSSAAGGLEVADPARQ	0
NCU00945	KSTST#SPSVSSAAGGLEVADPARQ	0
NCU00962	RKLS#GPVLSQQRS	110.97
NCU00964	KQDDDQS#DDDDDDSGTGDIIARA	205.14
NCU00967	KAFS#PPAHHQKH	1000
NCU00967	RKTNTLGLTPGDES#DEDDENEEERL	25.378
NCU00979	KKEEKVEEKEES#DEDMGFGLFD	1000
NCU00979	KLASVPS#GGAAAPAAGGAAAAAGGAAEEKK	30.657
NCU00979	KLAS#VPSGGAAAPAAGGAAAAAGGAAEEKK	10.363
NCU00980	RQRS#IT#PSAPAGAKS	39.54
NCU00983	RRPWS#PSRS	36.687
NCU00983	RRAS#WHPLDQTDPEALPSASLLNDEQNFEGGRKA	26.423
NCU00983	RRASWHPLDQT#DPEALPSASLLNDEQNFEGGRK	0
NCU00983	RSSS#SSTVVENQAIEKD	0
NCU00983	RSSSS#STVVENQAIEKD	0
NCU00983	RSSSSS#TVVENQAIEKD	0
NCU00984	RLASS#PTENVVETCFFDTQRM	23.01
NCU00984	RLASSPT#ENVVETCFFDTQRM	11.559
NCU00984	RMGSITAFGAT#SNSPGTAFGNAASNSFGGGRF	0
NCU00984	RMGSITAFGATS#NSPGTAFGNAASNSFGGGRF	0
NCU00984	RMGSITAFGATSNS#PGTAFGNAASNSFGGGRF	0
NCU01004	RRIQGQVAEESPEDS#GNDEVPPPPALGP	63.518
NCU01004	RTASVQS#LSKA	49.974
NCU01004	RTAS#VQSLSKA	42.69
NCU01004	KSAPVLDTAS#QVSSTRS	35.354
NCU01004	RQNSTATKEPSVAGT#PLQIAVDSAQEYGRT	34.611
NCU01004	RQNSTATKEPS#VAGT#PLQIAVDSAQEYGRT	15.812
NCU01004	RQNSTAT#KEPSVAGTPLQIAVDSAQEYGRT	14.053
NCU01004	RQNSTAT#KEPSVAGT#PLQIAVDSAQEYGRT	13.27
NCU01004	RQNS#TATKEPSVAGTPLQIAVDSAQEYGRT	10.627
NCU01004	RQNS#TATKEPS#VAGT#PLQIAVDSAQEYGRT	0
NCU01004	RQNST#ATKEPSVAGT#PLQIAVDSAQEYGRT	0
NCU01004	RQNSTAT#KEPS#VAGTPLQIAVDSAQEYGRT	0
NCU01004	RQNST#ATKEPSVAGTPLQIAVDSAQEYGRT	0
NCU01004	RQNSTATKEPS#VAGTPLQIAVDSAQEYGRT	0
NCU01017	RAHAQDFFEPS#PKA	1000
NCU01017	RKGS#LPPRR	1000
NCU01017	RERS#LS#PFSKRL	57.602
NCU01017	RSLS#PFSKR	48.751
NCU01019	RMGS#EVAARI	1000
NCU01019	RSSPSPGGIPY#AYGQLPANANPNDPKT	20.98
NCU01019	KSITS#GTTFNALDEKE	19.215
NCU01019	RIPPPLSTIAPSTSNT#SSPAPAVIPRK	17.017
NCU01019	RIPPPLSTIAPST#SNTSSPAPAVIPRK	0
NCU01019	RIPPPLSTIAPS#TSNTSSPAPAVIPRK	0
NCU01036	RTFFMKSQTHLTTTT#ELDALAATARG	13.839
NCU01036	RTFFMKS#QTHLTTTTELDALAATARG	10.376
NCU01036	RTFFMKSQTHLTT#TTELDALAATARG	0
NCU01036	RTFFMKSQTHLTTT#TELDALAATARG	0
NCU01047	RNAAIEGDT#DGEDGVHILGRD	1000
NCU01047	RS#LTAGLVKRN	23.981
NCU01047	MPSS#EGPPALSRT	23.455
NCU01047	KRNTS#SGSSGQAMAAMAARQ	0
NCU01047	KRNTSS#GSSGQAMAAMAARQ	0
NCU01047	KRNTSSGS#SGQAMAAMAARQ	0
NCU01047	KRNTSSGSS#GQAMAAMAARQ	0
NCU01065	RSLDVIPGLTAPNSTAGS#ISGRDPEKQ	44.037
NCU01065	RSLDVIPGLT#APNS#TAGSISGRDPEKQ	18.383
NCU01065	RSLDVIPGLTAPNST#AGS#ISGRDPEKQ	12.064
NCU01065	RSLDVIPGLTAPNS#T#AGSISGRDPEKQ	10.364
NCU01065	RSLDVIPGLTAPNST#AGSISGRDPEKQV-	0
NCU01065	RSLDVIPGLTAPNS#TAGSISGRDPEKQV-	0
NCU01068	RTNSRNVY#DEQEVETEAPPVRM	39.824
NCU01068	RTTS#NTVVNNGLGVRK	23.977
NCU01068	RISGTGSGTT#PPGSTYGVNQNVPNVSSLRG	23.01
NCU01068	RTNS#RNVYDEQEVETEAPPVRM	14.498
NCU01068	RISGTGSGT#TPPGSTYGVNQNVPNVSSLRG	0
NCU01068	RIATNDNVFADRDDDNT#SDTGSPDNWCTRS	0
NCU01068	RS#ASPATS#IGSLTRT	0
NCU01068	RS#ASPATSIGSLTRT	0
NCU01078	RSSS#PAPPLPSLAPNASISTIPRQ	22.222
NCU01083	KGALATT#PGEDADDSRR	18.547
NCU01083	KGALATTPGEDADDS#RRSWGAAAKQ	12.333
NCU01083	KMNGDHWYLYITSPT#SSLT#PPRTPTSSRG	0
NCU01083	KMNGDHWYLYITSPTS#SLT#PPRTPTSSRG	0
NCU01083	KMNGDHWYLYITSPTSS#LT#PPRTPTSSRG	0
NCU01083	KMNGDHWYLYITSPTSSLT#PPRTPTSSRG	0
NCU01083	KMNGDHWYLYITSPTS#SLTPPRTPTSSRG	0
NCU01085	KATVGGFPDFNS#PVSTLTSTRG	61.143
NCU01085	KGTITSAIS#SPIARQ	40.915
NCU01085	RKSSS#IVQKPVEEFDKTAQVMSQGPPVIRR	0
NCU01100	RAGGNS#S#DDEETGAETGAGTARPTRF	37.491
NCU01100	RAGGNSS#DDEETGAETGAGTARPTRF	20
NCU01100	RAGGNS#SDDEETGAETGAGTARPTRF	0
NCU01118	KSPEPAES#AS#EDELKEQKPPQKE	49.409
NCU01144	RAAPEPPQETVQPVS#PPLPHEDEEQPKA	17.247
NCU01144	KQMPILRPPTQTGGT#SPPQHPDDIYRM	14.04
NCU01144	KQMPILRPPTQTGGTS#PPQHPDDIYRM	0
NCU01145	RKS#DVS#EAATPSSKK	96.097
NCU01145	RKS#DVSEAATPSSKK	76.997
NCU01146	KKVEVSEPLS#GSESAGATSGGEKN	58.252
NCU01146	KKVEVSEPLSGS#ES#AGATSGGEKN	39.54
NCU01146	KKVEVSEPLSGS#ESAGATSGGEKN	39.54
NCU01146	KKVEVSEPLS#GS#ES#AGATSGGEKN	36.036
NCU01146	KKVEVSEPLS#GS#ESAGATSGGEKN	35.354
NCU01146	KKVEVSEPLSGSES#AGATSGGEKN	27.73
NCU01146	KKVEVSEPLS#GSES#AGATSGGEKN	20.977
NCU01150	RS#NGGFGATVRF	153.63
NCU01150	RSAS#SIFPLGSKK	23.977
NCU01150	RGRPISPASTNPFDMLDHAPLPPQPLS#TQSTGTLQNRN	23.014
NCU01150	RESVMALGMEWTNGRHS#PDAFANLSARS	7.3936
NCU01154	RSYDVDKHPS#PRA	50.925
NCU01154	RLPPGQLPLSAYPVS#PRH	32.743
NCU01157	RSASGTSTPNSGSSRPAT#PPLGPVEDEYRL	13.281
NCU01157	RSASGTS#T#PNSGS#SRPATPPLGPVEDEYRL	0
NCU01157	RSASGTS#T#PNSGSS#RPATPPLGPVEDEYRL	0
NCU01157	RSASGTS#T#PNSGSSRPAT#PPLGPVEDEYRL	0
NCU01157	RSASGTST#PNS#GSSRPATPPLGPVEDEYRL	0
NCU01157	RSASGTS#TPNSGSSRPAT#PPLGPVEDEYRL	0
NCU01157	RSASGTST#PNSGSS#RPATPPLGPVEDEYRL	0
NCU01157	RSASGTST#PNSGSSRPAT#PPLGPVEDEYRL	0
NCU01157	RSASGTS#TPNSGSS#RPATPPLGPVEDEYRL	0
NCU01157	RSASGTST#PNSGSSRPATPPLGPVEDEYRL	0
NCU01158	RT#GSPEGRFPIAVPVEHQQRQ	21.558
NCU01161	RQELANTLLKPSTSSS#HVNEM*PDLTRS	1000
NCU01161	RSISGPIS#PGDDAPPDVPNTRPPAASPEPSSVPRK	10.117
NCU01161	RSIS#GPISPGDDAPPDVPNTRPPAASPEPSSVPRK	0
NCU01161	RQELANTLLKPS#TSSSHVNEM*PDLTRS	0
NCU01161	RQELANTLLKPST#SSSHVNEM*PDLTRS	0
NCU01161	RQELANTLLKPSTSS#SHVNEM*PDLTRS	0
NCU01161	RQELANTLLKPSTS#SSHVNEMPDLTRS	0
NCU01161	RQELANTLLKPSTSS#SHVNEMPDLTRS	0
NCU01161	RSNTVS#S#VRSGYAASAQRS	0
NCU01164	RVTSSEPVVFTGEAPVDVDATSFFFKDEEEAQPT#PKK	146.57
NCU01166	RRTSVS#AESLKPVTDNSDNWSPPVHPKT	17.475
NCU01166	RLVEEDENDTIT#SPTTPHFGVKN	17.005
NCU01166	RLVEEDENDT#ITSPTTPHFGVKN	16.237
NCU01166	RRTS#VSAESLKPVTDNSDNWSPPVHPKT	11.681
NCU01166	RRTSVSAESLKPVT#DNSDNWSPPVHPKT	0
NCU01166	RRTSVSAESLKPVTDNS#DNWSPPVHPKT	0
NCU01166	RLVEEDENDTITSPT#TPHFGVKN	0
NCU01167	MPLITTIHESLPYIDPEPTPS#ERS	15.279
NCU01172	RAPS#PALAPGSRA	127.22
NCU01172	RKS#VDSLSPIPDAGRF	69.855
NCU01176	RKAT#QEEIEAPFGTSGLLGNIYEERK	146.44
NCU01178	RIHIPGLDPQFTPGS#PEDIRI	35.84
NCU01178	RIPVPSIYSSNLPPIDGISS#PVEPSSMDNVLTRPPEKV	15.276
NCU01178	RIPVPSIYSSNLPPIDGIS#SPVEPSSMDNVLTRPPEKV	0
NCU01180	RFSTELERPARLS#LDDDPYGTGSAGRL	14.735
NCU01180	RLLSEDEDGQT#SDQGDNSPNLQRR	0
NCU01186	KFLES#AEEESTLLFKE	126
NCU01186	RTKSS#LEDILGKKL	17.98
NCU01186	RTKS#SLEDILGKKL	14.04
NCU01187	RS#IGTAVYVAPEVRT	53.702
NCU01189	KAT#TSSDHDMMDGLSPSLRQ	19.228
NCU01193	RLSAHQSNGAPS#PPPTPACSGHQLGVKT	62.559
NCU01193	RTVS#KIEAMEEGHSLGYATRA	29.975
NCU01195	RQS#LTSFQHAGHLKW	0
NCU01197	RRHS#LALADAKKA	1000
NCU01197	RTRS#DSKVPVGEAPEARL	52.221
NCU01197	RTRSDS#KVPVGEAPEARL	52.221
NCU01197	RSGS#ISGGQNTGDDNGNAEGGLRRR	30.991
NCU01197	KTDLSKS#PPCLTIRS	25.7
NCU01197	RTGS#RNFDGNWRN	20.977
NCU01197	RS#QSMAVGANGRG	17.98
NCU01197	RSGS#IS#GGQNTGDDNGNAEGGLRRR	17.027
NCU01197	RTTSTFQFPAAPAPGS#SEKSEDDAKT	12.064
NCU01197	RSGSIS#GGQNTGDDNGNAEGGLRR	0
NCU01204	KEQEITSLSHKNS#VLESEVEKLETQVKE	16.617
NCU01204	KEQEITS#LSHKNSVLESEVEKLETQVKE	0
NCU01204	KEQEIT#SLSHKNSVLESEVEKLETQVKE	0
NCU01204	KEQEITSLS#HKNSVLESEVEKLETQVKE	0
NCU01205	RSVSEAARPAS#AAASNQQQSGPRP	17.987
NCU01206	RAAGIEDIEGT#PDAEAKS	1000
NCU01211	RLAAVQSAPGSGRPAHAAIAEERS#SIDTLAERL	0
NCU01220	RGARS#PQS#PQESVSDVGLRV	96.593
NCU01220	RGARS#PQSPQESVSDVGLRV	67.976
NCU01220	RSPQS#PQESVSDVGLRV	36.242
NCU01220	RSHS#PSAESGFSAASGVSGVSAISAISAGSVTRA	28.353
NCU01220	RSHSPS#AESGFSAASGVSGVSAISAISAGSVTRA	0
NCU01220	RESESSS#DVGSDEIVIVDRD	0
NCU01224	KLPS#VYPTSRC	46.206
NCU01238	RGPDSVS#PSNTLNGRT	42.69
NCU01238	RSNAQTPSDLRGES#PSRHPTEAAVNGHAKD	0
NCU01238	RIPREDS#SSGENCEQCGKG	0
NCU01238	RTGS#LSHHSPLHHSRY	0
NCU01240	RTSAATM*SS#NPGT#PPFSPGLNPGVPRI	1000
NCU01240	RTSAATM*SSNPGT#PPFSPGLNPGVPRI	1000
NCU01240	RTSAATMSSNPGT#PPFSPGLNPGVPRI	37.578
NCU01240	RTSAATMSSNPGTPPFS#PGLNPGVPRI	33.267
NCU01240	RTSAATMSSNPGT#PPFS#PGLNPGVPRI	27.327
NCU01240	KTEAPVLS#ASQSKSSLTSGSSSIKS	24.906
NCU01240	RTSAATMSS#NPGT#PPFSPGLNPGVPRI	20.015
NCU01240	RTSAATMS#SNPGT#PPFSPGLNPGVPRI	14.04
NCU01240	RILNRTS#AATMSSNPGTPPFSPGLNPGVPRI	0
NCU01240	RTSAATMS#S#NPGTPPFSPGLNPGVPRI	0
NCU01240	KTEAPVLS#AS#QSKSSLTSGSSSIKS	0
NCU01240	KTEAPVLSAS#QSKS#SLTSGSSSIKS	0
NCU01240	KTEAPVLSAS#QSKSS#LTSGSSSIKS	0
NCU01240	KSSLT#S#GSSS#IKSPGFSTSRI	0
NCU01240	KSSLT#S#GS#SSIKSPGFSTSRI	0
NCU01240	KSSLT#S#GSS#SIKSPGFSTSRI	0
NCU01240	KS#SLTS#GSSSIKSPGFSTSRI	0
NCU01240	KSS#LTS#GSSSIKSPGFSTSRI	0
NCU01240	KSSLT#S#GSSSIKSPGFSTSRI	0
NCU01240	KSSLT#SGSSS#IKSPGFSTSRI	0
NCU01240	KSSLTS#GSSS#IKSPGFSTSRI	0
NCU01240	KSSLTSGSSS#IKSPGFSTSRI	0
NCU01243	KDAGIPAEQCIS#EDEGNGRK	1000
NCU01243	RARGS#ISNDGSGAATGIRT	56.908
NCU01243	RSCVS#EEDKDIKDVAMQLMRL	20.471
NCU01243	RTMLT#PDPTVRS	19.225
NCU01243	RGLS#PSYNNADDEENNHHASRPPLRT	18.265
NCU01247	KAPAKFT#PEPTSLSKRK	98.625
NCU01247	KINGDAPSRPQT#PAETLASAPALALNSHASLPSRPKK	15.583
NCU01247	KINGDAPS#RPQTPAET#LASAPALALNSHASLPSRPKK	14.971
NCU01247	KINGDAPSRPQTPAET#LASAPALALNSHASLPSRPKK	13.024
NCU01247	KINGDAPSRPQT#PAET#LASAPALALNSHASLPSRPKK	10.364
NCU01247	KINGDAPS#RPQT#PAETLASAPALALNSHASLPSRPKK	8.2819
NCU01247	KINGDAPS#RPQTPAETLASAPALALNSHASLPSRPKK	7.3534
NCU01247	RQPLMET#TDNTATSSPTPTSTARR	0
NCU01249	RRGIGAGDSRPGASLGAAPDS#DDENPPTESQLSEDLPKM	42.33
NCU01249	RRGIGAGDS#RPGASLGAAPDSDDENPPTESQLSEDLPKM	0
NCU01249	RGIGAGDSRPGAS#LGAAPDSDDENPPTESQLSEDLPKM	0
NCU01252	KSAS#FSSRPTNIDVDQRA	11.565
NCU01253	RS#NSGTGGLLSRF	0
NCU01256	RGPATVLMPAIEIES#PQQHAQKKF	54.578
NCU01266	RRGS#NTFPLGEHNYRG	0
NCU01267	KHDVAMS#RLSPAGRT	16.241
NCU01267	RRFT#YDEMEHIRA	0
NCU01274	RRKAS#LPEDDPTVIPRT	107.44
NCU01277	RNMDS#KGEEEDLLPTPMPKD	113.08
NCU01277	KSSFNDPLT#PSRN	46.789
NCU01277	RSAASYS#PQEGRA	43.098
NCU01277	RALSHKS#SFNDPLTPSRN	23.981
NCU01277	RALS#HKS#SFNDPLTPSRN	17.98
NCU01277	RALSHKSS#FNDPLTPSRN	14.996
NCU01277	RKGSEYDGSEYGSES#DLEPSGLSPRL	0
NCU01282	KLHETGGSIPVHDKIS#LPAAGTGALKG	28.633
NCU01283	KIEVSEEKPET#PVAQEEIKA	111.07
NCU01283	KTAEAEQT#PIVEAVEAAEEPKT	99.657
NCU01283	KASEVDNT#PVESVAAPEVKA	80.976
NCU01283	KASEVDNT#PVES#VAAPEVKA	80.462
NCU01283	KAEDHDEKPIS#VEETVGESKA	75.441
NCU01283	KNVETAS#DPTIVQQGSSSPELGRS	42.69
NCU01283	KSVADAAEAVET#VAEPDSQVVESTPELKA	40.94
NCU01283	KGKDVEPPS#PTASKKD	33.554
NCU01283	KTVEEPQALEETAAVETS#DVEEAPVVEKTPATEAPKA	30.084
NCU01283	KDVEPPS#PT#ASKKDAHIKN	27.327
NCU01283	RSPTSPGS#PGASPASKN	22.225
NCU01283	KSTSS#VDAEAPEIVDETVPLSESFHIVEKE	21.549
NCU01283	KDVEPPS#PTAS#KKDAHIKN	20.98
NCU01283	KNVETASDPTIVQQGSSS#PELGRS	20.971
NCU01283	KKS#SISSVFKS	20.971
NCU01283	RALALAEAESQPVT#ESEAAHDEHEDSGAPNDAEKK	20.015
NCU01283	RALALAEAESQPVTESEAAHDEHEDS#GAPNDAEKKK	19.504
NCU01283	RSVAHSQTEAGSLIAERPRPES#NPQAVTEDVKS	19.475
NCU01283	RSPTS#PGSPGASPASKN	19.215
NCU01283	KQSSTASDES#VEAVSPTSSAGGTDPSSPTQAAAHRQ	17.478
NCU01283	KSVADAAEAVETVAEPDSQVVEST#PELKA	16.803
NCU01283	KNVETASDPTIVQQGSSSPELGRSS#TTRL	16.227
NCU01283	KQSSTAS#DES#VEAVSPTSSAGGTDPSSPTQAAAHRQ	15.285
NCU01283	KSTSSVDAEAPEIVDETVPLSES#FHIVEKE	13.27
NCU01283	RALALAEAESQPVTES#EAAHDEHEDSGAPNDAEKK	13.104
NCU01283	KQSSTASDESVEAVS#PTSSAGGTDPSSPTQAAAHRQ	12.336
NCU01283	RALALAEAES#QPVTESEAAHDEHEDSGAPNDAEKKK	9.4542
NCU01283	KSTSSVDAEAPEIVDET#VPLSESFHIVEKE	4.7987
NCU01283	KTVEEPQALEET#AAVETSDVEEAPVVEKTPATEAPKA	0
NCU01283	KTVEEPQALEETAAVET#SDVEEAPVVEKTPATEAPKA	0
NCU01283	KQSS#TASDES#VEAVSPTSSAGGTDPSSPTQAAAHRQ	0
NCU01283	KQSST#ASDES#VEAVSPTSSAGGTDPSSPTQAAAHRQ	0
NCU01283	KKQSSTASDESVEAVSPTS#SAGGTDPSSPTQAAAHRQ	0
NCU01283	KKQSSTASDESVEAVSPTSS#AGGTDPSSPTQAAAHRQ	0
NCU01283	KQSSTASDESVEAVS#PTS#SAGGTDPSSPTQAAAHRQ	0
NCU01283	KQSSTASDESVEAVS#PTSS#AGGTDPSSPTQAAAHRQ	0
NCU01283	KQSSTASDESVEAVSPT#S#SAGGTDPSSPTQAAAHRQ	0
NCU01283	KQSSTASDESVEAVSPT#SS#AGGTDPSSPTQAAAHRQ	0
NCU01283	KQSSTASDESVEAVSPT#SSAGGTDPSSPTQAAAHRQ	0
NCU01283	KEGDSPAS#EVVVPEATEVTPEPASGVVLETDEVRE	0
NCU01283	KNVETASDPTIVQQGS#SSPELGRS#STTRL	0
NCU01283	KNVETASDPTIVQQGS#SSPELGRSS#TTRL	0
NCU01283	KNVETASDPTIVQQGSS#SPELGRSS#TTRL	0
NCU01283	KNVETASDPTIVQQGSSSPELGRS#STTRL	0
NCU01288	RSMLGMSMANTS#LPNISLRQ	17.97
NCU01288	KTFGYGS#ESGFKLERA	17.017
NCU01288	RMGYGS#PGASGTGSPAVRPS#PTPSAASATARP	0
NCU01288	RRSMLGMSMANT#SLPNISLRQ	0
NCU01289	KKKPAGS#PVESVAIRT	87.44
NCU01289	RSAAVNPLDLHTLTTTGIPRS#PTRA	18.593
NCU01290	KWTEGYKDFSAAAES#EAAAAAAPAAEAAKV	41.59
NCU01290	RTGHFTPIPAGS#SPSKRD	23.981
NCU01290	KNY#SNLLVRT	23.977
NCU01294	RTTPGTTGNPVSPDQANTTSLNS#PVRT	40.94
NCU01297	RQPQQPHQPQQS#PVALPTPASVASSSSRA	88.801
NCU01297	RRPS#EDNSNPVYCPSTTDSNSMPLQAYRG	55.135
NCU01297	RRPSEDNS#NPVYCPSTTDSNSMPLQAYRG	12.333
NCU01303	RQQPYSQPSQPQS#SPHVQTQQLHQPISRS	0
NCU01303	RQQPYSQPSQPQSS#PHVQTQQLHQPISRS	0
NCU01310	RITRPAS#TRPRS	0
NCU01312	RLLT#PPTSRR	92.251
NCU01317	KIGPLGLS#PKK	1000
NCU01317	RQAAVS#VVPTASALVIRA	108.69
NCU01317	KS#VSFDEIVEIART	17.98
NCU01319	KGLLENEEQQVQQQQQPQS#PQEQQQPQPQQQQQQSPQQVQEVKW	33.84
NCU01324	KWQHS#PDGM*VHSPTLTPHAGAQEEENKRL	1000
NCU01324	KWQHSPDGMVHS#PTLTPHAGAQEEENKRL	17.999
NCU01324	KWQHS#PDGMVHS#PTLTPHAGAQEEENKRL	0
NCU01327	RSPSIS#VGGGGSPSAATAQLEAQLQSKS	22.218
NCU01327	RNAAISGAPGPLSPS#FLSPEGETAPDIYRKH	13.274
NCU01328	KQGTHDVHGS#PLKADDIKQ	0
NCU01330	RTFTVDSNPPQVDDAAKDS#LELKD	75.781
NCU01333	RSKSQIPES#SDGESSASATETVSKQ	0
NCU01333	RSKSQIPESS#DGESSASATETVSKQ	0
NCU01335	RNAS#GQHRPNLSISTKV	26.706
NCU01339	KGILFGTAPVPSSTSSS#GSPSPSTVDEDERQ	0
NCU01339	KGILFGTAPVPS#STSSSGSPSPSTVDEDERQ	0
NCU01339	KGILFGTAPVPSS#TSSSGSPSPSTVDEDERQ	0
NCU01339	KGILFGTAPVPSST#SSSGSPSPSTVDEDERQ	0
NCU01339	KGILFGTAPVPSSTS#SSGSPSPSTVDEDERQ	0
NCU01339	KGILFGTAPVPSSTSS#SGSPSPSTVDEDERQ	0
NCU01344	RASS#PVQES#PPPPPPPAAQQQQISGPIPRR	31.371
NCU01344	RGGGRGSSS#EAQQIVLPLSDTPIINRN	2.9758e-05
NCU01344	RAS#SPVQES#PPPPPPPAAQQQQISGPIPRR	0
NCU01344	RASS#PVQESPPPPPPPAAQQQQISGPIPRR	0
NCU01344	RASSPVQES#PPPPPPPAAQQQQISGPIPRR	0
NCU01344	RGGGRGSS#SEAQQIVLPLSDTPIINRN	0
NCU01345	RSGPLS#PAMLSGPTTSDYFGDHIRG	23.744
NCU01345	KLPPVAALASPSS#ILPPGSTPFPWGGSNSLRS	3.7296e-05
NCU01345	RSGPLSPAMLS#GPTTSDYFGDHIRG	2.7962e-05
NCU01345	KLPPVAALASPS#SILPPGSTPFPWGGSNSLRS	0
NCU01345	RSGPLSPAM*LS#GPTTSDYFGDHIRG	0
NCU01349	KTAPEVPIT#PGNEDTVRPEISSRR	13.283
NCU01361	RVPGAFGT#PPGGGGGGTRQ	80.462
NCU01362	RAAS#PALS#DVDTPSSPAHQPGKS	72.533
NCU01362	KSSHTAASVT#EDNDATMAAT#PEPSESRL	41.76
NCU01362	KSSHTAASVT#EDNDATMAATPEPSESRL	32.743
NCU01362	KSSHTAASVTEDNDAT#MAAT#PEPSESRL	19.474
NCU01362	RAASPALS#DVDT#PS#SPAHQPGKS	17.97
NCU01362	KSSHTAASVTEDNDAT#MAATPEPSESRL	6.6861
NCU01362	RAAS#PALS#DVDTPS#SPAHQPGKS	0
NCU01362	KYQIFEGSS#PAGGQMLEGVVHRK	0
NCU01362	RIRPSKVDSDLDS#IRSTPPPRA	0
NCU01366	RS#IELLRPVKR	1000
NCU01366	RTSGIAQEISPQTFYSNAPQRPES#PKL	47.125
NCU01366	RNMAFEPAGLIAQATAGS#PTASTRR	34.315
NCU01366	RTSGIAQEISPQTFYS#NAPQRPESPKL	23.981
NCU01366	RNMAFEPAGLIAQAT#AGSPTASTRR	16.237
NCU01366	RVNS#ATNIVDAADAAILGSPRK	11.559
NCU01369	RGNAGAGAGAGAGGGGGS#FSNRG	38.264
NCU01370	RVLEGAVS#DDEDEEQQIARE	1000
NCU01370	RDLASVPEEPES#PTEQTPSKK	46.206
NCU01370	RKRPLPADPYEVPDEDDAVPS#AKRQ	43.404
NCU01370	RDLASVPEEPES#PTEQT#PSKK	32.743
NCU01370	RDLASVPEEPES#PT#EQTPSKK	30.504
NCU01379	RPGS#PVAPGAADFSADAGQQSGRPLLKG	142.17
NCU01379	RKLDEQQS#VSPASARQ	19.223
NCU01386	RTGDVPSTNS#PDEAQASRD	42.69
NCU01386	RTTFRPAS#PEMVSSVPSKRL	38.738
NCU01386	RSSPT#ERPHSQLSNGIPGREEDLGLRS	10.643
NCU01391	RSSGSPSNNQNS#NGQSQSNATPSLPNGVSGTRS	36.691
NCU01391	RSSGSPSNNQNSNGQS#QSNATPSLPNGVSGTRS	12.34
NCU01410	RAIVDPGYVKEDT#PVLKE	96.927
NCU01413	RAQSATTSGPNGVSGLPRPGS#GM*GLRG	1000
NCU01413	RIIS#GNELSPLKI	128.19
NCU01413	RFSVLGGGVS#PAKQ	89.018
NCU01413	RIISGNELS#PLKI	78.437
NCU01413	KILQHQAQPQPLPESADS#PLSPVAKS	55.135
NCU01413	KSSEADNTTSPPIGRDPS#PPKS	44.625
NCU01413	RRGS#DVSATSNGDSGHHAPQPASMTSKI	39.824
NCU01413	RAQSATTSGPNGVSGLPRPGS#GMGLRG	34.283
NCU01413	KILQHQAQPQPLPESADSPLS#PVAKS	30.657
NCU01413	RYGGYGAPQAS#PTRR	23.981
NCU01413	RRGSDVS#ATSNGDSGHHAPQPASMTSKI	0
NCU01413	KILQHQAQPQPLPES#ADSPLS#PVAKS	0
NCU01414	KTM*M*DGGSLPSPTYTAT#IAQAAPSAIAAHRR	1000
NCU01414	RGSYNYNTQAVNSLPHDHGLAPEIGGS#PHQAGSGRA	36.278
NCU01414	RTAAAPSSYYS#AQGYHTPPRG	26.985
NCU01414	KTM*MDGGSLPSPT#YTATIAQAAPSAIAAHRR	25.228
NCU01414	KTM*MDGGSLPSPTY#TATIAQAAPSAIAAHRR	25.228
NCU01414	RKTMM*DGGSLPSPTYTAT#IAQAAPSAIAAHRR	20.013
NCU01414	RSMPSTPATTPPGSTIQS#MQNYPPVSQSYESSRQ	18.265
NCU01414	KTMM*DGGSLPSPTY#TATIAQAAPSAIAAHRR	18.255
NCU01414	RTAAAPSSYYSAQGYHT#PPRGQPSSSLYNVMSNERT	0
NCU01414	RTAAAPSSYYSAQGY#HTPPRGQPSSSLYNVMSNERT	0
NCU01414	RSMPST#PAT#TPPGSTIQSMQNYPPVSQSYESSRQ	0
NCU01414	RSMPST#PATT#PPGSTIQSMQNYPPVSQSYESSRQ	0
NCU01414	RSMPST#PATTPPGS#TIQSMQNYPPVSQSYESSRQ	0
NCU01414	RSMPST#PATTPPGST#IQSMQNYPPVSQSYESSRQ	0
NCU01414	RSMPSTPATTPPGS#T#IQSMQNYPPVSQSYESSRQ	0
NCU01414	RSMPS#TPATTPPGSTIQSMQNYPPVSQSYESSRQ	0
NCU01414	RSMPST#PATTPPGSTIQSMQNYPPVSQSYESSRQ	0
NCU01414	RSMPSTPATTPPGS#TIQSMQNYPPVSQSYESSRQ	0
NCU01414	RSMPSTPATTPPGST#IQSMQNYPPVSQSYESSRQ	0
NCU01414	RKTM*MDGGSLPSPTYT#ATIAQAAPSAIAAHRR	0
NCU01414	RKTM*MDGGSLPSPTYTAT#IAQAAPSAIAAHRR	0
NCU01414	RKTMM*DGGSLPSPTYT#ATIAQAAPSAIAAHRR	0
NCU01414	RKTMMDGGSLPS#PTYTATIAQAAPSAIAAHRR	0
NCU01414	RKTMMDGGSLPSPTY#TATIAQAAPSAIAAHRR	0
NCU01414	KTMM*DGGSLPSPT#YTATIAQAAPSAIAAHRR	0
NCU01414	RKTMMDGGSLPSPT#YTATIAQAAPSAIAAHRR	0
NCU01414	KTMMDGGSLPSPTYTAT#IAQAAPSAIAAHRR	0
NCU01420	RKAS#ISERL	46.206
NCU01427	RKAS#VAQISLPSMLPTSFSPYTMAPQPPQPPPNPDRF	25.884
NCU01427	RKASVAQIS#LPSMLPTSFSPYTMAPQPPQPPPNPDRF	0
NCU01431	RIAS#GQQVPDFNEIPEVEAALQTGKS	141.52
NCU01431	KALQASEAQGPAS#PTSTGAMDSLLEKL	46.206
NCU01431	RDSSVISLDRPDT#PESGLNMTAGVVTTIPYDPVSPDNRS	14.502
NCU01431	RDSSVISLDRPDTPES#GLNMTAGVVTTIPYDPVSPDNRS	0
NCU01431	RENS#SIKDSIEGEVKD	0
NCU01431	RENSS#IKDSIEGEVKD	0
NCU01432	RDLEQGFRDDS#DEEIDDRT	1000
NCU01435	RGAVVNS#QGPDTGFSGRD	106.18
NCU01435	KRDYT#SLVVTRW	20.971
NCU01438	RLVS#LIQGRL	1000
NCU01438	KTVPTESFFNFFSPPKAPTDDDES#TTSDIEERL	25.228
NCU01438	KAPTDDDESTT#S#DIEERL	23.981
NCU01438	KTVPTESFFNFFSPPKAPT#DDDESTTSDIEERL	12.336
NCU01438	KRADPPIAPTPQNTPLNTAPISSHAQQPGVAS#IKEEDLDRA	4.1338
NCU01438	KRADPPIAPTPQNTPLNTAPISS#HAQQPGVASIKEEDLDRA	3.5018e-05
NCU01438	KRADPPIAPT#PQNT#PLNTAPISSHAQQPGVASIKEEDLDRA	0
NCU01438	KRADPPIAPTPQNTPLNTAPIS#SHAQQPGVASIKEEDLDRA	0
NCU01438	KAPTDDDESTT#SDIEERL	0
NCU01438	RS#SGYIESLPTDVKR	0
NCU01438	RSS#GYIESLPTDVKR	0
NCU01439	REIAQPTGDKTAAQFSVSPST#FQS#PISSSSFMASALAHRS	20.013
NCU01439	REIAQPTGDKTAAQFSVSPSTFQS#PISSSSFMASALAHRS	10.28
NCU01439	REIAQPT#GDKTAAQFSVSPST#FQSPISSSSFMASALAHRS	0
NCU01439	REIAQPTGDKT#AAQFSVSPST#FQSPISSSSFMASALAHRS	0
NCU01439	REIAQPTGDKTAAQFS#VSPST#FQSPISSSSFMASALAHRS	0
NCU01439	REIAQPTGDKTAAQFSVS#PST#FQSPISSSSFMASALAHRS	0
NCU01439	REIAQPT#GDKTAAQFS#VSPSTFQSPISSSSFMASALAHRS	0
NCU01439	REIAQPT#GDKTAAQFSVS#PSTFQSPISSSSFMASALAHRS	0
NCU01439	REIAQPT#GDKTAAQFSVSPSTFQS#PISSSSFMASALAHRS	0
NCU01439	REIAQPTGDKT#AAQFS#VSPSTFQSPISSSSFMASALAHRS	0
NCU01439	REIAQPTGDKT#AAQFSVS#PSTFQSPISSSSFMASALAHRS	0
NCU01439	REIAQPTGDKT#AAQFSVSPSTFQS#PISSSSFMASALAHRS	0
NCU01439	REIAQPTGDKTAAQFS#VS#PSTFQSPISSSSFMASALAHRS	0
NCU01439	REIAQPTGDKTAAQFS#VSPSTFQS#PISSSSFMASALAHRS	0
NCU01439	REIAQPTGDKTAAQFSVS#PSTFQS#PISSSSFMASALAHRS	0
NCU01439	REIAQPTGDKTAAQFSVSPS#T#FQSPISSSSFMASALAHRS	0
NCU01439	REIAQPTGDKTAAQFSVSPS#TFQS#PISSSSFMASALAHRS	0
NCU01439	REIAQPT#GDKT#AAQFSVSPSTFQSPISSSSFMASALAHRS	0
NCU01439	REIAQPTGDKTAAQFSVS#PS#TFQSPISSSSFMASALAHRS	0
NCU01439	REIAQPTGDKTAAQFSVSPS#TFQSPISS#SSFMASALAHRS	0
NCU01439	REIAQPTGDKTAAQFSVSPST#FQSPISS#SSFMASALAHRS	0
NCU01439	REIAQPTGDKT#AAQFSVSPSTFQSPISSSSFMASALAHRS	0
NCU01439	REIAQPTGDKTAAQFS#VSPSTFQSPISSSSFMASALAHRS	0
NCU01439	REIAQPTGDKTAAQFSVS#PSTFQSPISSSSFMASALAHRS	0
NCU01439	REIAQPTGDKTAAQFSVSPS#TFQSPISSSSFMASALAHRS	0
NCU01439	REIAQPTGDKTAAQFSVSPST#FQSPISSSSFMASALAHRS	0
NCU01439	REIAQPT#GDKTAAQFSVSPSTFQSPISSSSFMASALAHRS	0
NCU01439	REIAQPTGDKTAAQFSVSPSTFQSPIS#SSSFMASALAHRS	0
NCU01439	KTAAQFS#VSPS#TFQSPISSSSFMASALAHRS	0
NCU01439	KTAAQFSVSPS#TFQSPIS#SSSFMASALAHRS	0
NCU01445	RNPS#PQPQTETSVTAAPPRRK	31.64
NCU01445	KAPVTATRTS#PS#PPSS#PGPAVSRT	10.364
NCU01445	KAPVTATRT#SPS#PPSS#PGPAVSRT	0
NCU01445	KFQDPSS#PNPSTMTPSKRL	0
NCU01449	RETSSKPNGEAPNPVTTPLVSGYVQTPPLLQADAGT#MSPSSPPADVTKS	0
NCU01451	RHCELSS#SPISNPDGFDELRD	0
NCU01451	RVAYISGGS#SPDALTRA	0
NCU01452	KFDLGALMSLHGES#GSDEAGQKVERE	36.687
NCU01452	KFDLGALMSLHGESGS#DEAGQKVERE	14.504
NCU01455	KVQPYLGALS#PVEKL	58.796
NCU01458	RRQTS#PGIDLDKS	43.098
NCU01458	RRQT#SPGIDLDKS	0
NCU01461	RS#NTAPNPSLSDHDPLSRQ	0
NCU01465	RIQT#PTGEVSVSRS	74.95
NCU01465	KKPDEDSPQADAIQT#PPTSATGPASQQKE	66.604
NCU01465	RNSGYPQSPQS#PVQSLMGKV	38.729
NCU01465	RSTTHLTPTPSRPSTQHGAT#TPPTGSSTLFSKS	3.7296e-05
NCU01465	RGLTSS#GSTSESKFDQDEIDAEEHDLLAQAGLLESARR	0
NCU01465	RRPVS#SHHAPPAYGDESTTTLALPINRL	0
NCU01465	RRPVSS#HHAPPAYGDESTTTLALPINRL	0
NCU01466	REAT#PNPINVPIVVRN	1000
NCU01466	REAETDATAGAAATQIPKS#PNITVTKD	50.51
NCU01468	RRPS#VAIIKEDPRS	1000
NCU01468	KSVPGRRPS#VNGRR	23.053
NCU01470	RQIES#DNELEDDDEGEVVSLAQRC	306.18
NCU01471	RTMS#DKTSNPLDKDQMQGLRG	3.1113e-05
NCU01478	RQTSQAAASNPT#S#PSQAASGQDGNNSTPRS	0
NCU01486	RTGGDIPDDIS#VAASSRV	70.505
NCU01486	RYTGKGS#QVTGTVASNVSRA	42.68
NCU01486	RVS#TSASLFTRY	40
NCU01486	RY#TGKGSQVTGTVASNVSRA	0
NCU01487	RELLLQNTAANAVS#RN	59.444
NCU01487	RRGSMVINTGYNT#NMIDDEYYTTASPIHSRL	45.836
NCU01487	RLISHS#PGPHPARA	33.554
NCU01487	RASSTS#LTGLHNAEEEAFERE	23.981
NCU01487	RSST#NLNYLSLAPLTSKL	23.977
NCU01487	KNRS#STNLNYLSLAPLTSKL	16.239
NCU01487	RRGSMVINTGY#NTNMIDDEYYTTASPIHSRL	0
NCU01487	RASS#TS#LTGLHNAEEEAFERE	0
NCU01487	RASST#S#LTGLHNAEEEAFERE	0
NCU01487	RASST#SLTGLHNAEEEAFERE	0
NCU01487	KNRSS#TNLNYLSLAPLTSKL	0
NCU01487	RSSTNLNY#LSLAPLTSKL	0
NCU01491	RSTT#PTPTTTEDLLKQ	22.218
NCU01491	RSATRS#PRPGSLAQAIAPPARA	0
NCU01491	RS#TTPTPTTTEDLLKQ	0
NCU01491	RST#TPTPTTTEDLLKQ	0
NCU01498	RALNGQTGLAS#PTSGTKE	61.688
NCU01498	RETHSKLPYTTY#VSTRW	23.981
NCU01498	KLPYT#TY#VSTRW	21.254
NCU01498	RTPSY#NDAYVNGTQRS	0
NCU01499	RNYFTNSYS#PPASTEAINGPVRQ	26.985
NCU01499	RNYFTNSY#SPPASTEAINGPVRQ	0
NCU01503	KKGVLLDDHHYFS#EEEPEAYTAPKK	41.831
NCU01503	KGVLLDDHHY#FSEEEPEAYTAPKK	0
NCU01504	KLFFIS#PPPS#PPHDWEQRM	1000
NCU01504	KAPVS#PASDGGSSSRPGAGGDFKE	96.209
NCU01504	KAPVS#PAS#DGGSSSRPGAGGDFKE	91.926
NCU01504	KANGPAVDLPCVTVDDMTDEADADGDIDMS#PVSDSPRT	49.885
NCU01504	KLFFISPPPS#PPHDWEQRM	29.785
NCU01504	RSRSST#LIFQPEKKA	15.569
NCU01509	RTLAAAVDVKS#PTAFNTLSNVYATAVDRS	39.54
NCU01509	RNSPLAPLTCQS#PNSSRRQ	10.696
NCU01522	RKT#SLSTTTSSSTPVLAPGGQVTRT	0
NCU01522	RKTSLSTT#TSSSTPVLAPGGQVTRT	0
NCU01522	RKTSLSTTT#SSSTPVLAPGGQVTRT	0
NCU01523	KNFDNGPSGSNEGHQNLSGQSIS#LSQTANDPQAKS	36.242
NCU01523	KNFDNGPSGSNEGHQNLSGQS#ISLSQTANDPQAKS	14.278
NCU01523	KNFDNGPSGSNEGHQNLS#GQSISLSQTANDPQAKS	10.234
NCU01523	KNFDNGPS#GSNEGHQNLSGQSISLSQTANDPQAKS	0
NCU01523	KNFDNGPSGS#NEGHQNLSGQSISLSQTANDPQAKS	0
NCU01527	RRNRS#PLRRT#PPVGPRG	1000
NCU01527	RRPAS#PLPPRDSVNSSAITSRS	84.044
NCU01527	RGRT#PPGASDSYVPSRS#PRR	34.475
NCU01527	RHNSVT#GNNANGPAASVSPSSGGPPTGPSNANNIPTGPRA	24.59
NCU01527	KQEQRPPAPEPAPTPTPVKS#PPRGPAALRA	18.035
NCU01527	RGRT#PPGASDSYVPS#RSPRR	17.985
NCU01527	RHNSVTGNNANGPAASVSPSS#GGPPTGPSNANNIPTGPRA	0
NCU01528	RVPTANVS#VVDLTARI	110.18
NCU01528	RTAAQNIIPS#STGAAKA	26.985
NCU01528	RTAAQNIIPSS#TGAAKA	17.97
NCU01534	KVQATAS#PNKAKV	33.182
NCU01535	RS#LSEIYEAHSRA	46.206
NCU01535	RDVGIQTS#PPPT#PSVRA	23.981
NCU01535	RYKDAYDDDDEDNMS#TYEDPTEMFHRD	19.223
NCU01535	RDVGIQTS#PPPTPSVRA	19.215
NCU01535	RDVGIQT#SPPPTPSVRA	17.97
NCU01535	RSLS#EIYEAHSRA	14.62
NCU01535	RYKDAYDDDDEDNMST#YEDPTEMFHRD	0
NCU01535	RDVGIQT#SPPPT#PS#VRA	0
NCU01535	RAMS#LPSRPGTAMSARS	0
NCU01539	KGMGIGELAS#PGQTGSVKS	53.481
NCU01540	RDVDAFDEQSGDT#DQERQ	34.315
NCU01540	RQLRPPT#RGSEQQRPLRA	12.782
NCU01542	KS#GGPMSPPILSLTEASAPRD	43.489
NCU01542	RSVAGTLS#PIDTAPRN	19.223
NCU01542	RSAQSSPKLPAQPT#NPLTPTPPPVAAEKPAVKS	0
NCU01543	KSPAT#PPPDIELPDSCVKI	36.242
NCU01543	KLEDDGPTSAPTPATMGT#PQMPQMNGVQVKA	16.241
NCU01543	RSLNPPDS#KQSPEMSKKG	14.504
NCU01546	RCDS#PTLAERD	74.95
NCU01547	MPATTAETLS#LVNRS	16.232
NCU01549	KELQEQLQMGGAIHETS#GSQSPVTNGGFNLEHELETEPAVRL	7.0811
NCU01549	KELQEQLQMGGAIHET#SGSQSPVTNGGFNLEHELETEPAVRL	0
NCU01549	KELQEQLQMGGAIHETSGS#QSPVTNGGFNLEHELETEPAVRL	0
NCU01549	KELQEQLQMGGAIHETSGSQS#PVTNGGFNLEHELETEPAVRL	0
NCU01552	RALGTAFKSS#PFGGSSHAKG	17.98
NCU01552	RALGT#AFKSSPFGGSSHAKG	10.368
NCU01552	RALGTAFKS#SPFGGSSHAKG	0
NCU01554	RM*YS#PNVPTLRH	1000
NCU01554	KDISKLDKPS#EPENS#EPEVDENGKPKK	87.32
NCU01554	RMYS#PNVPTLRH	46.021
NCU01554	KQTSLPVRES#PRM	43.406
NCU01554	KVIAKPVDS#VEKS#ASPAGSGRV	19.204
NCU01554	RDGSAQAGAS#QPANAQSADEAAEESRQ	8.087
NCU01559	RNAIPIINPATGITMTS#PPPSVSPARM	34.2
NCU01559	RNAIPIINPATGIT#MTSPPPSVSPARM	0
NCU01559	RNAIPIINPATGITMT#SPPPSVSPARM	0
NCU01569	RAEFGTPFS#PLDRF	42.239
NCU01569	RKGS#EVITDPAVSVVEPIYHLPEETIEGQFGLVKH	27.824
NCU01569	RKGSEVIT#DPAVSVVEPIYHLPEETIEGQFGLVKH	0
NCU01569	RFSSQLS#NRPSAERLDYFSDAINAPDADANKT	0
NCU01569	RFS#SQLSNRPSAERLDYFSDAINAPDADANKT	0
NCU01569	RFSS#QLSNRPSAERLDYFSDAINAPDADANKT	0
NCU01569	RVNPALSIIIPPPPGGIDSQVTT#PRA	0
NCU01569	RVNPALSIIIPPPPGGIDSQVT#TPRA	0
NCU01571	KALPTSSPT#ATTTTSSADFSSSLSTETPPAPESQTTGKS	12.769
NCU01571	KALPTS#SPTATTTTSSADFSSSLSTETPPAPESQTTGKS	0
NCU01571	KALPTSS#PTATTTTSSADFSSSLSTETPPAPESQTTGKS	0
NCU01571	KALPTSSPTATT#TTSSADFSSSLSTETPPAPESQTTGKS	0
NCU01571	KALPTSSPTATTT#TSSADFSSSLSTETPPAPESQTTGKS	0
NCU01575	RFSSPNS#DLEAQASAANKS	29.256
NCU01575	RFSS#PNSDLEAQASAANKS	17.46
NCU01575	RFS#SPNS#DLEAQASAANKS	0
NCU01575	RFS#SPNSDLEAQASAANKS	0
NCU01581	KTLDHEDVT#DNDEDEDEVLNKT	94.838
NCU01581	KMDVDEPEPEPES#EPEPSSKT	83.858
NCU01584	KNVS#PSALMGGTIKRL	20.98
NCU01584	KKRDSS#QFPEAIRQ	17.98
NCU01584	RKGSVPS#VAPFLPAGASASQSYNVNSTRN	0
NCU01584	RKIS#GSFGRPEAMRK	0
NCU01584	KKRDS#SQFPEAIRQ	0
NCU01597	RMFELDVGDARS#PQRL	1000
NCU01597	RPAPPFPRPLS#PGRG	1000
NCU01597	RKDS#IAHDQFSALIDRD	85.19
NCU01597	RGALPPEPSS#PLFRK	20.971
NCU01597	RHSSSIIGSSS#PPQSGSIYTPVPQKQ	16.232
NCU01597	RHSSSIIGSS#SPPQSGSIYTPVPQKQ	0
NCU01597	RKGVSS#PVRQPSLLGPGSARR	0
NCU01597	RGALPPEPS#SPLFRK	0
NCU01599	RQSS#ANGGVAMSRT	40
NCU01599	RLGLPPIKEPVEPERSEPINGLGIGT#PSKGGRS	34.914
NCU01623	RTQPS#PEQKEEILQQSIVRI	19.603
NCU01625	RDRVSDY#EMDEDDEAEMMALDARI	14.498
NCU01638	RADDGEEEGEERLEFDDEGYGGS#PEPEDRN	20.471
NCU01638	RLEFDDEGY#GGSPEPEDRN	0
NCU01640	KVVETANQHLSAMQS#PASSNSSPFRQ	39.427
NCU01640	KVVETANQHLS#AMQSPASSNSSPFRQ	8.6243
NCU01640	RQGS#PHSATLHDFSSLNMASPQVRL	0
NCU01645	RGHT#PSGQQSPFPSQLPPRPETNDRG	22.225
NCU01645	RGHTPSGQQS#PFPSQLPPRPETNDRG	20.258
NCU01645	RGHTPS#GQQSPFPSQLPPRPETNDRG	0
NCU01646	RRSS#VQDSEAGLLHESRR	22.588
NCU01646	RRS#SVQDSEAGLLHESRR	0
NCU01648	RAT#TASGADPFGDAARR	0
NCU01649	RSPS#MDSVVQCLLNDSRL	23.981
NCU01649	RSPSMDS#VVQCLLNDSRL	14.276
NCU01658	RRRS#SLVVADMPVPPHVSSPMVEKA	0
NCU01658	RRRSS#LVVADMPVPPHVSSPMVEKA	0
NCU01658	RALITPVY#TLLETPGSSGLQSKS	0
NCU01658	RALITPVYT#LLETPGSSGLQSKS	0
NCU01659	RTPLFNAFSQARPDS#GHGRPTTSKS	33.772
NCU01659	RSDS#GFAVATTLRE	20.977
NCU01659	KLSYNPSLSS#DNDIEGNTRS	17.005
NCU01659	KRLSNY#NSVIPPPEPLNADPDMHPLKRR	11.681
NCU01659	KS#GKGSPPSSVSPVSMHFPPAPTTPVSRS	0
NCU01659	KRLS#NYNSVIPPPEPLNADPDMHPLKRR	0
NCU01665	RDRDRS#PLSKPRD	57.602
NCU01665	REGS#VPANINGEMYISDGDFIKDIEVNDLRN	26.077
NCU01665	RDSAT#PDSTKPAVDPAAAAAAAAARI	20.004
NCU01665	RDSATPDST#KPAVDPAAAAAAAAARI	17.46
NCU01665	RDSATPDS#TKPAVDPAAAAAAAAARI	0
NCU01670	RRPS#PNAYEKM	93.675
NCU01675	KNDDS#DDEDDGMDIDDNTAKE	280.8
NCU01680	KQRS#LEDFVVSLQRV	141.33
NCU01680	KPKVEDDEDEDIDALIEDLES#HDGHDAEEEEEEATPGGGRV	137.67
NCU01695	RNGY#HDGMRSPNRPRG	14.509
NCU01695	RGNDRFDY#GRSTPPRGHPDDRG	0
NCU01697	RRNS#GGRFPINTGAGRN	67.248
NCU01702	RS#IIGSPSRI	97.623
NCU01702	RIGSHAPEFS#DVEKDAGTSVSTFGSVEDRF	49.409
NCU01702	RSIIGS#PSRI	42.013
NCU01702	RRRGS#QTPHATQNARS	20.98
NCU01702	RRRGSQT#PHATQNARS	12.62
NCU01722	RS#LGSLPSRA	67.976
NCU01722	RKQPTAVPPVAVTTPNQEISQPPS#PIRPITNSSKK	35.768
NCU01722	RRSS#LASPPPADENVAERQ	20.971
NCU01724	RRSS#GGPLPSFNVGGRV	26.985
NCU01724	RVS#SFFTGRT	18.547
NCU01724	RRS#SGGPLPSFNVGGRV	0
NCU01728	KGQLM*ASAATTPSS#PTISVQASTNRQ	1000
NCU01728	RQNS#GCVTPRI	97.623
NCU01728	KGQLMASAATTPS#SPTISVQASTNRQ	22.218
NCU01728	KGQLMASAATTPSS#PTISVQASTNRQ	17.98
NCU01728	RSLNDLDGGIGGFGFTGQHNPIAYNSPYSQSIPST#APGSPRI	0
NCU01729	RAAQS#AGTVLSNSPIRH	80.313
NCU01729	RSKS#WGAMVSGKD	52.221
NCU01729	KVPKS#PSSLSLRKG	36.036
NCU01729	KERNS#GDNGSVSGIVSHRD	31.301
NCU01729	RTIGSAFVNDYLPPQTDPVTAPDS#PSRG	29.354
NCU01729	RAATTAFSSSRPS#PVPSRS	25.103
NCU01729	RSES#PAEDLKPFAEHLAQNNDEKK	18.261
NCU01729	RAAQSAGTVLSNSPIRHDS#VNGRA	10.372
NCU01729	RAAQSAGTVLSNS#PIRHDSVNGRA	0
NCU01729	RAAQSAGTVLS#NSPIRHDSVNGRA	0
NCU01729	RAATTAFSS#SRPSPVPSRS	0
NCU01729	RS#KSWGAMVSGKD	0
NCU01731	RFSSASHNQHPMVS#PSNMAAPPYPRA	49.368
NCU01731	RFSSASHNQHPMVSPS#NMAAPPYPRA	9.4418
NCU01731	RLQTPS#ANTPPVLTGMPVSGMAYLDRPKL	0
NCU01731	RLQTPSANT#PPVLTGMPVSGMAYLDRPKL	0
NCU01731	RRT#ATPDTAKQEAYRQ	0
NCU01737	RRQS#SSSGTPGGGAGPGASGRN	40.915
NCU01737	KLLKDSYEPTAIPSPPRPWT#PNPEERQ	7.9306
NCU01737	RRQSS#SSGTPGGGAGPGASGRN	0
NCU01737	RRQSSS#SGTPGGGAGPGASGRN	0
NCU01741	RGGFRPAT#PNSRG	66.604
NCU01745	RAQNEQVVGS#FLGTKL	77.521
NCU01745	RRGS#VTLPPGVEEPTEWLKN	31.634
NCU01745	KAQTPASGAT#DRTPTAVTPAGELNESSSSQQQDGGQQQGGRS	0
NCU01745	KAQTPASGATDRT#PTAVTPAGELNESSSSQQQDGGQQQGGRS	0
NCU01745	KAQTPASGATDRTPT#AVTPAGELNESSSSQQQDGGQQQGGRS	0
NCU01745	KAQTPASGATDRTPTAVT#PAGELNESSSSQQQDGGQQQGGRS	0
NCU01745	KAQTPAS#GATDRTPTAVTPAGELNESSSSQQQDGGQQQGGRS	0
NCU01745	RRGSVT#LPPGVEEPTEWLKN	0
NCU01747	RTGVHYAQPYLT#PATS#PLSAPRG	38.212
NCU01747	RSM*S#MDFPGDGKDLMEERM	32.869
NCU01747	RSMS#MDFPGDGKDLMEERM	29.975
NCU01747	RTGVHYAQPYLTPAT#SPLSAPRG	0
NCU01747	RS#TLSLGRA	0
NCU01748	MAGPASPGNDGPT#FAPPPLPAGWIAQWDNASKKY	13.85
NCU01766	KLAEIQQLMGT#TPVSASDDDLPAWQVQAPKV	0
NCU01766	KLAEIQQLMGTT#PVSASDDDLPAWQVQAPKV	0
NCU01766	KLAEIQQLMGTTPVS#ASDDDLPAWQVQAPKV	0
NCU01766	KLAEIQQLMGTTPVSAS#DDDLPAWQVQAPKV	0
NCU01768	RSDFEFNGLDDDKELT#DDEAT#SPVDRR	97.623
NCU01768	RSDFEFNGLDDDKELT#DDEATS#PVDRR	73.438
NCU01768	RSDFEFNGLDDDKELT#DDEATSPVDRRR	26.706
NCU01768	RRRSVTSS#VVGLSNGSARE	17.98
NCU01768	RRRS#VTSSVVGLSNGSARE	8.2779
NCU01768	RSEGEADGYVVPGGEEFEATAT#P-	0
NCU01768	RRRS#VTSS#VVGLSNGSARE	0
NCU01768	RRRSVT#SSVVGLSNGSARE	0
NCU01768	RRRSVTS#SVVGLSNGSARE	0
NCU01777	RRHS#FADVPVRQ	1000
NCU01777	RRMS#EFGVGPYRT	137.14
NCU01777	RRAS#WLNDTSQPPPPPRQ	121.99
NCU01777	RSQSYSVGQLDPET#SLPSVATSAVLGGRS	12.483
NCU01777	RIWMSAINPASFAS#PTLGLQAPSGIGPGAVGVSRA	11.559
NCU01777	RKES#FASTSMSPTTSHPSTPAVDSGVGAWGTHPAASAVHGRS	7.2185
NCU01777	RKESFASTSMS#PTTSHPSTPAVDSGVGAWGTHPAASAVHGRS	0
NCU01777	RKESFASTSMSPT#TSHPSTPAVDSGVGAWGTHPAASAVHGRS	0
NCU01777	RKESFASTSMSPTT#SHPSTPAVDSGVGAWGTHPAASAVHGRS	0
NCU01777	RKESFASTSMSPTTS#HPSTPAVDSGVGAWGTHPAASAVHGRS	0
NCU01777	RKESFASTS#MSPTTSHPSTPAVDSGVGAWGTHPAASAVHGRS	0
NCU01777	RKESFAS#TSMSPTTSHPSTPAVDSGVGAWGTHPAASAVHGRS	0
NCU01777	RKESFAST#SMSPTTSHPSTPAVDSGVGAWGTHPAASAVHGRS	0
NCU01777	RLAEVLPSPT#SGIPPGSSGGSFFDNALAQQSVGSRD	0
NCU01777	RLAEVLPSPTS#GIPPGSSGGSFFDNALAQQSVGSRD	0
NCU01777	RLAEVLPS#PTSGIPPGSSGGSFFDNALAQQSVGSRD	0
NCU01777	RLAEVLPSPTSGIPPGSSGGS#FFDNALAQQSVGSRD	0
NCU01777	RGST#PDSEALASS#DDEVDPLRQEPPPTSTQAPKQ	0
NCU01777	RIWMSAINPAS#FASPTLGLQAPSGIGPGAVGVSRA	0
NCU01777	RGSTPDSEALASS#DDEVDPLRQEPPPTSTQAPKQ	0
NCU01777	RGSTPDSEALAS#SDDEVDPLRQEPPPTSTQAPKQ	0
NCU01777	RSQSYS#VGQLDPETSLPSVATSAVLGGRS	0
NCU01777	KVNEDDDDDS#TGSLQGASQQQSAEAKA	0
NCU01777	KVNEDDDDDST#GSLQGASQQQSAEAKA	0
NCU01777	RRASWLNDTS#QPPPPPRQ	0
NCU01780	RKPNDQQQEAQAAEPTVNQEPAS#PSRK	37.491
NCU01780	RKPNDQQQEAQAAEPTVNQEPASPS#RK	0
NCU01781	KS#PSLLNLRQ	17.98
NCU01781	RGEEAATS#PLTAASSCRA	0
NCU01782	RAAS#AANLDATPEVNGRP	170.15
NCU01782	RRPSHSS#ELSGADPTAKF	14.996
NCU01782	RRPSHS#SELSGADPTAKF	0
NCU01786	KNQYTFDS#VPPTPGPGVPKT	56.068
NCU01786	KAPTPNGENGKNQY#TFDSVPPTPGPGVPKT	0
NCU01786	KNQYT#FDSVPPTPGPGVPKT	0
NCU01789	RSM*S#APPQDLVPPQAGALSNLRG	1000
NCU01789	RRPS#APPILHPDELTPARL	190.82
NCU01789	RLIDFS#DEQDQPSVAKK	141.33
NCU01789	RHRLPS#IGEATQDNRE	84.402
NCU01789	KAPPPPS#PSPAAVAALMDGRQ	52.221
NCU01789	RNNVPVPAIPANFQQSSAASSNQAS#PDKVSQRQ	38.604
NCU01789	RSPKS#PVPMSPEDLINLATPRE	28.994
NCU01789	RGESITS#PISGRG	18.547
NCU01789	RSMS#APPQDLVPPQAGALSNLRG	14.616
NCU01789	RTPIAAGATPIVQSALS#PGGADPTTAVLRN	13.279
NCU01789	KFFSGHDDGRTPIAAGATPIVQS#ALSPGGADPTTAVLRN	12.124
NCU01789	RSQFNT#PSSARPPNGGFGRH	0.2653
NCU01789	KQQEVEPPMKS#PAMLLPSTVYTPPTSAFNRPFIQRS	0
NCU01789	RS#M*SAPPQDLVPPQAGALSNLRG	0
NCU01789	RGRSS#IDHSIGGRI	0
NCU01789	RGRS#SIDHSIGGRI	0
NCU01792	KLGGAGLPGGDDEEDS#DDDM*PPLEGEGEADKAEEAKD	1000
NCU01792	KLGGAGLPGGDDEEDS#DDDMPPLEGEGEADKAEEAKD	1000
NCU01793	RS#AGGKPTNAAPAGGIQKN	66.604
NCU01795	RMEADIDS#DDEGDDDAWNLEKL	1000
NCU01796	RVAVMLPVS#VKKE	1000
NCU01796	RRATLS#PLQPSRS	25.7
NCU01796	RRAT#LSPLQPSRS	0
NCU01797	RRVAS#APNAQGLFSKG	194.11
NCU01797	RHHNDGS#VPPS#PPDTPSLKV	62.595
NCU01797	RTNS#FVGTEEYIAPEVIKG	20.977
NCU01797	KDSNTVGFAEQKPNNDSSTS#LAAPDADGLGALPPPIRQ	19.223
NCU01797	KNGTSTSS#LPTIDTKS	18.547
NCU01797	RSTT#VVSEGNPLDESMSPTAHANPYFAHQGQPGLRH	15.276
NCU01797	RHHNDGSVPPS#PPDTPSLKVDGPEGSQQPTAATKEELARK	2.1242
NCU01797	KDSNTVGFAEQKPNNDS#STSLAAPDADGLGALPPPIRQ	0
NCU01797	KDSNTVGFAEQKPNNDSST#SLAAPDADGLGALPPPIRQ	0
NCU01797	RSTTVVS#EGNPLDESM*SPTAHANPYFAHQGQPGLRH	0
NCU01797	RSTT#VVSEGNPLDESMS#PTAHANPYFAHQGQPGLRH	0
NCU01797	RSTTVVS#EGNPLDESMSPTAHANPYFAHQGQPGLRH	0
NCU01797	RSTTVVSEGNPLDES#MSPTAHANPYFAHQGQPGLRH	0
NCU01805	RRVVGGEAEQALS#PTSSQIQTESKG	39.54
NCU01805	KFVPGGISIPEAPAPAPAPAT#TPGGSTEGGVHQRR	0
NCU01809	KKDAVEDS#DDAIEAADEAEAAKRN	1000
NCU01809	KESGTPTEEEKVT#DMVANPVITPEDWEKA	9.2855
NCU01813	RLEDMDALFGDSTNAFGTPTVSTPSLHAEVDPLVGPGS#PVPRL	71.572
NCU01817	RVGDGSVS#TPVTPISRS	40.197
NCU01818	RGQS#VPGPMAGRL	1000
NCU01818	RGGVDQPATPSVGES#PRK	61.688
NCU01818	RSAHSVSSLLSDHPQS#PRPGQFSGGGRS	27.754
NCU01818	RY#RSPTFSHSGAPLSNPPAGRK	9.4521
NCU01823	RIQT#MDRS#ELVNPPKT	1000
NCU01823	RRGS#S#PELGGNNMYRH	120.86
NCU01823	RFAQRPGS#PQPINPGSSSTKKD	111.62
NCU01823	RRGS#VPDLTAGGGGGDKRQ	84.402
NCU01823	RTADAGVQTDFTGDAAS#VQYRT	51.438
NCU01823	RRLS#S#PSLSSSERR	42.69
NCU01823	RFVSPFSTTGTPAPAS#PAPYPNTSPSSLAKL	21.96
NCU01823	RQWDKPAFET#SSLNENVSSDASRG	0
NCU01823	RTADAGVQTDFT#GDAASVQYRT	0
NCU01824	RLAQS#FVFGVKE	1000
NCU01833	RS#IDEPSPTNSQQKT	91.127
NCU01833	RIPLERPT#SPHVRQ	0
NCU01833	RIPLERPTS#PHVRQ	0
NCU01835	RTLS#PSSSHTSLCSMKS	20.977
NCU01835	RTLS#PSSSHT#SLCSMKS	0
NCU01838	RINS#LPFLSQPQETMATTIKV	91.127
NCU01838	RINSLPFLS#QPQETMATTIKV	21.96
NCU01842	KVEILPPALEPTPEVAEIPETDILITPGT#PERA	17.478
NCU01844	RASS#PTSLQASHLQQLFAKPDRE	18.255
NCU01844	RASSPT#SLQASHLQQLFAKPDRE	6.397e-06
NCU01844	RASSPTS#LQASHLQQLFAKPDRE	0
NCU01845	KKKQS#LENLADAEKEDRS	1000
NCU01845	RMPS#DPSAPPVEMRR	92.251
NCU01845	KAREEVVSSPDGT#PSFISIEDRL	45.543
NCU01845	KRIQSTSSGATLS#PAVAHAGPVIDITKA	26.598
NCU01845	KAREEVVSS#PDGTPSFISIEDRL	19.223
NCU01846	RSGEPLIEPPS#PEGEILGAMGPSAGDSPDANVHRG	92.523
NCU01846	RSDES#GEAPIGVAYGGRT	51.703
NCU01846	RKASTTIS#GGMPGVAYSDTTSPTRG	31.634
NCU01846	RKAS#TTISGGMPGVAYSDTTSPTRG	26.985
NCU01846	RKASTT#ISGGMPGVAYSDTTSPTRG	0
NCU01854	KVDPNAAAQQAVS#QTAEPTPEEEDALQQRL	0
NCU01855	RLPLATT#PRS	0
NCU01858	KSKTPT#LDNNLFGDDDIYNATPRR	0
NCU01871	RST#PAAVIEPQPQQQQPIELAEDVKRY	6.4775e-05
NCU01871	RS#TPAAVIEPQPQQQQPIELAEDVKRY	0
NCU01878	RIGT#PVSTDKEGKG	108.24
NCU01878	KSTPTLTTAPAAAVTTAPPT#PSTPTQPASLNKK	20.98
NCU01878	RSGTTT#PSTTAELSPEIRV	19.215
NCU01878	KKGGASVTPAATAPEPTATEDQPPMS#PAEGPATAELTAELQAEQARL	15.011
NCU01878	KLASMTSLAGSGS#RGSVDSARS	0
NCU01878	KLASMTSLAGSGSRGS#VDSARS	0
NCU01881	KAS#LNALNNEART	1000
NCU01882	RSIEGTTGPEPVLVGEKGEKGDS#SAGSRPDSATEVPAELVNEKG	21.818
NCU01882	KGDSSAGSRPDS#AT#EVPAELVNEKG	21.468
NCU01882	KGDSSAGS#RPDSAT#EVPAELVNEKG	5.871e-05
NCU01882	RSIEGTTGPEPVLVGEKGEKGDSSAGSRPDS#ATEVPAELVNEKG	0
NCU01882	KGEKGDS#S#AGSRPDSATEVPAELVNEKG	0
NCU01882	KGEKGDSSAGSRPDSAT#EVPAELVNEKG	0
NCU01882	KGEKGDSSAGS#RPDSATEVPAELVNEKG	0
NCU01882	KGDSS#AGSRPDSAT#EVPAELVNEKG	0
NCU01882	KMDEPVRSIEGT#TGPEPVLVGEKG	0
NCU01883	RSSYASSPPAS#SYSGYSGSQNQQRR	8.7034
NCU01883	RSSYAS#SPPASSYSGYSGSQNQQRR	0
NCU01883	RSSYASS#PPASSYSGYSGSQNQQRR	0
NCU01883	RIPS#AGGYPSRAPSPAASDRS	0
NCU01884	KIMS#PVDNSSTSVATARI	128.19
NCU01888	KNSPFSMAS#APPS#PAPQNGKG	46.47
NCU01888	KNSPFSMASAPPS#PAPQNGKG	28.746
NCU01888	KNSPFS#MASAPPS#PAPQNGKG	0
NCU01895	RVAS#PRPPTAMATRT	80.349
NCU01895	RRNS#GISLLTSSKS	77.152
NCU01908	RALS#MGQDKI	1000
NCU01908	KTLEPDGIS#GDERT	82.2
NCU01908	RSMVDLASPMSAGS#DEDLESRR	53.702
NCU01908	RSGSLEPKS#PVNILSFRQ	37.491
NCU01908	RIAQMVAASS#TPTTPNALERT	22.218
NCU01908	RTGT#FGQPQPDAPRT	17.98
NCU01908	RSNT#NEILSISTETASTPGISHAVTEVNMLPSRS	17.803
NCU01908	RSGS#PPNESIGLRY	15.569
NCU01908	RSAS#PNFSSPVSSNKPLPLPRPTDVYRR	0
NCU01908	RSMVDLASPMS#AGSDEDLESRR	0
NCU01908	RIAQMVAAS#S#TPTTPNALERT	0
NCU01908	RIAQMVAASST#PTTPNALERT	0
NCU01908	RS#GSPPNESIGLRY	0
NCU01910	KQGDAQPRS#PAQS#PQVNQGQFQPNQAQIRE	1000
NCU01910	RRNS#GIFSSLRN	95.955
NCU01910	RAVS#PEPLLYEHGPMTPPPTTVSFIRA	46.416
NCU01910	RQDPSKAPS#PPVQVDLAMRL	35.764
NCU01910	KQGDAQPRSPAQS#PQVNQGQFQPNQAQIRE	25.103
NCU01910	RVGAGTPVTSDAVS#DASVMTDETGGQQQRR	19.228
NCU01910	RS#GSAALPRD	19.223
NCU01910	RQS#IKSPVLLPRR	17.475
NCU01910	KTS#GQVLPQQHQTLASISESEKA	15.267
NCU01910	RVGAGTPVT#SDAVS#DASVMTDETGGQQQRR	0
NCU01910	RAVSPEPLLY#EHGPMTPPPTTVSFIRA	0
NCU01910	RRDSMEEENET#DLQKTEDETFTASEKR	0
NCU01912	RSGKKSPAPPPAYAPAY#APPPAYEAVPTSAVVSKN	31.913
NCU01912	RSGKKSPAPPPAY#APAYAPPPAYEAVPTSAVVSKN	9.251
NCU01918	RTS#PEVLLTPLTIARN	0
NCU01924	RDGPEQSNYPS#PPGDDEERRS	46.206
NCU01924	RGYPHSASEYPPPPQVQS#PSLHYPPFDDRD	28.746
NCU01924	RY#PPSPNYPYGPGAPAAPPPQPQQAAPRQ	12.776
NCU01924	RGYPHSASEYPPPPQVQSPS#LHYPPFDDRD	0
NCU01927	RS#IAGGSFSAAAAGPSRS	128.19
NCU01927	RSIAGGS#FSAAAAGPSRS	52.221
NCU01927	KASNSIPEPVT#PVS#DDGLYGSGDVHRS	50.344
NCU01927	KASNSIPEPVT#PVSDDGLYGSGDVHRS	33.606
NCU01927	KASNSIPEPVTPVS#DDGLYGSGDVHRS	26.413
NCU01927	KASNS#IPEPVT#PVS#DDGLYGSGDVHRS	12.323
NCU01927	KSINDNYSY#NSSSAYDYMGVGGGSGTGAGAGKA	0
NCU01927	KSINDNYSYNSS#SAYDYMGVGGGSGTGAGAGKA	0
NCU01927	KSINDNYSYNSSS#AYDYMGVGGGSGTGAGAGKA	0
[truncated: 8,114 more rows]

## Sheet: Phospho_D-Glc
Protein	Peptide	AScore Max
NCU09469	RFDGFTPTPAPVPVPGPAQSPAVPAAM*VS#PQATGSGPIRIPPLTPEKV	1000	D-Glc
NCU04799	RGNANFM*AAGRGASPIPGAPADLSAGS#FLQAQLATTQDPQAQKQ	1000	D-Glc
NCU04799	RGNANFM*AAGRGASPIPGAPADLS#AGSFLQAQLATTQDPQAQKQ	1000	D-Glc
NCU05791	RQEQDGM*PRPEGPNGPGGPGGPGGPQGPNPQGFQGNS#PPGQRN	1000	D-Glc
NCU05791	RQEQDGMPRPEGPNGPGGPGGPGGPQGPNPQGFQGNS#PPGQRN	1000	D-Glc
NCU01549	KELQEQLQM*GGAIHETSGSQS#PVTNGGFNLEHELETEPAVRL	1000	D-Glc
NCU02684	KSDVEM*ADASAAQTPAPESAAQT#QQTDDASPAASAAATSKS	1000	D-Glc
NCU02684	KSDVEM*ADASAAQTPAPESAAQTQQT#DDASPAASAAATSKS	1000	D-Glc
NCU09469	RSM*SGQSFDDVFGPSLNVPVQSPT#PPPAAASPVPQVQAFKA	1000	D-Glc
NCU06251	RSDSDAAS#RGPPTHDENGEEIQTQNISIPADM*VGCIIGRQ	1000	D-Glc
NCU00457	KAEAEKPVEAPAPAAEEEVKS#PGAAPANGVAADQKLPVKA	1000	D-Glc
NCU00419	KETPTSHQPEAQDDVS#M*ADAGEEGEEGDEEYEEGEGTKV	1000	D-Glc
NCU02252	KSATGFSELEASSLAVGLPEGLM*GNS#EVGHLNIGAGRV	1000	D-Glc
NCU01792	KLGGAGLPGGDDEEDS#DDDM*PPLEGEGEADKAEEAKD	1000	D-Glc
NCU00202	KASM*SAIANKFQDNEDAEPS#EGESSPFEEVSRPAARA	1000	D-Glc
NCU09248	KDVEQGAPS#PGEEPQM*NDPQDPHSSGLNQYEFEVKE	1000	D-Glc
NCU01792	KLGGAGLPGGDDEEDS#DDDMPPLEGEGEADKAEEAKD	1000	D-Glc
NCU02026	RGGGS#PVQGGQGQGGGPPPLLM*ANSFTSAAQGTTKS	1000	D-Glc
NCU07282	KGGLGYQPNQYGM*S#PQAPHGYASSPAGFGQSTLHRE	1000	D-Glc
NCU02809	RRPS#TPGGRPIPM*TVVEETPDSTGAVTHHEIEARH	1000	D-Glc
NCU02809	RRPST#PGGRPIPM*TVVEETPDSTGAVTHHEIEARH	1000	D-Glc
NCU00412	RGQS#VGDGKENDVPMVDADDEPAAKEEIVAIPLKKA	1000	D-Glc
NCU02318	RSQFAPM*DEDFVDTTATGPLPLPQNFS#PTSAGRH	1000	D-Glc
NCU02666	KGVNQPSAPSAPNLANAS#GEVVNSPVPM*DVDSRE	1000	D-Glc
NCU08420	RGLAGAS#NPALM*AGGLDAEGSDAEGEGETLAARK	1000	D-Glc
NCU00624	RAPSGNM*FGQY#GNFINDPAAQLASQFGQTAFKQ	1000	D-Glc
NCU03952	KKKDEDQDEDDVDMGDES#EDDEALEAAAAAHAKK	1000	D-Glc
NCU03226	MGDDM*EVDNAPLS#PQQEDAAASGGANANSAKV	1000	D-Glc
NCU06110	RGLSKPLLELM*PTLGT#DAFTFSPIRESTVSRA	1000	D-Glc
NCU03695	KGM*TYTIDALLGQNSPTPS#ISGTTLLDESTKA	1000	D-Glc
NCU00006	RSEM*DFDSDEDDTTGST#QQPPATAQDPEPQRL	1000	D-Glc
NCU00984	RM*GSITAFGATS#NSPGTAFGNAASNSFGGGRF	1000	D-Glc
NCU08132	RAQNGGPM*S#PGLGPDGGLAFPRPAFTQAHRN	1000	D-Glc
NCU02428	RTQS#LPPPALPQLVAEQHM*PIPPTDKDTKRL	1000	D-Glc
NCU15835	RDHHNPM*EDTAPIKFDDPNLVVAPLS#PTKKA	1000	D-Glc
NCU07058	KELLHDEQEMHDAMVEAGEIDS#EEEREALDRR	1000	D-Glc
NCU06223	RRTYASENDM*PSEGSY#PINFGPAAPFTPHKS	1000	D-Glc
NCU02404	RRRS#RT#PM*TGQGAPAGGQGIGYTGPPHRT	1000	D-Glc
NCU00824	RARQDEFEES#DDEDM*AQANGVFKPNGPQRR	1000	D-Glc
NCU04090	RLLTDAAPS#DDEDEGDLTQNVAM*IDRPQKT	1000	D-Glc
NCU06035	KAPEAAAEEEEEDVDLFGS#DDEEEDAEAARI	1000	D-Glc
NCU09552	RAAGEEAEDVGVPEDNDADDS#GDDEQHAERV	1000	D-Glc
NCU02404	RRRS#RTPM*T#GQGAPAGGQGIGYTGPPHRT	1000	D-Glc
NCU02404	RRRSRT#PM*T#GQGAPAGGQGIGYTGPPHRT	1000	D-Glc
NCU00692	KAAKVEDADEEGDDS#DFS#DDEEEEEEEKRE	1000	D-Glc
NCU02809	RQGTM*DPGAHELPGSDT#EDHYSDAISSPKA	1000	D-Glc
NCU04022	RQQQLLLEAAGGEDGEDAEM*QYDS#DGEPRF	1000	D-Glc
NCU01910	KQGDAQPRS#PAQS#PQVNQGQFQPNQAQIRE	1000	D-Glc
NCU05343	RGQLEEQHQPIALHSQSS#M*HSLNAAHTSRS	1000	D-Glc
NCU03315	RDLNS#DREDDVADRHHDEADGMEDEEPEFRS	1000	D-Glc
NCU04090	RLLTDAAPSDDEDEGDLT#QNVAM*IDRPQKT	1000	D-Glc
NCU02809	RQGTM*DPGAHELPGS#DTEDHYSDAISSPKA	1000	D-Glc
NCU05200	RTNGDIDM*SSADANT#PTEDFDGHYEEEPRH	1000	D-Glc
NCU09469	RAPS#RHGS#RDQAPAAAAAAAAALPIEPVRT	1000	D-Glc
NCU00824	RARQDEFEES#DDEDMAQANGVFKPNGPQRR	1000	D-Glc
NCU07551	KKVEQPS#EDEAES#ES#EEEAAGALAEKRK	1000	D-Glc
NCU07747	RAASM*APSVAPTFSTT#DTAVAQIVDIGKG	1000	D-Glc
NCU04005	RTM*THTATSNT#NPPPS#NQPQQQQGGIKG	1000	D-Glc
NCU04535	RRAEPEPEPEPMDLDDPPS#PEEQRPAPPRM	1000	D-Glc
NCU09352	RDSGRGGS#AAPPPLKEGEDSLQIM*VPDRT	1000	D-Glc
NCU09521	KM*QGEDGEDS#DDEDS#DDEDTDPILEHKS	1000	D-Glc
NCU07747	RAASM*APSVAPT#FSTTDTAVAQIVDIGKG	1000	D-Glc
NCU07747	RAASM*APSVAPTFSTTDT#AVAQIVDIGKG	1000	D-Glc
NCU04005	RTM*THTATSNTNPPPS#NQPQQQQGGIKG	1000	D-Glc
NCU00712	RTST#PAPAAAAGLTM*TSSNPNAAAVERS	1000	D-Glc
NCU04611	RDLIDGEAELDDEEDDES#FDEEAGDRPRR	1000	D-Glc
NCU05498	RRASSS#ANGVM*NINDLEAQGTDLQIAKE	1000	D-Glc
NCU03126	RRKT#AT#PAEEAEPAKPVVAPAS#PENKK	1000	D-Glc
NCU06199	RAGTVPSRFPAGAGVNS#M*LNIPALSAKT	1000	D-Glc
NCU04005	RTM*THTATSNT#NPPPSNQPQQQQGGIKG	1000	D-Glc
NCU01999	RNNNDNNNNDDGGPNS#GLGENPPFLQIRT	1000	D-Glc
NCU04216	KVLVANSGPVNVST#PEPPALM*ENPENRQ	1000	D-Glc
NCU05498	RRASS#SANGVM*NINDLEAQGTDLQIAKE	1000	D-Glc
NCU01240	RTSAATM*SS#NPGT#PPFSPGLNPGVPRI	1000	D-Glc
NCU06199	RAGT#VPSRFPAGAGVNSM*LNIPALSAKT	1000	D-Glc
NCU08875	RRRQS#S#AAGQAGM*PVNLSGTGLTSPKA	1000	D-Glc
NCU03887	RAGSVENLAALLHM*HST#AVPPAALTSRL	1000	D-Glc
NCU07674	RLPS#PPPAPEIQIGPTS#PAM*GPIANRQ	1000	D-Glc
NCU01362	KSSHTAASVT#EDNDATM*AATPEPSESRL	1000	D-Glc
NCU03887	RAGS#VENLAALLHM*HSTAVPPAALTSRL	1000	D-Glc
NCU05285	RTATPNTPASTSNM*AS#YPPPPPNGAGRG	1000	D-Glc
NCU06654	KRES#FNGAAIVKPEPNLNNEDAEGHQARA	1000	D-Glc
NCU06338	KLAS#DDEDDLDGDDVVM*KDPAPAPARS	1000	D-Glc
NCU03509	RVDAATLPAYEAGS#VAEAQQEDFM*TRN	1000	D-Glc
NCU00420	RLQQQS#AGFKAPEIPDRDKDGGHFAAKT	1000	D-Glc
NCU01161	RQELANTLLKPSTSSS#HVNEM*PDLTRS	1000	D-Glc
NCU04747	RSHS#EDQPREPIQGGLLSPDM*VPAKKE	1000	D-Glc
NCU01240	RTSAATM*SSNPGT#PPFSPGLNPGVPRI	1000	D-Glc
NCU00073	RRKSM*TNT#GANVAALAAALQQESGDKA	1000	D-Glc
NCU02794	RM*QASTPPPAYSS#VTPNASSNYPAEKQ	1000	D-Glc
NCU03263	KIVT#GVAGVPLKGGAAVAGAVGHGVGKG	1000	D-Glc
NCU03509	RVDAATLPAY#EAGSVAEAQQEDFM*TRN	1000	D-Glc
NCU00073	RRKS#M*TNTGANVAALAAALQQESGDKA	1000	D-Glc
NCU03591	RTYLPRDEEPVDES#DEDEALTM*NGGRL	1000	D-Glc
NCU10337	RS#RQGS#QNQLVVQIAPAPGPAAPNPKG	1000	D-Glc
NCU00073	RRKSM*T#NTGANVAALAAALQQESGDKA	1000	D-Glc
NCU00650	RGAASSGVEDEDDDY#DEDM*EGGELQRL	1000	D-Glc
NCU06265	KAVS#LPGAPVDKEQAQQHGNQALEGLRT	1000	D-Glc
NCU06110	RGLSKPLLELM*PTLGTDAFTFS#PIRE	1000	D-Glc
NCU06338	KLAS#DDEDDLDGDDVVMKDPAPAPARS	1000	D-Glc
NCU00627	REKEREPS#PPPQPQQPQVIKGPVIERE	1000	D-Glc
NCU04439	REKGPLQPALLDAHS#DVEEDPLALLRS	1000	D-Glc
NCU06039	RDANGGRISPT#LAQQTM*SHPPPLLRL	1000	D-Glc
NCU07458	RKLNSQTIGVM*IT#ASHNPAVDNGVKI	1000	D-Glc
NCU09496	RKNS#VAGPGPNAAAQAAVTAAM*RPRA	1000	D-Glc
NCU00824	RQGFGMS#DDQEDELDDMDEDENKDVRR	1000	D-Glc
NCU02036	RGS#SPPAAAVGGSSAM*GSSRPPSGRN	1000	D-Glc
NCU02036	RGSS#PPAAAVGGSSAM*GSSRPPSGRN	1000	D-Glc
NCU09217	RELDNAPS#RKNT#PVPPPPM*GGPPKG	1000	D-Glc
NCU09496	RANTISHVDTTT#M*QLIAAANAQAARA	1000	D-Glc
NCU06039	RADSTLS#DGM*LPGSQAYELANPQSRT	1000	D-Glc
NCU08875	RRQSS#AAGQAGM*PVNLSGTGLTSPKA	1000	D-Glc
NCU04747	KAQQPPPSSSQTVM*PVPPS#PVIRPKE	1000	D-Glc
NCU01728	KGQLM*ASAATTPSS#PTISVQASTNRQ	1000	D-Glc
NCU06738	RLGFIKDEPVEEAKEAES#PM*SPEPKQ	1000	D-Glc
NCU07012	KQEPEHVAAPEQAVS#PEPAPAPEPVRS	1000	D-Glc
NCU09259	KHFDFADGS#DPADAPQPGAPFDKKPKT	1000	D-Glc
NCU01452	KFDLGALM*SLHGES#GSDEAGQKVERE	1000	D-Glc
NCU06039	RADSTLSDGM*LPGS#QAYELANPQSRT	1000	D-Glc
NCU06039	RDANGGRISPTLAQQT#M*SHPPPLLRL	1000	D-Glc
NCU02236	KIGADAVGEAADS#DVDM*AEAAPAKS	1000	D-Glc
NCU04189	RLTGTS#PM*SSPIRPGYGKPSPLARV	1000	D-Glc
NCU09217	RELDNAPS#RKNT#PVPPPPMGGPPKG	1000	D-Glc
NCU09212	RLVGLDENS#DEGEDVAM*HDVVNGKQ	1000	D-Glc
NCU00430	REAALGM*FPGAAEDEDS#EDDDTPRI	1000	D-Glc
NCU07192	RNELAELTSPTLTRPGS#M*SPVGFRM	1000	D-Glc
NCU03033	RRLS#QVAS#PGVPNAQAM*LNHASRS	1000	D-Glc
NCU00617	KHGVIPEKPPSPT#PM*IQEAIEEARR	1000	D-Glc
NCU00478	KSVGVPM*TTVTAPDS#PTAIPEATKM	1000	D-Glc
NCU00687	RRATT#DAAM*TLEEGQQKPTGILGRM	1000	D-Glc
NCU02358	RTQRHPS#FTQQAIQDLM*SHPPPNRH	1000	D-Glc
NCU02358	RTQRHPSFT#QQAIQDLM*SHPPPNRH	1000	D-Glc
NCU07192	RNELAELT#SPTLTRPGSM*SPVGFRM	1000	D-Glc
NCU08826	KEVQKPQQPPKPAVAS#PLPILEQAKK	1000	D-Glc
NCU04189	RLTGT#SPM*SSPIRPGYGKPSPLARV	1000	D-Glc
NCU03241	KKLM*AATQEES#DEEM*EDAKPNGKK	1000	D-Glc
NCU04724	RRVEPS#DDEDS#EVDEDENDPFADRN	1000	D-Glc
NCU09357	RVVEEIFS#EDEEEDQEPAPAPVEMRK	1000	D-Glc
NCU09492	RCGS#DEDEDEEDAPPEIDAQENAIKM	1000	D-Glc
NCU06259	REAS#DAAT#DDET#DDQAHGELVPRR	1000	D-Glc
NCU02684	KTAVS#EDEDVEM*ADASDEQPQTDKK	1000	D-Glc
NCU02793	KIIPEEVELPAS#PVEEVDVDELQRF	1000	D-Glc
NCU09212	RLVGLDENS#DEGEDVAMHDVVNGKQ	1000	D-Glc
NCU02236	KIGADAVGEAADS#DVDMAEAAPAKS	1000	D-Glc
NCU03033	RRLSQVAS#PGVPNAQAM*LNHASRS	1000	D-Glc
NCU03695	KAKS#VNGDFEGDEELVKKDEEFARV	1000	D-Glc
NCU06619	KKNDPNAIM*PYPES#NDEHVGEVRG	1000	D-Glc
NCU07739	RDAGEFELEGLMS#DEEDDDEVAARR	1000	D-Glc
NCU03241	KLM*AAT#QEESDEEM*EDAKPNGKK	1000	D-Glc
NCU02972	RAPPPGM*VRPPPRS#PS#PDRTHRG	1000	D-Glc
NCU03033	RRLS#QVASPGVPNAQAM*LNHASRS	1000	D-Glc
NCU08420	RS#NPALGQGLGIGFDPNANAIQPRG	1000	D-Glc
NCU08565	RAGSGDT#LLEDAM*DDKPLPPIPRE	1000	D-Glc
NCU00188	KHLEVNALADQISM*YPQQPQS#PKS	1000	D-Glc
NCU04189	RAISPM*PS#PANGGPYSPGLVSQRQ	1000	D-Glc
NCU04189	RAISPM*PSPANGGPY#SPGLVSQRQ	1000	D-Glc
NCU06871	RSSGAST#PNYGM*DYGNVLPAGQRS	1000	D-Glc
NCU08509	RAVES#PAPADQEDVEMADNEEKPRR	1000	D-Glc
NCU07221	RRES#VDGGSKPGM*ALQGDEGVVKG	1000	D-Glc
NCU08045	KEVLAPFSM*SHTNGRT#T#PVDSKF	1000	D-Glc
NCU09488	RDSST#APDLISDEAM*AAAAEANRI	1000	D-Glc
NCU16448	KKEES#DVEDVAAVDEIPANEEERA	1000	D-Glc
NCU03651	RRTS#ASNPM*SSVDLSTIEEALKM	1000	D-Glc
NCU01809	KKDAVEDS#DDAIEAADEAEAAKRN	1000	D-Glc
NCU02797	KTRS#HM*AFENTSTSIAAAQM*RN	1000	D-Glc
NCU03133	KLQAVEDQEMQDFDS#EEDEEKAKE	1000	D-Glc
NCU05548	REVNGGLAS#GVAT#PKPNPLEED	1000	D-Glc
NCU07714	KVTGM*DS#EDDNEDDLDDLPTLRE	1000	D-Glc
NCU10258	RVATTS#PPPHAT#PVLQHQQM*KV	1000	D-Glc
NCU03651	RRTSAS#NPM*SSVDLSTIEEALKM	1000	D-Glc
NCU06943	RKATS#EDVEM*VDAPDAAEPEKKK	1000	D-Glc
NCU04485	KGKKDEAEDES#DFEVEDDDIVQRE	1000	D-Glc
NCU07889	KHQPSPPVS#FSQPSPAGSM*GSRH	1000	D-Glc
NCU08045	KEVLAPFSM*SHTNGRTT#PVDSKF	1000	D-Glc
NCU04750	RAM*PEDDRRPPGSS#PASHLASRG	1000	D-Glc
NCU05936	RGT#PGPGNFPFS#PGLGGGPPPRS	1000	D-Glc
NCU00457	REGS#VPNS#PAPS#AALPVGRPKL	1000	D-Glc
NCU01932	RKLQELLANGIENVVEGEGRS#PKK	1000	D-Glc
NCU02797	KTRSHM*AFENTSTS#IAAAQM*RN	1000	D-Glc
NCU05638	RRDS#IIRPANLLNS#PIPAVGPKR	1000	D-Glc
NCU01266	RGHLLES#DDECAIDDAGPLDGLRD	1000	D-Glc
NCU07868	RAPSNISAPM*T#FGSFPGDNDRH	1000	D-Glc
NCU07868	RAPSNISAPM*TFGS#FPGDNDRH	1000	D-Glc
NCU00412	KRPLS#PPPGLGPPGGQQGLPIRS	1000	D-Glc
NCU00453	RRRPS#PIPGGGNADLEAGPGERG	1000	D-Glc
NCU00553	RQST#PPM*AQPTRPVFGVSLSKL	1000	D-Glc
NCU02430	RQAS#LDAGGNQQTIM*HGHIHRA	1000	D-Glc
NCU07693	KNQPPRPGS#AM*AHFSPVGTTRN	1000	D-Glc
NCU10258	RVATTS#PPPHATPVLQHQQM*KV	1000	D-Glc
NCU02245	RAPGNGS#PVVGPGGHGGVMFAKR	1000	D-Glc
NCU07839	RGGGGGGGS#VGGANALPLNNRRW	1000	D-Glc
NCU02001	RLDS#PADDGNS#EVDHMHGVERG	1000	D-Glc
NCU02972	RERPSPPAGM*VVPAPPS#PATKG	1000	D-Glc
NCU04258	RGSPPTAS#GALQM*SPGYENTRS	1000	D-Glc
NCU09842	RGFSVDPEENAGYM*TEY#VATRW	1000	D-Glc
NCU04095	RDGS#PEPLDPWAPEAFEEIHQKS	1000	D-Glc
NCU08960	KAEEKVEEKEES#DEDMGFGLFD	1000	D-Glc
NCU00979	KKEEKVEEKEES#DEDMGFGLFD	1000	D-Glc
NCU05485	RRYAEQQGS#DDEDESM*GVSSRT	1000	D-Glc
NCU02526	RRLS#ITTLGLSGTSPSASFM*RR	1000	D-Glc
NCU03488	KTIS#EDDEM*VFPGIEEAPLDRG	1000	D-Glc
NCU00443	KAAEEAAEKKEAEEDS#EDEKAE	1000	D-Glc
NCU01888	KNSPFSM*AS#APPS#PAPQNGKG	1000	D-Glc
NCU04611	REGFIVDEDEEDEAEDS#DARERR	1000	D-Glc
NCU00301	RDDDERS#DFGDEEILEAHVAKE	1000	D-Glc
NCU04747	KEKHS#LADIVPPQPVHNAEPRS	1000	D-Glc
NCU07788	RASLS#M*GPGPGQPGGPQQIRT	1000	D-Glc
NCU09030	RLAPPPPRPPS#PPKDLPGFQKI	1000	D-Glc
NCU08919	RATS#PNNPDDDDDVPM*KVERA	1000	D-Glc
NCU06515	RTM*SPPT#RRPGDRDQLYNPRQ	1000	D-Glc
NCU07425	RRLS#GGFHPPPDFLGDDFNNRS	1000	D-Glc
NCU00420	KEVGIACLS#PGFITHDPLM*KE	1000	D-Glc
NCU05688	KVIAGDDDS#DQEQDGDAKEPKA	1000	D-Glc
NCU06791	KS#VEPDENERPPAQQQQQQPKE	1000	D-Glc
NCU02094	RNPS#LM*GSDEAVSSLLHLKRG	1000	D-Glc
NCU10905	RSAS#PNPYGGSSNPGSM*NSRH	1000	D-Glc
NCU01795	RMEADIDS#DDEGDDDAWNLEKL	1000	D-Glc
NCU07788	RAS#LSM*GPGPGQPGGPQQIRT	1000	D-Glc
NCU02232	KLEELFDEM*DS#DDDEFPTTKA	1000	D-Glc
NCU04350	RST#PGPDDQM*IIEAIQGVLRE	1000	D-Glc
NCU00301	KHGAVLGEGDS#DDEDKAVAKQ	1000	D-Glc
NCU00521	KM*SVVNDSGVYLPPS#PVEKE	1000	D-Glc
NCU02012	REILDAPVRS#PAPAVPRPIKG	1000	D-Glc
NCU02589	KVAAPAAAS#PPPGPLQLPQRF	1000	D-Glc
NCU07246	RLKPIFEFQPGNES#PPPAPRH	1000	D-Glc
NCU07389	RNIQKPDPQPET#PIEDEPDRK	1000	D-Glc
NCU07481	RKPVPEQLKPAT#PEKPPMQRE	1000	D-Glc
NCU08951	KAVEAHLEKEGS#VDPEDVVKT	1000	D-Glc
NCU16652	KDGAAAAPPPEEPS#IDGVQRT	1000	D-Glc
NCU03875	REANDEDNDEDS#VLGLAPAKK	1000	D-Glc
NCU08417	RREDS#DGVPPPQELAEPGPKG	1000	D-Glc
NCU00470	KDVPKPAQKPPQQKT#PPQPRQ	1000	D-Glc
NCU00575	RRM*T#M*SSPEGFKDENVFRL	1000	D-Glc
NCU00541	RMGAGPGPRPHS#MVDFNDARG	1000	D-Glc
NCU00556	RQGM*TS#PVGYYTPGKPFDRE	1000	D-Glc
NCU00575	RRM*TM*SS#PEGFKDENVFRL	1000	D-Glc
NCU05715	RKVSM*EY#PEDPWNAPDLHKG	1000	D-Glc
NCU03725	RSYS#QVDQTPYTEM*VQDLRD	1000	D-Glc
NCU05715	RKVS#M*EYPEDPWNAPDLHKG	1000	D-Glc
NCU01047	RNAAIEGDT#DGEDGVHILGRD	1000	D-Glc
NCU00164	RKILLPDNM*PPS#PPLESAKV	1000	D-Glc
NCU07414	RGFS#NS#PM*EEDDEPQAERV	1000	D-Glc
NCU08417	REQAHMAGAGVPPRPNS#QPKS	1000	D-Glc
NCU10311	KKVEEES#EEVS#EEEEPVHRR	1000	D-Glc
NCU02666	RGM*S#M*PIPNAQGADVTPRS	1000	D-Glc
NCU03571	KLGDLM*VVSSPIPHS#PHGKE	1000	D-Glc
NCU03622	RVAS#PLNPTTLNQLNM*TTKK	1000	D-Glc
NCU08957	RIKT#GLGIAAVALAAAGAAKY	1000	D-Glc
NCU00436	RSST#M*GADFPPPPSPHSLRR	1000	D-Glc
NCU03176	RIRPDDKKS#PLLQPANEHKQ	1000	D-Glc
NCU01370	RVLEGAVS#DDEDEEQQIARE	1000	D-Glc
NCU02387	KRQAT#PDLEGVAGMFDEGH	1000	D-Glc
NCU02511	KEAFVFS#DDEDDEEDREEKL	1000	D-Glc
NCU03033	RAGPRS#PPQM*NSIPPGQRR	1000	D-Glc
NCU06512	RYTSQKLS#PLDEYFAM*GRG	1000	D-Glc
NCU07414	RGFS#NS#PMEEDDEPQAERV	1000	D-Glc
NCU07414	RGFSNS#PM*EEDDEPQAERV	1000	D-Glc
NCU07551	KLLPLELLES#DDEDDEVPRR	1000	D-Glc
NCU07831	RKDADAFM*ES#DDEVAAPKV	1000	D-Glc
NCU08417	KAVPVQPPS#PPPVQLPKPKH	1000	D-Glc
NCU04663	RKRS#PVPDGADSPTM*LPRS	1000	D-Glc
NCU01243	KDAGIPAEQCIS#EDEGNGRK	1000	D-Glc
NCU05715	RSGS#NVEENILVTLM*PEKE	1000	D-Glc
NCU08317	KVVNS#EGEEVVGGEGQQAKQ	1000	D-Glc
NCU08331	RRPGT#PPGAGM*SGDTSSRS	1000	D-Glc
NCU00219	KSEM*ASAS#PARPALSHTRS	1000	D-Glc
NCU00324	KNPMNAS#PQHQVVGT#PPRE	1000	D-Glc
NCU09824	REGEIS#PDFPPLGPPLPLRL	1000	D-Glc
NCU01504	KLFFIS#PPPS#PPHDWEQRM	1000	D-Glc
NCU02387	RQAT#PDLEGVAGM*FDEGH	1000	D-Glc
NCU03894	RKKS#GFSGFM*NSLVGSPKK	1000	D-Glc
NCU08065	KRPGS#PVPRPAAAADLPARS	1000	D-Glc
NCU11263	RTGFGTLSEM*STS#PSAQRT	1000	D-Glc
NCU04540	RAIAKAS#PPM*LPADEDTKV	1000	D-Glc
NCU06648	KRLS#QVNHPDFNMAGM*LKN	1000	D-Glc
NCU07658	RSNT#GPQGVSM*EIALESRS	1000	D-Glc
NCU07872	RSST#M*EQQQSGIPVSIQRV	1000	D-Glc
NCU08409	RGDKDVQS#VADELPIIGPKI	1000	D-Glc
NCU07412	KQADDVADDHDDS#AFDAGKA	1000	D-Glc
NCU09118	KNTDM*DVDS#DDDEPLGKI	1000	D-Glc
NCU07307	M*YGTGTGAQTGVTT#PRS	1000	D-Glc
NCU00627	RRAHS#EAPPHIDFDDEARY	1000	D-Glc
NCU02026	RGPRPFS#PQPQPLALNPKS	1000	D-Glc
NCU03799	RGPPT#PPPPVM*HS#PPRK	1000	D-Glc
NCU07389	KLAIPNEGGAVAGPVS#ARA	1000	D-Glc
NCU07830	KKAARPAQENIS#LGPQIRE	1000	D-Glc
NCU07831	RKDADAFMES#DDEVAAPKV	1000	D-Glc
NCU08072	RVGS#PAPGGGLVHPQPQRS	1000	D-Glc
NCU06648	KRLS#QVNHPDFNMAGMLKN	1000	D-Glc
NCU09212	KM*AAPVSEPNLGGS#PPRN	1000	D-Glc
NCU02394	RTAS#PM*QPPPLEPVQLKG	1000	D-Glc
NCU04485	KELLEEGDDQDFDS#DALRT	1000	D-Glc
NCU01432	RDLEQGFRDDS#DEEIDDRT	1000	D-Glc
NCU03559	KANIAVVADGAS#QAGLEKW	1000	D-Glc
NCU09993	RDGET#PELDEDGQPPAKRR	1000	D-Glc
NCU04807	RTPM*DS#DTEADLTDIKRA	1000	D-Glc
NCU02414	RLSSFAS#DDS#AAAVM*KL	1000	D-Glc
NCU02539	RRGDINGDPLRT#PAQIPRR	1000	D-Glc
NCU11323	RRQSWSQEQY#KHEM*QLRS	1000	D-Glc
NCU05559	RNAQSM*SS#LPTT#PTQRL	1000	D-Glc
NCU01845	KKKQS#LENLADAEKEDRS	1000	D-Glc
NCU02794	RIFKPM*S#PKLPGAADKA	1000	D-Glc
NCU02794	RLNIS#PIEKKPGLADRRG	1000	D-Glc
NCU02977	RRQNS#IEDLIPDNEELRE	1000	D-Glc
NCU03799	RGPPT#PPPPVMHS#PPRK	1000	D-Glc
NCU05289	RNAT#EDPDAM*EVDTPKS	1000	D-Glc
NCU01206	RAAGIEDIEGT#PDAEAKS	1000	D-Glc
NCU10009	RAVS#GIS#VEQAENDFRE	1000	D-Glc
NCU03438	RAM*T#PQATGFSQVSQRP	1000	D-Glc
NCU00406	RQM*S#NNDGTGGLAVIKQ	1000	D-Glc
NCU02414	RLSSFAS#DDSAAAVM*KL	1000	D-Glc
NCU06709	RRLS#LEDLVPCCNAVGRF	1000	D-Glc
NCU07872	RYSPM*EALS#PASQYPKG	1000	D-Glc
NCU08063	RGPHQIAS#PNPQLQQPRD	1000	D-Glc
NCU08561	RLQAQHHS#MADPLDVPKY	1000	D-Glc
NCU04054	RAVS#VPELTQQM*FDPKN	1000	D-Glc
NCU08671	RDIQAS#PGVHINEIIVRS	1000	D-Glc
NCU09866	RVAT#PGQGKPAPPPQNRT	1000	D-Glc
NCU01527	RRNRS#PLRRT#PPVGPRG	1000	D-Glc
NCU02274	RKIS#AVSTYFETM*PYRV	1000	D-Glc
NCU05265	RLPGS#PGM*HPSPYIPRE	1000	D-Glc
NCU08229	RYGSS#PNGPSGM*ESLRR	1000	D-Glc
NCU09544	RRM*S#GAAAPPSQPVFKT	1000	D-Glc
NCU02402	RHAT#PVDDDDVDVDDERG	1000	D-Glc
NCU06199	RS#GNGSPSHDM*ASSGRL	1000	D-Glc
NCU06199	RSGNGS#PSHDM*ASSGRL	1000	D-Glc
NCU06772	RT#ALS#PPPPPIPPRARS	1000	D-Glc
NCU04005	RLNAPQPS#PPAQPGQRA	1000	D-Glc
NCU08362	MPFLS#DAELEDDDLVRI	1000	D-Glc
NCU01956	KHEIEKRPT#PPPPAPKS	1000	D-Glc
NCU02078	RST#AS#PVPM*FKPGRG	1000	D-Glc
NCU04427	RRQS#IHGGFGQLGPPKA	1000	D-Glc
NCU06482	RY#GGHSM*SDPGTTYRT	1000	D-Glc
NCU06482	RYGGHS#M*SDPGTTYRT	1000	D-Glc
NCU08811	KKIS#ADLIDFDEAEKKA	1000	D-Glc
NCU06767	RKVVEDS#EDDEVVEVKK	1000	D-Glc
NCU02131	RGVNGNIS#EDDQGLHRY	1000	D-Glc
NCU06171	KLAEEEGGPAPVAS#PKA	1000	D-Glc
NCU02629	RVKT#LHPAVHAGILARE	1000	D-Glc
NCU03669	KAAEES#DDDDDFEVVKN	1000	D-Glc
NCU08409	KLLGVEAGGDGVDT#PRH	1000	D-Glc
NCU02411	RDQGPDQDT#FQLDQEKL	1000	D-Glc
NCU08360	RVLS#DGES#QGDEEGRA	1000	D-Glc
NCU06409	RYRETS#PVSFGM*TARD	1000	D-Glc
NCU02256	KIAAVIADDS#DIPDVKE	1000	D-Glc
NCU07929	RLAAKQS#PLPEDEWQRL	1000	D-Glc
NCU02637	RRAES#APELVPFEGGRF	1000	D-Glc
NCU06644	KRKAEEDLS#PIDGALKA	1000	D-Glc
NCU02519	RLIDPLGGGGGGGT#PRS	1000	D-Glc
NCU02234	RKVDFDQPRLS#PFEDKR	1000	D-Glc
NCU02425	RS#PVGAPS#PNMNFDRG	1000	D-Glc
NCU10346	RRLS#PQGRPRS#PPGRD	1000	D-Glc
NCU06470	RLLEETS#ELGDDDM*RA	1000	D-Glc
NCU06482	RYGGHSM*S#DPGTTYRT	1000	D-Glc
NCU07870	RVLS#PVREPRPPM*AKR	1000	D-Glc
NCU05575	RGAPS#PLPS#PHLLERS	1000	D-Glc
NCU07024	RIQDPQM*T#GY#VSTRY	1000	D-Glc
NCU02738	RYGM*S#PPPSATGSRP	1000	D-Glc
NCU04258	KAHRNS#LNLVHPQPRQ	1000	D-Glc
NCU00066	RKERT#PT#PPPVAVKT	1000	D-Glc
NCU01466	REAT#PNPINVPIVVRN	1000	D-Glc
NCU03955	RGGLS#EGEGRDHIARQ	1000	D-Glc
NCU04137	RQPPPVPPALPS#PVRT	1000	D-Glc
NCU04406	RVVPFNDAIDPPS#PRL	1000	D-Glc
NCU05265	RRAT#PPPAQGVAALRK	1000	D-Glc
NCU08132	KIGNLS#KLNIANVGKG	1000	D-Glc
NCU09450	RRES#M*DIDTPAVSKT	1000	D-Glc
NCU04757	RFAPS#PLNEGPIQPKS	1000	D-Glc
NCU00125	RLADGGAS#PEAAVDRY	1000	D-Glc
NCU00541	RTLS#PGSGM*SEEERR	1000	D-Glc
NCU08377	RTPS#M*DDLNGDASRR	1000	D-Glc
NCU17155	RRLS#DPDVFAIQDHKV	1000	D-Glc
NCU00627	RQRPRS#PS#PDRNIRE	1000	D-Glc
NCU03232	RELDALGFDS#EGEPKT	1000	D-Glc
NCU05591	RATS#M*TDVDGSTARS	1000	D-Glc
NCU07543	REAT#PENAEQVQIDRT	1000	D-Glc
NCU09079	RGSS#QLGPLPSGM*RR	1000	D-Glc
NCU06338	KMVS#EAEKPAPANPRK	1000	D-Glc
NCU01597	RMFELDVGDARS#PQRL	1000	D-Glc
NCU04757	RSNDFAM*S#SENLNKI	1000	D-Glc
NCU04073	KVLADEDFPALNS#PKV	1000	D-Glc
NCU05543	RRPGIAKS#PERPNPRP	1000	D-Glc
NCU00627	RRRS#PS#PVHM*HERI	1000	D-Glc
NCU11372	RNPLGAIGNDPPS#AKG	1000	D-Glc
NCU02644	REM*QS#PPPSATGSKF	1000	D-Glc
NCU03783	RALS#PAPS#AAQLQRS	1000	D-Glc
NCU04540	RAM*S#PPPQQSATTRY	1000	D-Glc
NCU05527	RRVPPPREHS#VDDGRF	1000	D-Glc
NCU02078	RSTAS#PVPM*FKPGRG	1000	D-Glc
NCU06222	RFNDAEDIS#DDEALRV	1000	D-Glc
NCU00152	RSRIS#KDM*EPELLRA	1000	D-Glc
NCU01991	RAGS#M*VSVNSVLTRV	1000	D-Glc
NCU02524	RKSS#M*PNLHPSGIRG	1000	D-Glc
NCU09609	KGRAPT#PAAEPVNEKV	1000	D-Glc
NCU05776	KKPVPVEGS#LGKKD	1000	D-Glc
NCU00133	KKAS#AGKDQLVEVRF	1000	D-Glc
NCU00627	REDRRS#DAGQLVLRQ	1000	D-Glc
NCU00627	RRRS#PS#PVHMHERI	1000	D-Glc
NCU01597	RPAPPFPRPLS#PGRG	1000	D-Glc
NCU02360	RRQS#FDVVAEQVKRK	1000	D-Glc
NCU02505	RIRANS#TIM*QLNKI	1000	D-Glc
NCU04663	RRQS#FQGGGAPAMRV	1000	D-Glc
NCU04838	RNEPFGHS#PELKPKT	1000	D-Glc
NCU07318	RRIS#NPHLEDAVERV	1000	D-Glc
NCU09609	KAKEPS#PAPAAVKRG	1000	D-Glc
NCU02793	RKRHS#AQLIDLEARL	1000	D-Glc
NCU03647	RS#MDAAQVDIGGGKM	1000	D-Glc
NCU04255	RLVT#PDIKDDVIDRA	1000	D-Glc
NCU09374	RNGPIES#DEEDNVRQ	1000	D-Glc
NCU09602	RKFS#DPEVQADM*KH	1000	D-Glc
NCU01597	KNLVAQGAQVLS#PRN	1000	D-Glc
NCU00457	RRAS#PAAWGPGEGRQ	1000	D-Glc
NCU00621	RRM*S#DSSPAPLFRR	1000	D-Glc
NCU08501	KEM*LLTS#PPPEDRI	1000	D-Glc
NCU07010	KRHDS#LSGVTM*SKF	1000	D-Glc
NCU09118	KKEES#DS#DVPIAKR	1000	D-Glc
NCU00388	KAES#DDEAEPPKVRR	1000	D-Glc
NCU03786	KRLDS#LKLQDGDRRE	1000	D-Glc
NCU04514	KRPS#NDQLQAAAARD	1000	D-Glc
NCU00073	RARS#DEDDDGVFGRM	1000	D-Glc
NCU07889	RHGGDS#PNPEQVNKL	1000	D-Glc
NCU08535	RKRNS#VIPDLNEKRR	1000	D-Glc
NCU06668	RSM*T#DLGPNTPARS	1000	D-Glc
NCU03260	KRRS#FIELHQAEMRE	1000	D-Glc
NCU06030	RSNS#ISASSGM*GRS	1000	D-Glc
NCU00008	RRRKS#S#GLGQALRV	1000	D-Glc
NCU09070	RIPMPRDT#PPPIPKD	1000	D-Glc
NCU02819	RALS#LAHVPPAVAKT	1000	D-Glc
NCU00621	RRM*SDSS#PAPLFRR	1000	D-Glc
NCU02632	RS#PPSTIYM*PASRS	1000	D-Glc
NCU02994	RRRES#AHALPPPPRI	1000	D-Glc
NCU07378	RLVM*PPLPLS#PQRT	1000	D-Glc
NCU04105	RDRFDDLPVT#PVLRG	1000	D-Glc
NCU03539	RPLVS#PAKS#AGFKA	1000	D-Glc
NCU06231	RS#VQFENES#LLGRS	1000	D-Glc
NCU06842	REHDPRPPS#VGPKR	1000	D-Glc
NCU00486	RRIS#QPPPPPAIRT	1000	D-Glc
NCU01468	RRPS#VAIIKEDPRS	1000	D-Glc
NCU02809	RHRVDS#PPDVLVKA	1000	D-Glc
NCU05132	RRLS#KPQPQQNVRN	1000	D-Glc
NCU05210	REQVIPGT#PDKERQ	1000	D-Glc
NCU05881	KNRKPS#PFVEAVKK	1000	D-Glc
NCU06694	RRM*S#QAPLPDPKD	1000	D-Glc
NCU07378	RLVMPPLPLS#PQRT	1000	D-Glc
NCU07747	RRMS#GQDAVMRPRK	1000	D-Glc
NCU09602	RKFS#DPEVQADMKH	1000	D-Glc
NCU16667	KRPHS#PQPFDAPRV	1000	D-Glc
NCU05265	RQAVGPAGS#PVVRA	1000	D-Glc
NCU01017	RAHAQDFFEPS#PKA	1000	D-Glc
NCU09324	RRPGPS#PPHEEPRR	1000	D-Glc
NCU00142	RKDS#MLGLQRPGRG	1000	D-Glc
NCU00632	RARNS#RELLAHDRL	1000	D-Glc
NCU04321	KS#GRKPANLGEIRE	1000	D-Glc
NCU05987	KS#AANIGQLLRPKS	1000	D-Glc
NCU08509	RAPRHS#LPDVQLRA	1000	D-Glc
NCU09003	KALALRGS#LDKIRS	1000	D-Glc
NCU03083	REVEAEPQQAT#PKG	1000	D-Glc
NCU02564	RVHRES#LIFGPVRL	1000	D-Glc
NCU06282	RRTS#LIAQLQM*RR	1000	D-Glc
NCU02793	RDLADLPALPES#RS	1000	D-Glc
NCU04189	KAADNLMELNT#PRT	1000	D-Glc
NCU06698	RYPS#PPKDM*WYKV	1000	D-Glc
NCU07829	KQDGS#FHIPAEAKL	1000	D-Glc
NCU07984	KIGQPQVPGS#AMKN	1000	D-Glc
NCU09483	RNFS#QELM*DIFRI	1000	D-Glc
NCU07378	KGPVPQRS#LDKLRA	1000	D-Glc
NCU08132	RS#VFEES#PPGGRS	1000	D-Glc
NCU04749	RKPNPIFKPVS#PRK	1000	D-Glc
NCU00926	KRAGT#PALGGGLRV	1000	D-Glc
NCU03860	KYFDS#GDYAM*SKA	1000	D-Glc
NCU03220	RRRVS#GLDQPLQRS	1000	D-Glc
NCU08779	KFAPIGADDFGS#RS	1000	D-Glc
NCU02592	RAIQRPNT#AQGARA	1000	D-Glc
NCU04199	REKS#VKNPEELKRR	1000	D-Glc
NCU08514	RRS#PS#PQPVAQKK	1000	D-Glc
NCU08389	KKLS#FPLPHRVPKI	1000	D-Glc
NCU00541	RRES#FPVPGPARF	1000	D-Glc
NCU05490	MPERGQS#PPPERQ	1000	D-Glc
NCU01197	RRHS#LALADAKKA	1000	D-Glc
NCU01818	RGQS#VPGPMAGRL	1000	D-Glc
NCU02800	RM*RS#PPANIDRY	1000	D-Glc
NCU03062	KEKT#PPPPAAVRA	1000	D-Glc
NCU04242	KS#LKLDAPVEEKE	1000	D-Glc
NCU07577	RKFS#LDGDEVARI	1000	D-Glc
NCU07675	RRKS#APGLDHIKH	1000	D-Glc
NCU08334	RRRS#DEDLEPVRH	1000	D-Glc
NCU09130	KLPPARS#PVLAKK	1000	D-Glc
NCU09219	RRGPKT#PIFDAKA	1000	D-Glc
NCU11138	REKPKT#PPLELRR	1000	D-Glc
NCU02505	RANST#IM*QLNKI	1000	D-Glc
NCU04862	RGIS#PNGLGIGRY	1000	D-Glc
NCU03725	KQMPQS#PM*QMRS	1000	D-Glc
NCU02800	RRMRS#PPANIDRY	1000	D-Glc
NCU03784	RRM*S#HGDLFDRL	1000	D-Glc
NCU09435	RGAS#PLKGAAGRR	1000	D-Glc
NCU03725	KQM*PQS#PMQMRS	1000	D-Glc
NCU01881	KAS#LNALNNEART	1000	D-Glc
NCU00202	KM*EST#PPPATRV	1000	D-Glc
NCU01554	RM*YS#PNVPTLRH	1000	D-Glc
NCU01936	RDLS#PAGAPGMKR	1000	D-Glc
NCU10311	RS#LM*S#PDIARS	1000	D-Glc
NCU03725	KQMPQS#PMQM*RS	1000	D-Glc
NCU00064	KS#VIGVPAADAKA	1000	D-Glc
NCU08334	RRS#PPM*YNPARL	1000	D-Glc
NCU09450	RELS#ELLQLGQRM	1000	D-Glc
NCU09483	RNFS#QELMDIFRI	1000	D-Glc
NCU00503	RRDS#IAPFPGLRT	1000	D-Glc
NCU04790	KVLS#VGGDAPAKV	1000	D-Glc
NCU00340	RQMS#QGHPGVIRR	1000	D-Glc
NCU01796	RVAVMLPVS#VKKE	1000	D-Glc
NCU01998	RRSS#FGGM*LLRR	1000	D-Glc
NCU07445	KFVIS#PINFNKKH	1000	D-Glc
NCU08487	KARS#FPLPENLKG	1000	D-Glc
NCU06223	RMLKLDS#PVNIRA	1000	D-Glc
NCU10346	RDRPPFRDDRS#RE	1000	D-Glc
NCU07246	KKPKLS#PIPDQKD	1000	D-Glc
NCU09500	KVFM*STPCS#PKK	1000	D-Glc
NCU03725	KQMPQS#PMQMRS	1000	D-Glc
NCU06095	RKLS#NDVAHVRK	1000	D-Glc
NCU06435	RRVS#LDLEPPRS	1000	D-Glc
NCU00967	KAFS#PPAHHQKH	1000	D-Glc
NCU01777	RRHS#FADVPVRQ	1000	D-Glc
NCU03784	RRMS#HGDLFDRL	1000	D-Glc
NCU05303	RRT#PPPIEPVRG	1000	D-Glc
NCU05591	RRAS#QVLALARK	1000	D-Glc
NCU10311	RS#LMS#PDIARS	1000	D-Glc
NCU03685	RGALS#EPDMPRR	1000	D-Glc
NCU05007	RFGLGVS#PVPKG	1000	D-Glc
NCU05211	RLLS#PEPDVIRS	1000	D-Glc
NCU04612	RRQLT#AEELQRE	1000	D-Glc
NCU03818	RRRS#FAGDGLRN	1000	D-Glc
NCU08945	KKPVS#PPPLGRK	1000	D-Glc
NCU02724	RRRES#HNLVERR	1000	D-Glc
NCU00423	RAGT#PALRPAKK	1000	D-Glc
NCU02720	RNGS#APAFAPRM	1000	D-Glc
NCU00066	RRHS#RS#PPLRG	1000	D-Glc
NCU09475	KEVLAEVGS#VKL	1000	D-Glc
NCU10311	RSLM*S#PDIARS	1000	D-Glc
NCU00927	RRRS#DLHALNRS	1000	D-Glc
NCU01824	RLAQS#FVFGVKE	1000	D-Glc
NCU02775	RRPIT#PPPCVKL	1000	D-Glc
NCU04742	KGRKS#PFDAFRR	1000	D-Glc
NCU08597	RRPS#KVEGLLRL	1000	D-Glc
NCU02514	RVLS#VGDGIARV	1000	D-Glc
NCU05304	KS#FAGFDDAQKQ	1000	D-Glc
NCU06210	KAGS#INKPAARY	1000	D-Glc
NCU07880	RRRET#PNAPQRG	1000	D-Glc
NCU02793	RALT#DAELEIRE	1000	D-Glc
NCU01017	KREPS#PAPPPRE	1000	D-Glc
NCU02495	RERS#PPPGPERC	1000	D-Glc
NCU10311	RS#LM*SPDIARS	1000	D-Glc
NCU01768	RLPHT#PRT#PRI	1000	D-Glc
NCU06067	RGPS#M*PVMPRG	1000	D-Glc
NCU01366	RS#IELLRPVKR	1000	D-Glc
NCU00068	RRPMS#FHMARS	1000	D-Glc
NCU05343	RGVKS#FADLRS	1000	D-Glc
NCU00110	RLQT#PELLPRL	1000	D-Glc
NCU01317	KIGPLGLS#PKK	1000	D-Glc
NCU02453	RKNS#LEQHLKH	1000	D-Glc
NCU05064	RRFS#RLDNLRQ	1000	D-Glc
NCU06247	KKLEVPHS#PRV	1000	D-Glc
NCU06754	RS#LDGIVVGRT	1000	D-Glc
NCU07191	KIAS#PPQPVRH	1000	D-Glc
NCU07238	RNPPS#LDELKS	1000	D-Glc
NCU07412	RMDGLPLS#PRR	1000	D-Glc
NCU09901	RS#LS#PPPARA	1000	D-Glc
NCU00219	RNDLVS#PLLRK	1000	D-Glc
NCU06067	RGPS#MPVMPRG	1000	D-Glc
NCU06179	RKM*S#ITDAKA	1000	D-Glc
NCU02793	RRDS#FEIQQRQ	1000	D-Glc
NCU00627	RAPS#RGPPVRY	1000	D-Glc
NCU00627	RKDT#EIDIHRH	1000	D-Glc
NCU03659	RM*T#ANVITRW	1000	D-Glc
NCU02111	RRM*S#ILGSRR	1000	D-Glc
NCU06481	KAAS#PKPALKK	1000	D-Glc
NCU07516	RANT#DGPEIRT	1000	D-Glc
NCU01413	RRIS#LQDVIRE	1000	D-Glc
NCU06245	RKLPS#FLGGRK	1000	D-Glc
NCU09313	RS#PGPGLFPKG	1000	D-Glc
NCU03225	RAAS#PEVPKRS	1000	D-Glc
NCU02957	RS#QQELPPLRT	1000	D-Glc
NCU03735	RKPGFFAS#LRG	1000	D-Glc
NCU04142	KLVGS#PCAIRT	1000	D-Glc
NCU06498	RDWDRPPT#PRG	1000	D-Glc
NCU02068	KHKPLPLS#PKK	1000	D-Glc
NCU09324	RKRS#LIRPERN	1000	D-Glc
NCU07246	RRES#VLPALRG	1000	D-Glc
NCU01438	RAAAAS#IFAKD	1000	D-Glc
NCU01883	RRIS#AIIPGRN	1000	D-Glc
NCU09315	RT#PQLAPMGRS	1000	D-Glc
NCU04095	RAPS#PAPFRA	1000	D-Glc
NCU03070	RCS#PAGQLRA	1000	D-Glc
NCU01019	RMGS#EVAARI	1000	D-Glc
NCU02024	RLPGPLS#PRR	1000	D-Glc
NCU02295	RRAS#LNLARR	1000	D-Glc
NCU02666	RRLS#LPAIKA	1000	D-Glc
NCU02751	RINLPAT#PKS	1000	D-Glc
NCU02994	RLES#IGELRL	1000	D-Glc
NCU06017	RVGVIS#PLRA	1000	D-Glc
NCU07711	RDGS#LGLVRK	1000	D-Glc
NCU09609	KVVVNS#PARN	1000	D-Glc
NCU00219	RAKS#IVQEKL	1000	D-Glc
NCU02429	KVGGS#PLGRS	1000	D-Glc
NCU09808	RSM*S#PAVRE	1000	D-Glc
NCU01211	RAAS#DALDRY	1000	D-Glc
NCU16775	RLRAPS#LPRH	1000	D-Glc
NCU01438	RLVS#LIQGRL	1000	D-Glc
NCU04303	RAIS#IHQAKY	1000	D-Glc
NCU03225	RS#FFLPAFRH	1000	D-Glc
NCU03197	RVLS#GGPARQ	1000	D-Glc
NCU02972	RAPS#VVNERT	1000	D-Glc
NCU06259	RFPT#PQDVRY	1000	D-Glc
NCU05939	RRFS#PIQIRE	1000	D-Glc
NCU10043	RAVS#PLAPRL	1000	D-Glc
NCU05638	KMPT#PIADRT	1000	D-Glc
NCU06621	KQMT#PIVERH	1000	D-Glc
NCU07876	RILVS#PGGRR	1000	D-Glc
NCU03685	RS#LPDDGIKV	1000	D-Glc
NCU00202	RAAAPVS#VRT	1000	D-Glc
NCU01524	RFIS#PNQVRS	1000	D-Glc
NCU05314	RGPGS#FFMRR	1000	D-Glc
NCU03103	RIVLT#PQNRR	1000	D-Glc
NCU09808	RS#MS#PAVRE	1000	D-Glc
NCU00480	RFIAS#PPRG	1000	D-Glc
NCU01017	RKGS#LPPRR	1000	D-Glc
NCU01940	RAMS#GIFRR	1000	D-Glc
NCU07012	RKS#VDVPRA	1000	D-Glc
NCU08501	KRMPS#PPRS	1000	D-Glc
NCU08695	RGS#FDFPRS	1000	D-Glc
NCU01984	RILS#PGIRN	1000	D-Glc
NCU02877	RRLS#IFGRL	1000	D-Glc
NCU03137	RDGLLT#PRS	1000	D-Glc
NCU04747	RRES#IQMRR	1000	D-Glc
NCU03783	RFGT#PPARA	1000	D-Glc
NCU07688	RRVS#NAVRH	1000	D-Glc
NCU06199	RAGS#MPQRS	1000	D-Glc
NCU07481	KS#MDLVRKS	1000	D-Glc
NCU02418	KS#LPIVPKH	1000	D-Glc
NCU03546	RS#LQPVLRH	1000	D-Glc
NCU02526	RRMS#LGARG	1000	D-Glc
NCU04258	RNQS#FKERA	1000	D-Glc
NCU08378	KS#FAFLGKT	1000	D-Glc
NCU00459	RAGS#LELRL	1000	D-Glc
NCU03819	RADT#DPFKF	1000	D-Glc
NCU07481	KS#VDFM*RE	1000	D-Glc
NCU01789	RHMS#PLARG	1000	D-Glc
NCU01461	RLLFPS#PRK	1000	D-Glc
NCU07481	KS#VDFMRE	1000	D-Glc
NCU00587	RRVPS#LRT	1000	D-Glc
NCU06668	RAET#FPRS	1000	D-Glc
NCU05589	KRLS#QINADGQAIEGEDETAKS	413.52	D-Glc
NCU03133	RVILAGGADVDDDS#EDDDDDFEDFNEDMGGSKN	333.07	D-Glc
NCU00824	RRPSPAAATAEPATEAAAAAAAS#PKA	313.72	D-Glc
NCU01470	RQIES#DNELEDDDEGEVVSLAQRC	306.18	D-Glc
NCU09866	RQLS#DDEDEAADSSDLNVLRD	285	D-Glc
NCU00420	KKEPGS#PDVQQQPPPPPPPPTARH	282.92	D-Glc
NCU01675	KNDDS#DDEDDGMDIDDNTAKE	280.8	D-Glc
NCU02797	KTRS#HM*AFENTSTSIAAAQMRN	266.47	D-Glc
NCU05311	RLNDS#NDDDDAWQNINSRL	266.08	D-Glc
NCU10337	RLIPS#PAVAEDDDPALFLEQAAAALAAVTKA	258.59	D-Glc
NCU04232	RLPAS#QAELAQVVESGTLAVRN	247.37	D-Glc
NCU04245	KAAAVES#ADELPEIDEESVVRL	244.76	D-Glc
NCU02666	RGM*S#MPIPNAQGADVTPRS	238.57	D-Glc
NCU03009	RAKNVEEDNES#DLS#EPEDPMMLSRD	234.11	D-Glc
NCU07378	RRLS#EPVAADDFGNFSFKN	225.44	D-Glc
NCU02666	RGMS#MPIPNAQGADVTPRS	223.63	D-Glc
NCU04838	RELGGAQDEEDGS#DNEAEVAQESVSRK	223.55	D-Glc
NCU00006	RLGIRNS#EEIFESKS	221.63	D-Glc
NCU05387	RRQS#IFDEDGNEIVLPCCNEQGVVEVEAEAEVDDEAVSTTTAKT	221.01	D-Glc
NCU00169	RAAEM*KDEEEIS#EPEEDSIAGIMNAAKG	219.61	D-Glc
NCU08695	RAPS#LGELHQELENEQEYQVNRL	217.22	D-Glc
NCU03464	RQQS#VLEDEELDELDDDLEAEADIGTATKR	217.02	D-Glc
NCU03033	RRLS#QVAS#PGVPNAQAMLNHASRS	216.43	D-Glc
NCU04761	KSLTGEAAAVGS#PMKKA	215.39	D-Glc
NCU09869	RAPSPAPPVADQVVT#PIEPRK	214.99	D-Glc
NCU06389	KGGPATAAAAAVVAT#PPERI	214.47	D-Glc
NCU03312	RHTIALQAEEDVCFPQDGLS#EIADEDLRT	211.3	D-Glc
NCU16448	KKEES#DVEEQAAEEEKPITKV	209.99	D-Glc
NCU02797	KTRS#HMAFENTSTSIAAAQM*RN	209.74	D-Glc
NCU04909	KAAS#PEPS#PAPPAIVALSAEEIRE	207.8	D-Glc
NCU00657	RIRDPS#PPNPDANGDLDEYDPAQSMQERR	207.48	D-Glc
NCU04350	RSM*TNT#PPALGAGGMVNARL	207.08	D-Glc
NCU00964	KQDDDQS#DDDDDDSGTGDIIARA	205.14	D-Glc
NCU08423	RAKVS#PVADQASAKN	205.14	D-Glc
NCU06199	RART#AGVLDTPASRI	204.4	D-Glc
NCU06101	KAAAVQVGDLPPS#DS#EES#EDDANDAPMPANPNHSKA	198.12	D-Glc
NCU09552	REAGS#GDEEDEGVSDEVLAARA	197.56	D-Glc
NCU03783	RLAT#PVLPQQQPSGTPTPIPIERG	197.02	D-Glc
NCU07883	RFQLLNLDDDS#EDEIAAAFQSKK	196.11	D-Glc
NCU02467	RGLAS#EVDDT#GDEEEDDTKPRR	195.13	D-Glc
NCU04540	RAIAKAS#PPMLPADEDTKV	194.78	D-Glc
NCU07381	RRGPFLDDS#DEEDEDGAEAVEGSAAPVKS	194.34	D-Glc
NCU01797	RRVAS#APNAQGLFSKG	194.11	D-Glc
NCU02627	KILIT#DDEAPGGIMVTRH	193.84	D-Glc
NCU03860	RGLS#AEEIDALNSNEHNAEARQ	193.63	D-Glc
NCU08417	KGRLS#PLPQAVQGAQPQLAGPTGEPGIKS	193.27	D-Glc
NCU01789	RRPS#APPILHPDELTPARL	190.82	D-Glc
NCU04732	RGASFLNFLKS#PKK	190.28	D-Glc
NCU06394	RSVAIGANKGDS#DDEEEAEEDLEASVRA	189.62	D-Glc
NCU02049	RKS#PPPHLNLAPAEDSEHRQ	189.4	D-Glc
NCU08362	RIQS#DLFDEYNEPRQ	189	D-Glc
NCU02977	RQNS#IEDLIPDNEELREGTIQ	187.98	D-Glc
NCU00621	RLERES#PIEQVDEEYHDWGARH	186.05	D-Glc
NCU10155	RQNS#LLLEPDQDEQHAHSRL	185.52	D-Glc
NCU07027	RERRPS#VGAPLVDIQGGVAPAGVSRPKH	184.43	D-Glc
NCU02316	KAKLT#PDEPQLLDADGDEAMTNGASKE	184.34	D-Glc
NCU02208	MAPS#FDHLRDEDLDEDDFDVDEVDISDIRE	183.6	D-Glc
NCU03363	RKAS#PDVEMADGAAAAAPVANAAAAVTHPQAQAAPAPQKD	183.07	D-Glc
NCU02729	KEANGNVS#DKEDDDTAMKV	182.88	D-Glc
NCU05776	RS#HDLGGEVASASDGDDLLNALGYKA	182.05	D-Glc
NCU09861	KAAT#PQPAAASPASRE	181.19	D-Glc
NCU04350	RSMTNT#PPALGAGGM*VNARL	180.74	D-Glc
NCU07868	RVPS#PAASPSPIPQVPQQSGGQRA	179.9	D-Glc
NCU08354	RS#MGS#ENGDEEEVGTGART	175.88	D-Glc
NCU07674	RGT#PVGEPADDDSLNTAAMRT	174.94	D-Glc
NCU09422	RS#VGAGESEMRE	174.93	D-Glc
NCU07889	RANKS#PVANLAATASQPYNQDRS	174.88	D-Glc
NCU07868	RSGS#QGM*SFGPPTSMFNSRS	174.88	D-Glc
NCU08334	RAPFS#ANMDDAEYQRL	174.88	D-Glc
NCU06649	RDDDS#DLMMLNTPAATERV	174.67	D-Glc
NCU04772	RVFNDS#DNEEEATVNGRA	174.67	D-Glc
NCU04830	RS#VDNLDVSGSGLAMQRG	174.67	D-Glc
NCU02793	RRFS#FPDDIAEEEAFTVSRS	174.42	D-Glc
NCU06338	KKPALEDEDS#DVEFQDAPEEPIPPTPKPEAKK	172.98	D-Glc
NCU03009	RAKNVEEDNES#DLS#EPEDPMM*LSRD	171.52	D-Glc
NCU02204	RVKS#DDDS#DMEPEEVEGTKK	171.49	D-Glc
NCU02979	RYNALAAESAAAVAQAAPKS#PAPPAKA	171.14	D-Glc
NCU01996	RRVS#LPRAES#PPPLPGIDDGMPGPAVELDASPANRG	169.69	D-Glc
NCU03819	RGNT#QNFNLVPPTDGRE	169.58	D-Glc
NCU02578	RLADIDQDS#GEEDEEDSAPAELTNGRT	169.45	D-Glc
NCU06199	RSNS#RNNNGLLSAEEPNM*EGPTSALWLGSIPTSTTTSTLTEMFKS	169.2	D-Glc
NCU02026	RGGGS#PVQGGQGQGGGPPPLLMANSFTSAAQGTTKS	168.77	D-Glc
NCU07296	RDNRNS#VAIDQINLTVSNRA	168.54	D-Glc
NCU08807	RVQS#AVDFSNLLNPSESTAEKRD	167.59	D-Glc
NCU04350	RAPS#VAPTNMTGMRS	167.58	D-Glc
NCU03298	RRQT#GMGALGSTSGPGMTTSPVTRK	167.51	D-Glc
NCU08417	REAT#VPPAVASEESAKA	167.12	D-Glc
NCU00169	RAAEMKDEEEIS#EPEEDSIAGIM*NAAKG	166.64	D-Glc
NCU07854	RMGMS#EDEDEDEEEEEENDDDEDKSSPPALKE	165.82	D-Glc
NCU03006	KKNT#EAQQIAVDEYFKH	165.01	D-Glc
NCU09118	KNTDMDVDS#DDDEPLGKI	164.95	D-Glc
NCU07952	RAVT#DPFNNSGYRS	164.95	D-Glc
NCU00110	RGRS#VVHEQPVPEPEEEENEVIHQSIEMRD	164.91	D-Glc
NCU04927	RERGDS#DS#EGEIQIPVSRG	164.36	D-Glc
NCU00443	REAAAAAAAEKGEEDEAPES#EDVHFEPVIHLTEKV	164.31	D-Glc
NCU04663	RKRS#PVPDGADSPTMLPRS	163.8	D-Glc
NCU02689	RIPGS#PALS#AADATDLESRR	163.53	D-Glc
NCU06694	RRMS#QAPLPDPKDIVSAKA	162.84	D-Glc
NCU07868	RVPS#PAAS#PS#PIPQVPQQSGGQRA	162.15	D-Glc
NCU06435	RKLIGT#PPPPLLEDDGNSMAGSASVRS	161.94	D-Glc
NCU09020	RIPT#VLQPSIPWRK	161.26	D-Glc
NCU09475	MS#EGEVDVAAVSQYEVLPKE	161.16	D-Glc
NCU03103	RETDGERDPTVNLMEMIQGLT#PKK	160.99	D-Glc
NCU09469	RHLT#GPAQLTQTRT	160.43	D-Glc
NCU03396	KGVS#VGPNGIPVASAPKW	160.31	D-Glc
NCU03947	RS#HIFEDSFAEISRQ	159.98	D-Glc
NCU00443	MS#DT#ENKPVEEVKPDAPAAAEETKT	158.2	D-Glc
NCU05452	KKEDS#PQKIEVDGPVDDQVGVELSAFDEDPAFAAYKN	157.55	D-Glc
NCU02718	RS#KGPGGGLAAIATAGLGTYAANKL	157.38	D-Glc
NCU08599	RCES#PEALPSPAVGAPVHKF	157.21	D-Glc
NCU00421	KAGS#PQDGATPPVTQRD	157.21	D-Glc
NCU02232	KLEELFDEMDS#DDDEFPTTKA	156.63	D-Glc
NCU04535	RSAFAAPPS#PRR	156.15	D-Glc
NCU02875	RQAT#PENDSAPVLTKV	155.84	D-Glc
NCU06419	RENS#LHGLEAFDKLTLEKA	155.3	D-Glc
NCU00550	RDVNVVS#PEVPDPVQLTKS	155.06	D-Glc
NCU00490	RAYDEEEALGLADLAEDS#EEEDDDPRS	154.89	D-Glc
NCU03083	KAQDAGDVS#DMLEPATSGPSVLRL	153.63	D-Glc
NCU09288	RGIPS#PAPDADSNGRS	153.63	D-Glc
NCU06231	RS#VQFENESLLGRS	153.63	D-Glc
NCU01150	RS#NGGFGATVRF	153.63	D-Glc
NCU00475	RDIVDGKDS#QILANGVDSKL	153.31	D-Glc
NCU03009	RAKNVEEDNES#DLS#EPEDPM*MLSRD	153.16	D-Glc
NCU06484	RVDYTIPAIDLAALEAEEDEEPVAT#PARG	152.86	D-Glc
NCU09860	KRVQS#EPALADLYSHPEKS	152.85	D-Glc
NCU09120	RKIKQES#PEEVVLESARQ	152.85	D-Glc
NCU03819	RAPS#VAGSNTTTTPTTRY	152.06	D-Glc
NCU06863	KAADAS#AAAAPAPAAAPTSAPKT	151.13	D-Glc
NCU08875	RRRQS#S#AAGQAGMPVNLSGTGLTSPKA	150.97	D-Glc
NCU07929	KS#AEIPMPASLDDIRR	150.86	D-Glc
NCU06101	KKPVAKEES#DDEAVASRA	150.78	D-Glc
NCU05513	RDADAES#DS#EDEDDTGLNPKE	150.37	D-Glc
NCU08423	RQGS#GS#QEPLESIEGTGRT	150.37	D-Glc
NCU07375	RNNS#EPPFASGANSKE	150.37	D-Glc
NCU02359	RSFTVELPERPQT#PVIKK	150.22	D-Glc
NCU07831	RFLQS#DDES#EEEEEEQS#DDEATTKV	150	D-Glc
NCU10009	RKPS#IEGPNPTEPPSTSASSRT	149.42	D-Glc
NCU03956	RKAS#LAELDDSSRKT	149.35	D-Glc
NCU03126	RKTATPAEEAEPAKPVVAPAS#PENKKR	148.8	D-Glc
NCU04671	RRGS#LGEDLAVQPSPEGPDYVYQAIRM	148.72	D-Glc
NCU00142	RRGES#FPNLVGLAQDSAEAPVTGSKRK	148.62	D-Glc
NCU06980	RAAT#AGPDAVGTAIAVPQPLRA	148.41	D-Glc
NCU00219	KSSSWLEAALNKPES#PKT	148.32	D-Glc
NCU07720	RRPS#GVAFGAIRPALAGPGGLEEAPILTRA	147.7	D-Glc
NCU06644	RS#IFGLATNLFRG	147.67	D-Glc
NCU05266	RM*S#PNFGMSRS	147.67	D-Glc
NCU00427	RKAS#GVPAAHPLSRV	147.64	D-Glc
NCU04457	RPAS#PALSSIVGTIRN	147.48	D-Glc
NCU06104	REGES#DDIWTTGNTNRR	147.2	D-Glc
NCU00127	RAAT#IGEGSQPAQLRR	147.11	D-Glc
NCU01164	RVTSSEPVVFTGEAPVDVDATSFFFKDEEEAQPT#PKK	146.57	D-Glc
NCU07880	RRLS#PDRDAAAAAPTASSNDSSKL	146.35	D-Glc
NCU02315	RRLS#PEPVADEEDEYDHGEVDASFVKR	145.58	D-Glc
NCU06488	RYGDDLQNIPEEES#DVDEDEESSRK	145.58	D-Glc
NCU07688	KNQSTTSGEVQELKPS#PKL	145.58	D-Glc
NCU02828	RDHFS#PGPGGTQGDGAAGKE	145.55	D-Glc
NCU07872	RM*NS#QSQQMPMPERT	145.25	D-Glc
NCU07012	RS#PPLPPASPSAQRE	145.25	D-Glc
NCU05578	KIEEDES#EVEGLRY	145.25	D-Glc
NCU02972	RERPS#PPAGMVVPAPPSPATKG	144.45	D-Glc
NCU03546	RYSQDEEEDALT#PRA	143.43	D-Glc
NCU08961	RLRS#PPPIVTKPPILGPPRR	143.35	D-Glc
NCU08840	KAPEPAAAPT#PPAPEGPVPTERQ	143.05	D-Glc
NCU03103	RS#AVVDENGSPGLAAFQNNGLRQ	143.04	D-Glc
NCU00120	KHIKPGVGGENGES#AAEDGDFISLEPPRK	142.79	D-Glc
NCU00805	RDS#IEVGPVEMTLGPDDVRA	142.75	D-Glc
NCU05881	RKPS#PFVEAVKKPVYSYVKS	142.66	D-Glc
NCU01379	RPGS#PVAPGAADFSADAGQQSGRPLLKG	142.17	D-Glc
NCU02689	RIPGS#PALSAADATDLESRR	141.83	D-Glc
NCU03741	RRQNT#LDGQVDGTASTSTNSIETRS	141.7	D-Glc
NCU01431	RIAS#GQQVPDFNEIPEVEAALQTGKS	141.52	D-Glc
NCU05343	RHGPTLELPDS#PDGGINALRG	141.42	D-Glc
NCU09609	RKRQPS#PAPAADADTSIAIPRG	141.33	D-Glc
NCU05617	RDMS#PIAALLSMPTASQRG	141.33	D-Glc
NCU01789	RLIDFS#DEQDQPSVAKK	141.33	D-Glc
NCU03549	RRT#PS#PADFFNSAKRQ	141.33	D-Glc
NCU01680	KQRS#LEDFVVSLQRV	141.33	D-Glc
NCU03070	RLRS#PPPPSDIASRR	141.02	D-Glc
NCU03956	RS#VDDEVNQYPVDGLFRD	141	D-Glc
NCU09469	RQAS#PVQPVASPALSTGSGNNPFFRR	140.93	D-Glc
NCU03819	RAPS#VAGS#NTTTTPTTRY	140.93	D-Glc
NCU08535	RLET#FDELSAVVNVAVRD	140.34	D-Glc
NCU00230	KEVIVIDDT#PEPEGTATRS	139.17	D-Glc
NCU05360	RRNS#RLDLINTTETRH	139.07	D-Glc
NCU04761	RS#AQLDFSSLGPLKKQ	138.94	D-Glc
NCU09135	KAAT#VPILPSSSGRN	138.94	D-Glc
NCU05343	RAAT#IDFAESRA	138.94	D-Glc
NCU05266	RMS#PNFGMSRS	138.94	D-Glc
NCU06181	RNAGDMSPT#EQAAGGQGGLAPDTAAM*LKA	138.87	D-Glc
NCU00793	RANS#PPPPSLINSSRA	138.74	D-Glc
NCU16776	RAPS#VEELSSTARS	138.74	D-Glc
NCU05452	REANAGNKGEVFFDQDDEIPS#EEEDAGKLSKK	138.59	D-Glc
NCU03035	KIPAS#PAISTSALYSPRT	137.78	D-Glc
NCU02514	RQS#VNQPVQTGLKS	137.78	D-Glc
NCU01680	KPKVEDDEDEDIDALIEDLES#HDGHDAEEEEEEATPGGGRV	137.67	D-Glc
NCU09003	RS#MGPPPPVPTTPKPKI	137.36	D-Glc
NCU01777	RRMS#EFGVGPYRT	137.14	D-Glc
NCU03033	RRLS#QVASPGVPNAQAMLNHASRS	136.92	D-Glc
NCU06338	KAFLDNDS#QDDTNYEALAKS	136.92	D-Glc
NCU00090	RRLS#GGVLQSARR	136.85	D-Glc
NCU04550	RAGADGLVGS#GNEGGGGSNGGPKS	136.84	D-Glc
NCU07868	RSGS#QGMSFGPPTSM*FNSRS	136.84	D-Glc
NCU09502	RAGQPVIVS#PPAS#VNGDDNSKI	136.72	D-Glc
NCU03500	RRFS#IQEPSATEASSKI	136.57	D-Glc
NCU03102	KDVGLGFRT#PAAAIEGQYIDKKC	136.5	D-Glc
NCU07389	RRPS#FPVMPALDENSIVTPLTAVQPQNKS	136.2	D-Glc
NCU04164	RS#MS#PNGNDRAPAKDEGQSKG	135.68	D-Glc
NCU03126	RKTAT#PAEEAEPAKPVVAPAS#PENKK	135.66	D-Glc
NCU00222	RKSIAPVS#PRK	134.81	D-Glc
NCU04350	RAPS#VAPTNM*TGMRS	134.2	D-Glc
NCU05289	RS#RNAT#EDPDAMEVDTPKS	134.13	D-Glc
NCU04558	RRLS#FDESPYAVGAAAGIRS	133.24	D-Glc
NCU03033	RAGPRS#PPQMNSIPPGQRR	133.21	D-Glc
NCU06893	RSAPLAPPS#PKQ	133.16	D-Glc
NCU09111	RRFS#DLKIPEAYESLILDCLKG	133.13	D-Glc
NCU02793	RRSTPDQETSLPVAVPQS#PIAKE	133.06	D-Glc
NCU06307	RRPKAT#PPPPAPLSPGLIDLRV	133.06	D-Glc
NCU00978	RVVRLS#NPVQGPVSFSGNVRR	133.06	D-Glc
NCU06579	RNPNGS#APALLPSQMART	132.61	D-Glc
NCU04059	RAGS#PFGT#PLSIRG	132.61	D-Glc
NCU06484	RS#KS#PEALTHATRA	132.61	D-Glc
NCU05453	RDS#PGPVNAYSHGRG	132.61	D-Glc
NCU06216	RLAGNQFEGEPNS#DDS#DDDGSTGLLEKL	132.53	D-Glc
NCU03783	RALS#PAPSAAQLQRS	132.53	D-Glc
NCU08377	RAQS#PAPSWTGTSRG	132.53	D-Glc
NCU08001	RIPGPAS#PPPNQTSFNIGPGRH	132.33	D-Glc
NCU00161	RAQT#GPPLNTPGGATAQGPVRS	132.33	D-Glc
NCU04671	RPANAPS#PAMNMTLESQTRG	132.33	D-Glc
NCU00420	RVIQS#APLGQSFPGRQ	132.33	D-Glc
NCU05575	RGPLRS#PGLPDTNVKQ	132.33	D-Glc
NCU15835	REQEPPS#AAEDITMRA	132.33	D-Glc
NCU04540	RAMS#PPPQQSATTRY	132.33	D-Glc
NCU06488	RRNS#AQVAQAVSNASAAQTNSSTPTQDTPKT	132.25	D-Glc
NCU00668	RADS#LRGPAPQGFYNNASRS	132.25	D-Glc
NCU00627	RS#RVEFDDYYRE	132.19	D-Glc
NCU06311	KKVLTEQEGDGDGDGDGDS#DDGS#IIKGGKK	132.17	D-Glc
NCU06483	RRGS#VLGEELSLNTHSAKL	132.13	D-Glc
NCU09516	RVNSHSPLVVGGQS#PKK	132.01	D-Glc
NCU07301	RAS#LDIGDPATPRR	132.01	D-Glc
NCU02276	KRAPT#PPIPLLPPTTDHAPIQEPPRK	131.91	D-Glc
NCU09847	RDHS#PVPPHQPPVPQHPQSRS	130.16	D-Glc
NCU09063	RAGT#PAAASSSTAPAPAPKA	130.13	D-Glc
NCU07674	RLPS#PPPAPEIQIGPTSPAMGPIANRQ	129.93	D-Glc
NCU02794	RIFKPMS#PKLPGAADKASENRY	129.8	D-Glc
NCU16770	RQGDGIPAVDDAEKEDS#DEDVAELSGRA	128.67	D-Glc
NCU01927	RS#IAGGSFSAAAAGPSRS	128.19	D-Glc
NCU05285	RS#M*TGSVMGGTTRG	128.19	D-Glc
NCU10282	RAQS#DVVVSYASTKQ	128.19	D-Glc
NCU06203	KS#IELVTPLVGR	128.19	D-Glc
NCU01413	RIIS#GNELSPLKI	128.19	D-Glc
NCU05289	RNATEDPDAMEVDT#PKS	127.86	D-Glc
NCU07926	KNVAATTAAAQDGAT#PKK	127.41	D-Glc
NCU09993	RRPAT#PPKPAAVGTRR	127.35	D-Glc
NCU03154	RRGS#FDQASAMEARM	127.23	D-Glc
NCU04005	RPGPS#AMEIHNSRG	127.22	D-Glc
NCU00790	RHLT#NDLKPPTRS	127.22	D-Glc
NCU01172	RAPS#PALAPGSRA	127.22	D-Glc
NCU00225	RRS#NLTGNEAAFRD	127.17	D-Glc
NCU04145	RSKEGPNIIPVS#PRL	127.02	D-Glc
NCU07674	RLPS#PPPAPEIQIGPTS#PAMGPIANRQ	126.8	D-Glc
NCU05723	RVPT#PPQGPHDGPYGPPPSNVRT	126.17	D-Glc
NCU00406	RQMS#NNDGTGGLAVIKQ	126.08	D-Glc
NCU02842	RHQS#PAPQSTGATGGGYGSLGGPRH	126	D-Glc
NCU03306	KLQDEIAANS#PDLDSNAPYVLKQ	126	D-Glc
NCU08132	RDLAS#PDLPTPGAPWAGGRS	126	D-Glc
NCU09450	KLDAPS#EFEETIISKC	126	D-Glc
NCU01186	KFLES#AEEESTLLFKE	126	D-Glc
NCU06737	RAGS#AFAGSNAGSRA	126	D-Glc
NCU00219	RGKS#LLNHTGGPMRS	126	D-Glc
NCU03667	RDQS#QDKLSGQARS	126	D-Glc
NCU04597	RGVS#EDIASRM	126	D-Glc
NCU03659	RMT#ANVITRW	126	D-Glc
NCU09545	RS#IQDLSTRK	126	D-Glc
NCU02972	RERPS#PPAGMVVPAPPS#PATKG	125.96	D-Glc
NCU00461	RHLIAPT#PVMEVLSDARL	125.85	D-Glc
NCU03955	RFSNLGGGVS#DGDATPRR	125.46	D-Glc
NCU04731	RHGS#LNANVNDAVTNSDPTSIPSSLADTSRA	124.67	D-Glc
NCU06868	RIPGPGHGQFPMPAS#PAFGPVPTSAADFAARD	124.5	D-Glc
NCU03606	RS#AEPQQNPNLGSTGFYGVKS	124.45	D-Glc
NCU03366	KATAASLNNAAPAGPS#PQQKT	124.44	D-Glc
NCU03330	RNRLS#PAMLDESSSGRG	124.32	D-Glc
NCU11321	KKAAAAAALPES#NDDKLDKEIATRK	123.95	D-Glc
NCU03200	RSRPAATEEDGSDQIGLDS#PRS	123.93	D-Glc
NCU04590	RKPS#VVASSPPPPITTTSIPIRT	123.63	D-Glc
NCU04258	RGLS#PIPSVSGYTEGSEAPNRD	123.63	D-Glc
NCU06654	KSSGLPS#PKV	123.63	D-Glc
NCU08020	RHAVNEDS#DEAVS#DEDNAPNTLSTGPKT	123.31	D-Glc
NCU07301	RASLDIGDPAT#PRR	122.98	D-Glc
NCU06484	RART#EETDEPLLELSNSGRH	122.78	D-Glc
NCU03622	RVAS#PLNPTTLNQLNMTTKK	122.51	D-Glc
NCU09450	RRES#MDIDTPAVSKT	122.47	D-Glc
NCU09202	RRRT#LITGSQPLPSPLNASFNQGSM*FPSPAPQSLGQMLAEGAKS	122.24	D-Glc
NCU03226	MGDDMEVDNAPLS#PQQEDAAASGGANANSAKV	121.99	D-Glc
NCU01777	RRAS#WLNDTSQPPPPPRQ	121.99	D-Glc
NCU07868	RQGT#FPGNLSRT	121.99	D-Glc
NCU00556	KTLINNDS#ADDDETGEILKE	121.78	D-Glc
NCU07654	RQGS#GAAGGSGAELPPVRT	121.78	D-Glc
NCU02793	RLPT#FPGVTAFLGRN	121.72	D-Glc
NCU07542	RQPSAAPAAAPAAAAQAAS#PAAAGGDDDDQVNLFDLAAQLGNSAGGRG	121.29	D-Glc
NCU04333	RS#PPAMQHYMPMVAQNPYARP	121.04	D-Glc
NCU03863	RAVS#HPFPASPMIAQPSPRS	121.04	D-Glc
NCU01953	RQEPEEPS#PALAVSSIRS	121.04	D-Glc
NCU01823	RRGS#S#PELGGNNMYRH	120.86	D-Glc
NCU04054	RAVS#VPELTQQMFDPKN	120.71	D-Glc
NCU06649	RDDDS#DLMM*LNTPAATERV	120.33	D-Glc
NCU08362	RQIS#EDIAPSQPVPAGVTVVTM*DDKLELNAPVAGMEGETSKRA	120.09	D-Glc
NCU00412	RNT#RNHT#PAEPAGPITTASGRQ	119.93	D-Glc
NCU07568	KEAAEGSGSPEDVDNDNENENNGDIT#DVEEETLSRE	119.88	D-Glc
NCU02068	KHADDS#EDELAIHENSPALLQPLLTGRA	119.68	D-Glc
NCU09118	KAVKDES#S#DDEPLAKPTKRQ	119.34	D-Glc
NCU05285	RS#MTGSVM*GGTTRG	119.32	D-Glc
NCU05936	RM*VM*S#PSTSATMRG	119.16	D-Glc
NCU02225	RKDS#VGEYGMAQFLKT	118.88	D-Glc
NCU09063	RDTQEIQS#PPRK	118.45	D-Glc
NCU02172	RRADS#DLSLYVPVRR	118.37	D-Glc
NCU00164	RQVT#PEPPAYRC	117.95	D-Glc
NCU00095	KSAEIVVDS#DES#DEPGMEM*DALERA	117.49	D-Glc
NCU00430	REAALGMFPGAAEDEDS#EDDDTPRI	117.49	D-Glc
NCU04909	KAAS#PEPSPAPPAIVALSAEEIRE	117.49	D-Glc
NCU03113	RRGS#EQGTLQTLLGARL	117.49	D-Glc
NCU04059	RAGS#PFGTPLSIRG	117.49	D-Glc
NCU09310	RSM*S#ELMLQRS	117.49	D-Glc
NCU02553	KISRPDSNPDELPLDDDDS#DNDFGPSAPNPNRS	117.41	D-Glc
NCU06649	RDDDS#DLM*MLNTPAATERV	117.02	D-Glc
NCU00419	KETPTSHQPEAQDDVS#MADAGEEGEEGDEEYEEGEGTKV	116.83	D-Glc
NCU06338	KSTAFTDGADDLS#DDDFDLLNKK	116.69	D-Glc
NCU03062	RS#VDGHHDSIRD	116.69	D-Glc
NCU08331	RRPGT#PPGAGMSGDTSSRS	116.64	D-Glc
NCU07503	RAGS#EGS#HGDGAFSTGRG	116.16	D-Glc
NCU08012	RTARPGS#GQGMVSSASIM*KG	116.11	D-Glc
NCU09544	RRMS#GAAAPPSQPVFKT	116.11	D-Glc
NCU06468	RSGVATHQGAFEDS#DDEDSDARK	116.09	D-Glc
NCU07166	KSKLEAEPEQPEEEEEKPEQEAAVAS#ES#EAEEKK	115.85	D-Glc
NCU16400	RILEDGTEELGDLS#DEDGAENLARK	115.67	D-Glc
NCU03219	RGGELYDAFAGGS#DDEDADDGVYRD	115.67	D-Glc
NCU06181	RNAGDM*SPT#EQAAGGQGGLAPDTAAMLKA	115.26	D-Glc
NCU00423	KELPS#S#PAATDDVANAKQ	114.91	D-Glc
NCU07238	RLQVS#PPPPTETKS	114.91	D-Glc
NCU09407	RVVFGKS#QVDLSRS	114.91	D-Glc
NCU00171	RAVS#PVS#PSPLRQ	114.91	D-Glc
NCU09071	KS#IVGSPDYMAPEVLRG	114.87	D-Glc
NCU08579	RAGS#PDITGSKPHTKT	114.87	D-Glc
NCU05045	MPPS#PPPYMEAIRT	114.87	D-Glc
NCU01996	RARS#PAESENSNFTSISQRG	114.43	D-Glc
NCU08283	RAVS#IVDPASRT	114.39	D-Glc
NCU06204	RKAGDDGT#DIDDIFASFDKPSQRK	114.33	D-Glc
NCU02265	RAEAVDGDDS#PLAAVTGKE	114.31	D-Glc
NCU07954	RQLAEDS#DAEEETEAERRE	114.31	D-Glc
NCU07889	RGILGVAT#PNLPDTTGQRH	114.31	D-Glc
NCU11324	RSAVPAPLTANKSPAVDGQQDDQALVS#PRH	114.29	D-Glc
NCU03176	RRKT#PPIHVNGEPTVSSPTRL	114.28	D-Glc
NCU02684	KTAVSEDEDVEMADAS#DEQPQTDKK	114.13	D-Glc
NCU02952	RGRS#PVISPTDSPRPLNKI	113.64	D-Glc
NCU16888	RKAT#PEPAIGDDKDTEMKEQVSS#PKK	113.57	D-Glc
NCU04614	KESFEQADQPPLS#PRM	113.08	D-Glc
NCU04189	RAIS#PMPS#PANGGPYSPGLVSQRQ	113.01	D-Glc
NCU03955	RRFS#NLGGGVS#DGDATPRR	112.74	D-Glc
NCU07192	KRVAS#PAVVSPGTGKRT	112.43	D-Glc
NCU03097	RRRS#S#LMNPVGASSSSRH	112.24	D-Glc
NCU07556	RHDS#VGSAQTQNGETAGLSARQ	112.13	D-Glc
NCU09252	RTEVDPDTIIS#PVQEPPPRH	112.13	D-Glc
NCU06259	RRDS#FASSTNPASPTARD	112.13	D-Glc
NCU03539	KTEDIGS#PLLERKE	111.88	D-Glc
NCU07389	RRQS#QVIPSFRE	111.88	D-Glc
NCU06247	KAEVPSTTEATLKDEALS#DQEDQTKT	111.64	D-Glc
NCU01823	RFAQRPGS#PQPINPGSSSTKKD	111.62	D-Glc
NCU02120	RRAS#LPAPVPATPQPTKRE	111.62	D-Glc
NCU07700	RLPGGS#PLDSTSKV	111.4	D-Glc
NCU09071	KLGTPSALDS#PIKL	111.4	D-Glc
NCU00824	KTEEIETAPAPEPEAERRPSPAAAT#AEPATEAAAAAAAS#PKA	111.38	D-Glc
NCU00824	KTEEIETAPAPEPEAERRPS#PAAATAEPATEAAAAAAAS#PKA	111.38	D-Glc
NCU03591	RTYLPRDEEPVDES#DEDEALTMNGGRL	111.31	D-Glc
NCU07872	RYSPMEALS#PASQYPKG	111.2	D-Glc
NCU01283	KIEVSEEKPET#PVAQEEIKA	111.07	D-Glc
NCU00420	KEVGIACLS#PGFITHDPLMKE	110.97	D-Glc
NCU07724	RDVFPDDVS#IDDDTSVISTRG	110.97	D-Glc
NCU07001	KDVPEGS#EAAESSVGQITKS	110.97	D-Glc
NCU00962	RKLS#GPVLSQQRS	110.97	D-Glc
NCU11222	KARS#PT#PEGEDKGSTLETRE	110.72	D-Glc
NCU07551	KRITFDDSEQEEFVT#PRE	110.72	D-Glc
NCU05941	RNVGTFDLTAPVELGPLES#PR	110.45	D-Glc
NCU01528	RVPTANVS#VVDLTARI	110.18	D-Glc
NCU08420	RLLS#PAGITRR	110.18	D-Glc
NCU00694	RHS#FPHLPESIRN	109.9	D-Glc
NCU03815	RKLS#LEREDPLDNGNYAASGHRV	109.72	D-Glc
NCU07551	KRITFDDS#EQEEFVTPRE	109.57	D-Glc
NCU05423	RSIGVDPDS#DDEGNNSLDSKS	109.22	D-Glc
NCU00152	RS#LPT#PPPAPLTKA	109.22	D-Glc
NCU02387	RTGPPSNLPAS#PNGTTPESRY	109.13	D-Glc
NCU06338	KTLVHLS#PAAKA	109.13	D-Glc
NCU02793	RQIIPPHIQHPASPSPNAELLAS#PKV	109.07	D-Glc
NCU00095	KSAEIVVDS#DES#DEPGMEMDALERA	108.69	D-Glc
NCU03113	RRLS#DPPTSWDRH	108.69	D-Glc
NCU03315	RAET#PIPSVMRR	108.69	D-Glc
NCU06668	RGVS#PQPAPSASPLLASATIERK	108.52	D-Glc
NCU04622	RTVVDVVS#ADGVDDDATARL	108.52	D-Glc
NCU04189	RAIS#PMPSPANGGPYSPGLVSQRQ	108.34	D-Glc
NCU00579	RRQS#VQLSRM	108.34	D-Glc
NCU03263	RS#VGASSVRS	108.34	D-Glc
NCU06311	KKVLTEQEGDGDGDGDGDS#DDGSIIKG	108.24	D-Glc
NCU00095	RGVS#PASSVGGSNSFPKS	108.24	D-Glc
NCU01238	RQLS#FDSTSDSAKKE	108.24	D-Glc
NCU01878	RIGT#PVSTDKEGKG	108.24	D-Glc
NCU07685	RKS#FGTEGAERF	108.24	D-Glc
NCU07541	RRRS#GS#LPAVSSPLSRQ	108.15	D-Glc
NCU07720	KKRS#GAGLDFASSFRS	108.09	D-Glc
NCU03087	RTPVPVAQHAPTPPPPAPES#DDDEEGIEIPDGRV	107.44	D-Glc
NCU01274	RRKAS#LPEDDPTVIPRT	107.44	D-Glc
NCU02277	RS#GDHEEGVVVAAAAAASVPAAAASPAAGTATATAKN	106.8	D-Glc
NCU07674	RLPS#PPPAPEIQIGPT#SPAMGPIANRQ	106.76	D-Glc
NCU09300	RRKS#LLGPGPSSLRN	106.34	D-Glc
NCU09866	RQLS#DDEDEAADSS#DLNVLRD	106.11	D-Glc
NCU07788	RLNGINS#PPAS#PNLAPTPGLLTSDMVKE	106.01	D-Glc
NCU00169	RAAEMKDEEEIS#EPEEDSIAGIMNAAKG	106.01	D-Glc
NCU05485	RRYAEQQGS#DDEDESMGVSSRT	106.01	D-Glc
NCU07688	RNKES#PEPPLTMSPDRI	106.01	D-Glc
NCU04718	RVDS#KVNLTSRR	106.01	D-Glc
NCU00064	RLERNS#LDASRA	105.61	D-Glc
NCU00675	RQGS#PGNTSQAASSPPRR	105.6	D-Glc
NCU04335	KRPAS#PAASVKS	105.6	D-Glc
NCU00935	RTSLFGNLS#FGKKK	104.51	D-Glc
NCU06199	RTLDYLGLAET#PQPPRA	104.21	D-Glc
NCU06785	RRFAAPS#RPLS#PLPAHALFNDKTRC	103.84	D-Glc
NCU08741	RS#AEHELSLGSLNQKA	103.79	D-Glc
NCU05265	RLPGS#PGMHPSPYIPRE	103.78	D-Glc
NCU03975	RLGS#GEPQNPSYHT	103.44	D-Glc
NCU00392	RRAS#EANISSSMRG	102.71	D-Glc
NCU02276	KEALAGANAS#PEKAGAAAGGTPSKKA	102.64	D-Glc
NCU06101	KKLS#IADSAPGNRKE	102.46	D-Glc
NCU06628	RDVS#PPVSGEIKA	102.46	D-Glc
NCU09730	RAET#PAISDRA	102.46	D-Glc
NCU08952	RAAT#LPMSKS	102.46	D-Glc
NCU09541	RRNS#WIDTVDTKL	102.25	D-Glc
NCU02315	KKVTVDISDDPIS#DGEDTVGRT	102.18	D-Glc
NCU03546	RHPS#GPGASLLTQAFATARG	102.18	D-Glc
NCU08956	RAEET#PAPFTSPSETRS	102.18	D-Glc
NCU07023	RETFMPQS#PPRN	102.18	D-Glc
NCU00441	RSVFGGGGDAS#PEQQKS	102.09	D-Glc
NCU07551	KRITFDDS#EQEEFVT#PRE	102	D-Glc
NCU16888	RKAT#PEPAIGDDKDTEMKEQVSSPKK	101.89	D-Glc
NCU04258	RRPAS#PLIPSADSKN	101.81	D-Glc
NCU08132	RSVFEES#PPGGRS	101.81	D-Glc
NCU03126	RKT#ATPAEEAEPAKPVVAPAS#PENKK	101.64	D-Glc
NCU06259	REAS#DAAT#DDETDDQAHGELVPRR	101.56	D-Glc
NCU07010	RGGIPS#PCPSPAISEVPDPLAARA	101.56	D-Glc
NCU07889	KHQPS#PPVSFSQPSPAGSMGSRH	101.56	D-Glc
NCU00457	REGS#VPNSPAPSAALPVGRPKL	101.56	D-Glc
NCU03667	RDGGS#PADSLFDPETDESKW	101.56	D-Glc
NCU08001	RHPAS#PPPTQTSFAQSRP	101.56	D-Glc
NCU06202	RS#RPASIYLESDLTYLRE	101.56	D-Glc
NCU04840	RGT#PPQSSGGPFTGMRY	101.56	D-Glc
NCU05791	RNGAS#PNPSEQMKRA	101.56	D-Glc
NCU03758	RKES#PPPYPSVTERK	101.56	D-Glc
NCU05939	RFDS#PNNSPLPRS	101.56	D-Glc
NCU05364	RT#PGPTTPFGFKR	101.56	D-Glc
NCU08024	RGNT#FEISPHRF	101.56	D-Glc
NCU02830	RAPS#FDESPDRL	101.56	D-Glc
NCU09502	KEIS#PGEYAERK	101.56	D-Glc
NCU07187	KS#IDLSDIDRI	101.56	D-Glc
NCU00521	RS#FDISAKS	101.56	D-Glc
NCU00621	RRMS#DSSPAPLFRR	100.92	D-Glc
NCU00423	RNVS#PALPS#PASPTGRQ	100.77	D-Glc
NCU06628	RMSALEGDAPS#PRS	100.77	D-Glc
NCU02750	KRLS#FGQNPASSSKPRV	100.74	D-Glc
NCU10905	KRKS#GFFANNSPFRR	100.53	D-Glc
NCU15835	RGVSDKPVAPEEMS#PHPDDTPAPLFSTSPRT	100.28	D-Glc
NCU04190	KRWT#LLNDPSKA	100.28	D-Glc
NCU02245	RIIEDGEEEEEDDDAQES#ADEGTITDQRS	100.24	D-Glc
NCU02274	RKIS#AVSTYFETMPYRV	99.985	D-Glc
NCU09476	RLVT#VATLVDRL	99.985	D-Glc
NCU04190	KS#AEIFGDDKDRFSYDELKA	99.861	D-Glc
NCU07868	RVPS#PAAS#PSPIPQVPQQSGGQRA	99.794	D-Glc
NCU04942	KTAPVAVS#DNDDSVGEVQAAEKF	99.657	D-Glc
NCU04152	RAS#PAVITGSDDLPDDPVDRL	99.657	D-Glc
NCU05842	KEGT#PAPATPAVATRG	99.657	D-Glc
NCU05064	REVITPSQFTHAPPPIANPANQS#PQPFRL	99.617	D-Glc
NCU07192	KITVQEDNLS#EQEDTISQLEAKV	99.562	D-Glc
NCU08334	RRS#PPMYNPARL	99.213	D-Glc
NCU06248	RS#QRMT#PQPGAS#PIIEPTSTSQTTKA	99.165	D-Glc
NCU02121	RDDNEPS#PARS#QS#GEAPAEVPPPPKPSKA	99.089	D-Glc
NCU03886	KAAGTAAPPAVS#PAAAVPEKG	98.843	D-Glc
NCU02414	RLSS#FAS#DDS#AAAVMKL	98.714	D-Glc
NCU07435	KVLDHAKEEQGLPVRPAS#PVEDAEESKE	98.712	D-Glc
NCU03633	RKKSS#PMMPTFM*VSAPGKV	98.625	D-Glc
NCU10647	RAIS#PQLLEPQTEGMSRE	98.625	D-Glc
NCU01247	KAPAKFT#PEPTSLSKRK	98.625	D-Glc
NCU02172	RRRS#ILQTPGVATRR	98.625	D-Glc
NCU02526	RRPS#PPVSTPQHDRA	98.625	D-Glc
NCU07693	KNQPPRPGS#AMAHFSPVGTTRN	98.458	D-Glc
NCU06511	RRPS#HDNGFGAMEHASERL	98.308	D-Glc
NCU07421	RRRNS#PEPFSDARG	98.201	D-Glc
NCU05526	RVGIADTVGCAS#PRQ	97.924	D-Glc
NCU03905	KDLIAQIDEVNAS#DDGVREQLDCSKI	97.916	D-Glc
NCU01768	RSDFEFNGLDDDKELT#DDEAT#SPVDRR	97.623	D-Glc
NCU09301	RS#FDASPGTAGYAGSPPRR	97.623	D-Glc
NCU04201	RRDS#IVASPTSPVSNRF	97.623	D-Glc
NCU01728	RQNS#GCVTPRI	97.623	D-Glc
NCU08974	RQIS#PLSTSGNVSPTSPKT	97.089	D-Glc
NCU06389	RRGS#NASAASAGADIRK	97.089	D-Glc
NCU07010	RRGGIPS#PCPS#PAISEVPDPLAARA	97.057	D-Glc
NCU02629	KYIAAPSGSQNDS#PVFETAEKL	96.798	D-Glc
NCU01345	RGGFPT#PNESSLRT	96.798	D-Glc
NCU06851	RNQS#PQDPSATPRL	96.798	D-Glc
NCU05280	RSAAFMS#PIRS	96.798	D-Glc
NCU00277	KVIS#PQPTGGGPLKSPGLPARN	96.78	D-Glc
NCU06869	RRLS#AGEADAAPFSENGPAGDDLS#DLEDEEDETLNGPAKL	96.754	D-Glc
NCU01220	RGARS#PQS#PQESVSDVGLRV	96.593	D-Glc
NCU02048	RRAS#GNDWNFANGGSSLSSTAFSVSERF	96.35	D-Glc
NCU01504	KAPVS#PASDGGSSSRPGAGGDFKE	96.209	D-Glc
NCU07191	RHNS#APTTATTTTLDKS	96.209	D-Glc
NCU04143	RAGT#LCSNLDQIQFRS	96.209	D-Glc
NCU05064	RAAT#AGSVMPVVRG	96.209	D-Glc
NCU03608	RS#LEYNSQPDYRE	96.209	D-Glc
NCU01145	RKS#DVS#EAATPSSKK	96.097	D-Glc
NCU08370	KTLDHPPIS#PINRL	96.097	D-Glc
NCU00914	KRFS#FIPPSLSRA	95.955	D-Glc
NCU01910	RRNS#GIFSSLRN	95.955	D-Glc
NCU04570	REATLLAQS#PKL	95.955	D-Glc
NCU05304	KEIERLEAEEAGEASGSAT#PKK	95.918	D-Glc
NCU00635	KTQVEDLDNS#S#DDES#DIEAGDSSLPAGSQAVIHSRN	95.905	D-Glc
NCU01953	RHRS#FQEIPESIVSSKG	95.858	D-Glc
NCU02265	RHLGLVS#PEFLQGSRT	95.858	D-Glc
NCU10337	KIATAQPAPKPIS#PAAS#VADRS	95.566	D-Glc
NCU01971	MGLRRT#PPPEAGAVAATSQAPIPQGTTPRA	94.855	D-Glc
NCU01581	KTLDHEDVT#DNDEDEDEVLNKT	94.838	D-Glc
NCU04942	KTAPVAVS#DNDDS#VGEVQAAEKF	94.755	D-Glc
NCU04199	RGSLAQTSEQASAGNDAAS#GKA	94.727	D-Glc
NCU05994	RQAS#INYSDSFSGFRS	94.535	D-Glc
NCU00420	RSRVEYEEGGT#PPLGNGRA	94.494	D-Glc
NCU08380	MALS#ADDTTLSGPGSSKE	94.484	D-Glc
NCU10622	KGVDDIVRAEEEDGGGEDGS#EEEEGSGARV	94.394	D-Glc
NCU09248	KDVEQGAPS#PGEEPQMNDPQDPHSSGLNQYEFEVKE	93.678	D-Glc
NCU10529	RKAS#AGGSLLTVDDAANRR	93.675	D-Glc
NCU07443	RIRQS#LEQSNDFTSAARL	93.675	D-Glc
NCU01670	RRPS#PNAYEKM	93.675	D-Glc
NCU02347	RGEDVVDS#DGEGEPSPGEVMDASLERE	93.227	D-Glc
NCU04151	RAGS#VGGGGGYDGGHGNVGLPSGPRL	93.227	D-Glc
NCU00046	KAQSSPTGPWAAPS#PRR	93.227	D-Glc
NCU00914	KRRT#VQVEYVAPNTTTQRG	93.152	D-Glc
NCU08276	KRRQS#IVTATPAFGTRR	93.081	D-Glc
NCU09537	KRSS#LEVPEEAGSAISHPADGNSNGAAPAEAGT#PKS	92.968	D-Glc
NCU01846	RSGEPLIEPPS#PEGEILGAMGPSAGDSPDANVHRG	92.523	D-Glc
NCU09482	RSGGDDIRPPAFEPLS#PVQQPAVLPTARQ	92.52	D-Glc
NCU06851	KAPVPALLS#PLHPSLLAGESDKPKS	92.439	D-Glc
NCU04732	RAYEPSLAS#PTSGSQTTKQ	92.251	D-Glc
NCU01845	RMPS#DPSAPPVEMRR	92.251	D-Glc
NCU00687	RLNS#ADYGYTRS	92.251	D-Glc
NCU01312	RLLT#PPTSRR	92.251	D-Glc
NCU05554	KKADT#PKDQQTGEFVKS	92.223	D-Glc
NCU03226	M*GDDMEVDNAPLS#PQQEDAAASGGANANSAKV	92.091	D-Glc
NCU03630	RLPGEDS#DS#EDDEAQNGESSAADWGKKA	91.944	D-Glc
NCU02404	RGGFGGAPGGPPS#FDANQPAAQPNPFTDFATSGTERS	91.934	D-Glc
NCU01504	KAPVS#PAS#DGGSSSRPGAGGDFKE	91.926	D-Glc
NCU05608	RRPS#ILDAPVAPTEFLAAQAAPGADGHGMGMSANPGRS	91.892	D-Glc
NCU10346	RKRS#VLAIPSTTRL	91.817	D-Glc
NCU03769	KYFTQAQEQELAS#DDDFEDDDDDDVDEDDEEDDADARPAKK	91.677	D-Glc
NCU00196	RS#LAS#NGAPSPGSPALTSTPTGGLGRS	91.487	D-Glc
NCU07654	RKDGS#APPPPVQSRY	91.481	D-Glc
NCU06021	RVETFRIPTNEDS#DDDEDENSSITGGKG	91.477	D-Glc
NCU04199	RLSATEVEGEDS#DDDNDALNRY	91.278	D-Glc
NCU04350	RAPS#VAPT#NMTGMRS	91.278	D-Glc
NCU04757	KSSSHQQKPS#WVQGQPHLLQEVKK	91.231	D-Glc
NCU01838	RINS#LPFLSQPQETMATTIKV	91.127	D-Glc
NCU01833	RS#IDEPSPTNSQQKT	91.127	D-Glc
NCU00269	KTQQPDADGDIVLT#DVEDEGENTPATSSSDRK	90.911	D-Glc
NCU09521	KMQGEDGEDS#DDEDS#DDEDTDPILEHKS	90.911	D-Glc
NCU09162	REGRPRS#PPAPGFSFRPAKS	90.836	D-Glc
NCU06247	RRES#EVS#HDAALGASVIPRA	90.83	D-Glc
NCU03132	RS#HEPPVIPTVNTTEELRG	90.83	D-Glc
NCU00427	RSGLQEDS#EASPQVSRA	90.567	D-Glc
NCU07378	RS#LILPGTIS#PRR	90.567	D-Glc
NCU03039	KKREPT#PDLTDVVPVIERK	90.52	D-Glc
NCU09516	RVNS#HSPLVVGGQS#PKK	90.52	D-Glc
NCU04152	KGIARDS#PVETPIPAPVSNRH	90.338	D-Glc
NCU01940	RKNS#IAESTATTTGRR	90.338	D-Glc
NCU16646	KIKT#PVTSGFPKE	90.338	D-Glc
NCU03241	KKLM*AATQEES#DEEMEDAKPNGKKG	90.311	D-Glc
NCU02010	RVGS#PIIPKPVADKEVSGDVNLSVPNGANGKS	90.059	D-Glc
NCU12114	RVVS#GDEAHNTNLDSTEEEAKN	90.03	D-Glc
NCU07409	KQQETNGEKAESETPAPVVEAEES#PAPEGPPVKK	89.828	D-Glc
NCU05832	RKAQS#PVPEAKS#PTVQSPKG	89.828	D-Glc
NCU08663	READAMS#IADTDMMTEAEEDGPKI	89.534	D-Glc
NCU08468	RSIS#PAVGM*GGQMGPQAGMSRS	89.534	D-Glc
NCU16017	RLAPET#DS#EDETTQTDQGPRS	89.534	D-Glc
NCU07246	RKNS#QPNYSSDAANTVQNRI	89.534	D-Glc
NCU04258	RNAFDES#PAQSALSQDTRS	89.534	D-Glc
NCU02968	KNEGS#GPGSPQLSTAQRT	89.534	D-Glc
NCU09215	RARS#VILTSQELVEIRA	89.534	D-Glc
NCU09139	RQDDAAS#LAGTSIAGKK	89.534	D-Glc
NCU00279	KAFDVS#PASTPNPLRV	89.534	D-Glc
NCU08417	REIAQS#PPFSSFNKL	89.534	D-Glc
NCU07546	KADT#QVVSPKK	89.534	D-Glc
NCU07551	KKEQQGQS#DEDS#EEEDS#DDEAPEAVSTHAAQAKS	89.476	D-Glc
NCU00537	KRLS#LNMVNPLSAADSAQDQDQDDIDRS	89.476	D-Glc
NCU00687	RGNGGSGTLIDIDS#PPQQRR	89.436	D-Glc
NCU10009	RAVS#GISVEQAENDFRE	89.173	D-Glc
NCU16560	RS#LLTSPPSGMLPMRL	89.173	D-Glc
NCU00694	RVAS#IATTEAESNRD	89.173	D-Glc
NCU01991	RGVS#IDTVSELGRT	89.173	D-Glc
NCU02347	RGFS#PDYEPSPKA	89.173	D-Glc
NCU06500	RGDS#LPYERH	89.173	D-Glc
NCU00538	RKFS#FESRD	89.173	D-Glc
NCU07418	KEIAS#PGPSTLADIVKM	89.028	D-Glc
NCU07952	RNAS#LGPEAALLPGQDWSHMPQFQGHRR	89.025	D-Glc
NCU01413	RFSVLGGGVS#PAKQ	89.018	D-Glc
NCU07714	KVTGMDS#EDDNEDDLDDLPTLRE	88.937	D-Glc
NCU03860	RKYFDS#GDYAMSKA	88.831	D-Glc
NCU01297	RQPQQPHQPQQS#PVALPTPASVASSSSRA	88.801	D-Glc
NCU08709	RRKFT#PIPVETTFERY	88.801	D-Glc
NCU06907	RRVS#VGLNNSLIDKL	88.801	D-Glc
NCU07280	KLDMKDEDRTNTFCGTPEY#LAPELLM*GNGYNKT	88.632	D-Glc
NCU09259	RQRT#FEEILGDEPVEDPTSPSTDRS	88.482	D-Glc
NCU04782	KMEIDTSAPTILESTEPNELGIIQPEVIS#PRS	88.473	D-Glc
NCU06446	KRKAS#PEPDKGTPAWIRR	88.444	D-Glc
NCU05007	RSGS#LNINPNPAGPGAAPTM*IASPMPGGQLPATHRF	88.359	D-Glc
NCU09321	KLSGAPDPMS#PGATSATNPSYRR	88.239	D-Glc
NCU02797	KTRSHM*AFENT#STSIAAAQMRN	87.984	D-Glc
NCU10073	RGLELHATGGSASQEQYEPEAPAS#PAGGISALRE	87.84	D-Glc
NCU00423	RNVS#PALPS#PAS#PTGRQ	87.74	D-Glc
NCU09191	KGRADS#LDALSERA	87.74	D-Glc
NCU07489	RNNMLNS#PPAHFNPQSV	87.584	D-Glc
NCU11259	KAATETTDEKAPAS#AAAAETATESEPKA	87.541	D-Glc
NCU09866	RDLDEGMDDAPT#PDPTAVNMEVAAGGRI	87.44	D-Glc
NCU01289	KKKPAGS#PVESVAIRT	87.44	D-Glc
NCU02828	KGPAVPS#PLKSPGLKI	87.44	D-Glc
NCU00459	KALS#IHTGEGSSFRL	87.44	D-Glc
NCU00900	RRLQS#PPATEASRS	87.44	D-Glc
NCU00421	REAT#REET#EEPLQQQHIVTLRV	87.428	D-Glc
NCU01554	KDISKLDKPS#EPENS#EPEVDENGKPKK	87.32	D-Glc
NCU05265	RS#PS#PMSAPQYTRPAKR	87.187	D-Glc
NCU03097	KGIDFDEVKS#VGEDTRV	87.187	D-Glc
NCU05194	RPRGPPSESLGAAS#EDEGEEGFADDQVPVRS	87.078	D-Glc
NCU04106	KLDSINDMDLGS#IEGNTSKD	87.078	D-Glc
NCU08119	RLVFITAGGEREGS#EDI	87.078	D-Glc
NCU09301	RRMS#NLLATESMGYVEKV	87.072	D-Glc
NCU09076	MS#AEEDLIDYS#DDELNNDSAAPTNGKK	86.989	D-Glc
NCU03060	RRAQIIDS#DEEDEPS#ESDATPVSRK	86.976	D-Glc
NCU04724	RRVEPSDDEDS#EVDEDENDPFADRN	86.956	D-Glc
NCU09657	RQRTDTDPFGPDDSLTGSAILGGAQDNS#PPASSLQRS	86.907	D-Glc
NCU09106	RSSSVVVDS#PVPQRRT	86.736	D-Glc
NCU07280	KLDM*KDEDRTNTFCGTPEY#LAPELLMGNGYNKT	86.373	D-Glc
NCU10337	KTTMGDGDS#DIEFESKR	86.191	D-Glc
NCU00366	RQNGGDKEGS#GDENGS#DQASPAIEDKN	85.911	D-Glc
NCU03880	RKATVGQNNGS#EDGETGGYPIISKG	85.674	D-Glc
NCU03955	RRFS#NLGGGVSDGDATPRR	85.523	D-Glc
NCU00222	RLASLSQAPES#PVKESSSRS	85.311	D-Glc
NCU01597	RKDS#IAHDQFSALIDRD	85.19	D-Glc
NCU06928	KVTSQTTQQAEAKPQT#PGKL	84.962	D-Glc
NCU09097	RAVTEGTQLNT#PLASPLSKA	84.903	D-Glc
NCU00627	KRIS#IHGSQNPRR	84.903	D-Glc
NCU02794	RASRGS#PPPPETPIVEPGVVPGGGIEARY	84.777	D-Glc
NCU02315	KKVTVDIS#DDPIS#DGEDTVGRT	84.777	D-Glc
NCU04413	RAWS#GEGISRY	84.777	D-Glc
NCU08962	RGRPLS#EQFGPGASVASAMYNKN	84.692	D-Glc
NCU07192	KRVAS#PAVVS#PGTGKRT	84.692	D-Glc
NCU02435	KVLKQVHPDT#GIS#NRAMS#ILNSFVNDIFERV	84.402	D-Glc
NCU10258	RRPGITTINGGS#VGAVDTRV	84.402	D-Glc
NCU01823	RRGS#VPDLTAGGGGGDKRQ	84.402	D-Glc
NCU01789	RHRLPS#IGEATQDNRE	84.402	D-Glc
NCU06390	RRGAT#PESEYAPAPTPAPPARH	84.182	D-Glc
NCU04826	RKRLS#LASSTGPTPTTARH	84.182	D-Glc
NCU02121	RRADDS#DPSDELPLAARA	84.182	D-Glc
NCU01991	RAGS#MVSVNSVLTRV	84.182	D-Glc
NCU16560	RELS#GDTGLTNSRD	84.182	D-Glc
NCU00064	RAGS#LGSDGSAARK	84.182	D-Glc
NCU05941	RAGS#LGSIESKH	84.182	D-Glc
NCU04604	RKLS#FPSLKS	84.182	D-Glc
NCU01527	RRPAS#PLPPRDSVNSSAITSRS	84.044	D-Glc
NCU05521	RDVT#PTPGTGGGASSLVPESIRG	83.978	D-Glc
NCU07364	KMGT#PSAGAGAGAVTTAGVKR	83.978	D-Glc
NCU06052	KAPS#PSPSPAPPSGSSTPRS	83.978	D-Glc
NCU00926	RAPT#PTYIPGPSVDDDRS	83.978	D-Glc
NCU05638	KRS#PTLEVAPANYSLRS	83.978	D-Glc
NCU02898	RAGT#PTGGPSTVVGRR	83.978	D-Glc
NCU06276	RVVS#PSVDQSQTIRQ	83.978	D-Glc
NCU02720	RKLS#VSGNNEQARD	83.978	D-Glc
NCU04661	RGRS#PSETGFISRF	83.978	D-Glc
NCU00657	KRVS#DSNEGPSATRR	83.877	D-Glc
NCU01581	KMDVDEPEPEPES#EPEPSSKT	83.858	D-Glc
NCU04386	RQHS#PVKPSPLKS	83.776	D-Glc
NCU03033	RSAVPPPMTAAQQMPPPQS#PEMASGAVEESPLYVNAKQ	83.718	D-Glc
NCU02811	RVQSAPNT#PGFGPKS	83.572	D-Glc
NCU11000	RDVFGTGSIMGS#PRA	83.415	D-Glc
NCU06249	RKPS#FGSAITRS	83.415	D-Glc
NCU05513	KAAAAAKDDS#DKENSVAGAKRK	83.202	D-Glc
NCU07868	RSGSQGMSFGPPTSMFNS#RS	82.626	D-Glc
NCU00152	RDTILAS#DDDTVTGSPSKL	82.626	D-Glc
NCU06075	KRPVS#IVESCAMASVRA	82.626	D-Glc
NCU00212	KRIS#AMIYEETRG	82.626	D-Glc
NCU07020	RRAS#LAASQGPKG	82.626	D-Glc
NCU16498	RAMS#PPITRS	82.626	D-Glc
NCU02589	KAVIPKDES#EDESQLRA	82.505	D-Glc
NCU00219	RQSLLNS#PLITSAPRL	82.505	D-Glc
NCU07024	RIQDPQMT#GY#VSTRY	82.505	D-Glc
NCU03225	RRNS#DNPTITTQTDKQ	82.505	D-Glc
NCU00021	KGS#LGFSPRN	82.505	D-Glc
NCU07366	KSAAGLLS#PNGLLGAADKS	82.257	D-Glc
NCU01317	KGTVLEVLGTAFSVGCQVDGKS#PKA	82.205	D-Glc
[truncated: 8,149 more rows]

## Sheet: Phospho_D-Xyl
Protein	Peptide	AScore Max
[truncated: 10,228 more rows]

[truncated: 10 more sheets: Phospho_Cellobiose, Phospho_Glucomannodextrin, Phospho_No carbon, Global_Experiment_description , Global_D-GalA+L-Rha, Global_D-Glc, Global_D-Xyl, Global_Cellobiose, Global_Glucomannodextrin, Global_No_carbon]
